# Supplementary material for: Bioinformatics analysis constructs potential ferroptosis-related ceRNA network involved in the formation of intracranial aneurysm
Source: Front Cell Neurosci. 2022 Oct 13;16:1016682. doi: 10.3389/fncel.2022.1016682 (PMC9612944; doi:10.3389/fncel.2022.1016682)
Supplement: Supplementary file 1 [file Table_1.XLSX]

## Sheet: Sheet3
official_name	log2FoldChange	pvalue
CFTR	-2.91626	0.00405339
WNT16	-1.359	0.0100273
HECW1	-1.0958	0.0224187
MTMR7	-1.2592	0.000140857
HSPB6	-1.00543	0.0257477
ACSM3	1.01228	0.0187565
TSPOAP1	-1.38433	0.0035316
SOX8	-1.04338	0.027907
YBX2	-2.01121	0.00192966
ABCC8	-2.44177	0.00390563
CACNG3	-3.53057	0.000201814
MAP3K9	-1.24012	0.021738
CCL26	1.02284	0.0485338
UPP2	-1.92817	0.0159728
PRSS21	2.08625	0.0272137
DNAH9	-1.6731	0.0289492
TKTL1	2.70402	0.00368413
CACNA2D2	-1.1204	0.000165122
MAPK8IP2	-3.13274	2.1e-08
TENM1	-1.44784	0.0109127
HHATL	-2.10728	0.00114534
SEMA3G	-1.57896	0.0155621
SLC6A13	-3.43681	3.21e-07
SYT7	-1.52748	0.00778731
SEMA3B	-1.16475	0.00261687
LTF	1.66649	0.0424806
CD6	1.21286	0.0395089
STMN4	-3.04866	6.32e-06
CHDH	-1.92746	0.000465708
IL20RA	-2.64863	0.000288991
CNTN1	-1.73729	0.0234598
SLC11A1	1.91872	0.00868974
ATP1A2	-2.74048	0.000192294
SNAI2	1.07272	0.00359388
RUNX3	1.05654	0.00218002
PLEKHB1	-2.48351	0.00188248
GABRA1	-3.69751	3.66e-05
SLAMF7	1.95077	0.000769516
INSRR	-2.51765	0.000469247
LRRC7	-1.14823	0.0059035
STAP1	2.64683	0.0015438
CYP46A1	-2.10339	3.71e-07
VCAN	1.74226	0.00147678
C6	1.97001	0.0165699
CDH10	-2.75747	0.0385758
MYO16	-1.83583	0.0166603
ZIC2	-1.40294	0.00649181
ADRB1	-1.82098	0.00592507
GPM6B	-2.70374	9.28e-05
CP	1.33534	0.0124941
XK	-1.49797	0.00119863
LMO3	-3.0162	5.87e-06
COL9A2	-1.35222	0.00208552
PER3	-1.50003	0.000143235
EPN3	-1.46929	0.00557277
ELN	1.43467	0.00747859
NEXMIF	-1.45988	0.0039183
ALX4	-1.90478	0.000918623
FSTL4	-3.56674	4.7e-06
NNAT	-3.19766	3.14e-07
MCF2L2	-1.11934	0.00734915
NRIP2	-1.49784	0.00446568
ENTPD2	-2.08758	0.00611395
ITIH4	-1.1253	0.00304783
ITIH1	-1.83259	0.00752467
PHF21B	-1.75343	0.00485287
PKP2	-1.37551	0.0365744
F7	-1.68108	0.00789309
PRDM1	1.04226	0.014335
LAMC2	2.56545	1.91e-05
RASGRF1	-3.44577	4.62e-09
CAMK2B	-2.6076	1.41e-06
DGKG	-1.44153	4.14e-05
SLC2A3	1.01218	0.0119097
PSD	-2.58822	1.44e-08
COL11A1	1.7306	0.00227116
BCAT1	1.33815	0.0271489
PRDM6	-1.55005	0.00867728
GUCY1B1	-1.10876	0.00289639
CDH3	1.18333	0.0308253
SEZ6	-1.39489	0.0367981
CA11	-1.84026	0.00044751
SNCAIP	-1.69026	0.0012868
NTN1	-1.61874	0.00666229
ANKRD44	1.02816	0.00107769
SNAP91	-2.19598	0.00415457
CTNNA2	-2.58333	0.00167389
MPPED2	-1.72888	0.000552353
FGFR2	-2.11328	0.000343181
KIF26A	-1.27343	0.0101316
PHKA1	-1.26524	0.00337732
SYT1	-1.72122	1.88e-05
PDZD4	-1.28342	0.01373
FGFR3	-2.44025	8.85e-05
PYGM	-1.28434	0.004041
ABCC9	-1.05718	0.0330515
FGF22	-1.70146	0.000570193
FSTL3	1.08076	0.00453893
ST6GALNAC1	-1.29534	0.036197
FRMPD1	-2.82278	0.00602436
CNGB1	-2.24429	0.0132171
CAMK2A	-3.80727	3.07e-12
MYO3B	-1.39358	0.0464645
SLC6A15	-2.09249	0.0320019
ASIC4	-2.18623	2.86e-05
SPEG	-1.13297	0.0474049
P4HA2	1.0312	0.000977569
STK10	1.0623	0.0386822
SIDT1	-1.21024	0.00330944
TMEM38A	-1.21562	0.00751883
CLCN4	-1.26627	0.00243225
ADAM11	-2.02387	0.00030168
PTGS2	1.19837	0.0106565
PPP2R2C	-4.19231	3.86e-13
CDHR2	-1.70489	0.00373031
SNCB	-3.18886	1.91e-05
CA12	2.2731	0.00091919
KCNQ2	-2.9621	0.00732273
SEMA3C	1.10619	0.00548127
FNDC3B	1.13547	0.000428362
CACNG4	-3.35293	6.41e-09
TPD52	-1.66741	0.000381266
ACACB	-1.24978	0.00049402
CAMSAP3	-2.27758	0.00238213
RAP1GAP	-2.42626	1.44e-08
CTTNBP2	-1.28771	0.00043522
ACTL6B	-3.84793	5.42e-05
PAK3	-1.13267	0.0150374
DCX	-4.38968	4.96e-05
NAALAD2	-1.62285	0.000116395
AMPH	-1.21492	0.00512318
FAP	1.43719	0.0310591
NEBL	-1.31989	0.0146943
RBFOX1	-1.33261	0.0240169
EDN1	1.18014	0.0215706
ADCYAP1R1	-3.25408	0.000233466
BRINP1	-1.76774	0.0192089
OSBPL6	-1.43654	9.7e-05
SLC1A3	-2.39625	3.17e-06
LXN	1.16935	0.0248815
RIMS1	-2.57916	3.32e-05
MOXD1	1.48298	0.00835569
PTPRH	1.55346	0.00501956
SLC4A4	-2.20141	0.000157711
IGSF9B	-1.29401	0.0149843
CXCL2	1.29873	0.0105419
COL4A4	1.37208	0.00438057
CDH7	-4.56802	0.00050084
PTPRC	1.0977	0.0459577
STK17B	1.11681	0.0068348
PCDHB4	-1.24204	0.0063206
PHLPP1	-1.20959	0.000252877
COL19A1	2.69041	0.00194396
KCNK2	-1.43567	0.0187176
OPRK1	-2.60909	0.0230673
TRPM3	-2.29475	2.92e-05
SLCO1A2	-2.08074	0.00293775
APOB	-1.78908	0.0205235
EFR3B	-1.33619	0.0017554
AQP6	-3.16471	0.00137777
MYBPC2	-1.86003	0.0432934
NOX4	1.12475	0.0351981
HSD17B14	-1.17171	0.000194493
ADAMTS2	1.3502	0.0178312
MMP2	1.52065	0.00135033
MT3	-3.6062	2.27e-05
GNAO1	-2.48034	3.48e-05
PTHLH	1.83515	0.000627327
PHACTR3	-2.4455	0.00384795
SLC15A1	1.40948	0.0427657
DOCK3	-1.97591	9.16e-05
LZTS3	-1.24887	0.00182949
F11	-3.97687	0.000315973
RPH3A	-3.11454	1.88e-05
CHGB	-3.37598	2.1e-08
NOS1	-1.79651	0.0349679
LAG3	1.03353	0.00664359
RGS1	1.41651	0.0261159
DLL3	-2.63506	0.00233936
SLC26A4	-1.00746	0.0041958
RAPGEF4	-1.28048	0.0239798
CCDC80	1.33169	0.00732273
JPH4	-2.73613	1.16e-09
MYH7	-1.87646	0.0264193
CEBPE	1.84939	0.0380376
TBL1Y	-1.39204	0.014218
PHGDH	-1.33416	0.00261807
COL9A3	-1.4827	0.00832197
VNN3	1.78517	0.0354136
GABRP	-1.29564	0.0380376
EPB41L4B	-2.33815	1.45e-05
TMEM38B	-1.3411	3.48e-05
TBC1D2	1.11796	0.00634406
CRTAC1	1.79021	0.0107548
IL11	1.77185	0.0146014
MYO3A	-2.68955	0.0141639
KCNK6	1.05154	0.00689823
STX1B	-1.97198	7.43e-09
HCN2	-1.11652	0.0487143
SERPIND1	-4.03616	4.62e-08
MMP11	1.2965	0.0288871
CECR2	-1.06918	0.0192089
DERL3	1.86376	0.000201035
SLC7A4	-1.94132	0.0342359
OSM	1.79238	0.00698679
SUSD2	-1.00185	0.0381056
UPB1	-1.03698	0.0285334
PRODH	-2.63044	0.000112625
PLA2G3	-2.97407	0.00382375
SEZ6L	-4.21892	8.59e-14
SEPTIN3	-4.0275	2.91e-12
KDELR3	1.3377	0.00874216
RASL10A	-1.2021	0.0494241
SYNGR1	-1.10875	0.00487173
PNPLA3	-1.45913	0.00357324
FOXRED2	-1.19058	0.000402021
CSF2RB	1.10979	0.0154389
MLC1	-3.00896	1.47e-06
GZMB	2.17967	0.000603258
COCH	-2.99482	3.15e-05
TRIM9	-1.79383	0.0198664
CHGA	-3.06565	1.24e-07
GALNT16	-1.02612	0.00232692
ASB2	-1.22561	0.0456013
HIF1A	1.02276	0.0166814
BDKRB1	1.88701	0.0353297
CPNE6	-3.11274	0.000525447
VSX1	-2.61913	0.0401349
RIMS4	-1.53046	0.0441537
BMP7	-2.05897	0.0063008
HRH3	-2.56892	0.00326634
SLC17A9	1.24356	0.00393532
NKAIN4	-2.10201	0.00663777
COL20A1	-2.68787	0.00892236
CHRNA4	-2.80392	0.00326634
EEF1A2	-2.212	0.00028559
ANGPT4	-1.99764	0.0119699
MYLK2	-1.80675	0.00156672
PDYN	-2.73609	0.0112308
CCM2L	-1.14664	0.0427642
PLCB4	-1.24658	0.00496763
PAK5	-2.84855	0.0320276
SNTA1	-1.13705	0.00759586
SLC32A1	-3.28594	0.00667057
WFDC2	-1.80885	0.00644126
FAM83D	1.5968	0.0124941
CELF4	-2.18663	2.06e-06
CDH20	-2.7503	1.26e-06
MYOM1	-1.14291	0.0264193
NOL4	-1.98021	0.0449474
MXRA5	1.72837	0.00581677
GPR143	-1.51001	0.024878
MCF2	-1.79429	0.00037605
SYP	-1.54809	1.11e-05
PCSK1N	-2.0539	0.0118258
PCYT1B	-1.0408	0.0310826
TIMP1	1.38019	0.0245577
TNFSF13B	1.07147	0.0145676
CAB39L	-1.506	8.3e-05
MEDAG	1.28078	0.0137915
OLFM4	-1.30266	0.0458238
PLLP	-1.52307	0.0106813
CCL22	2.02567	0.0282554
NDRG4	-2.82247	2.44e-07
FA2H	-2.05845	0.0323553
NECAB2	-1.80459	0.000616784
ABCC1	1.14433	9.55e-06
CRYM	-1.97254	0.00137777
IL21R	1.75754	7.98e-05
SYT17	-1.46048	0.00962515
RASL12	-1.46556	0.010188
AP3B2	-1.51506	0.00179356
ACSBG1	-3.55762	1.45e-09
HOMER2	-1.10456	0.00332727
SCG3	-3.63163	6.26e-05
FZD3	-1.46855	0.000172821
PLAT	1.24364	0.009095
CCN4	1.32064	0.00982353
SLC39A14	1.32489	0.0067645
KCNN4	1.16266	0.0125576
TUBB4A	-1.88156	0.0128864
SLC17A7	-2.90763	4.21e-08
TNNT1	-1.87453	0.00694571
OLFM2	-2.27544	3.32e-05
RASAL3	1.20209	0.0320347
SLC1A6	-2.70518	0.00137263
ZFR2	-1.94249	0.0189528
MYH14	-1.99527	0.00121363
CD79A	1.71382	0.0303646
NKG7	1.24319	0.0126211
ATP1A3	-2.88074	2.63e-09
CLEC11A	1.13626	0.00592719
CCDC114	-1.42637	0.00223168
DBP	-1.56324	0.000295612
CACNG7	-3.84511	2.42e-05
MAST1	-2.92859	2.86e-10
JAK3	1.01902	0.0147203
SLC5A5	-4.93704	1.9e-06
KCNN1	-3.56626	2.19e-08
MAG	-2.00817	0.0270234
GRIK5	-1.45066	0.00334548
CADM4	-1.72159	0.00288202
PTN	-1.26161	0.0105419
MPP6	-1.50034	0.00205631
HOXA5	2.50785	0.027706
TSPAN12	-1.05887	0.0162611
COBL	-2.24915	0.00190611
EPHB6	-1.2014	0.00119625
SERPINE1	1.7822	0.000743237
SFRP4	1.18236	0.0400557
LHX2	-3.60086	0.000110809
AMBP	-2.02457	0.0160618
TNFSF8	1.47961	0.0268284
ELAVL2	-1.95718	0.0170264
KCNT1	-1.73181	0.0285019
PIP5K1B	-2.06927	0.000288991
SH3GL2	-1.98454	0.0366973
PTGDS	-3.1564	0.000116395
GATA3	1.24539	0.0292349
CDH23	-1.06413	0.010805
NEURL1	-2.01653	9.04e-10
DKK1	1.68542	0.0196696
LGI1	-2.32169	0.00127856
RUNDC3A	-4.06616	3.19e-13
RNF43	-1.45071	0.0212057
ASPA	-1.32423	0.00674278
P2RX1	1.32802	0.0124941
SLC6A4	-2.38237	3.81e-05
COL1A1	1.65463	0.0129924
HLF	-1.92044	0.00161455
MAP2K6	-1.48471	0.00147869
ALDOC	-2.41016	3.12e-06
SULT1E1	3.65305	0.00074007
CPE	-1.59152	0.00290139
HGFAC	-1.3641	0.0138571
PPARGC1A	-1.53131	0.00188248
DDX25	-2.4859	0.0139884
CRTAM	1.38548	0.00875492
B3GAT1	-3.98386	1.85e-11
NRXN2	-1.21089	0.0284416
CCKBR	-2.04927	0.0359004
SLC1A2	-4.43647	1.38e-10
CD5	1.16048	0.0354136
ELMOD1	-2.53924	2.78e-05
POU2AF1	1.55871	0.0251291
PTPN5	-2.39397	6.64e-05
CD69	1.34581	0.0112695
ASIC1	-2.55057	8.91e-09
CYP27B1	1.45385	0.00209817
KRT18	1.85108	0.00990703
SLC6A12	-1.74394	0.0102499
PRMT8	-3.24914	0.00154759
OAS2	1.18597	0.00792704
ART4	2.0482	0.00526827
MGP	1.4667	0.000482248
RERGL	-2.464	0.00148974
ENDOU	-1.10024	0.0241114
VDR	1.52534	0.0278774
RFX4	-2.75133	0.0238234
COL12A1	1.19372	0.0329241
NEDD9	1.34596	0.000656272
ADTRP	1.36821	0.0119573
FAM184A	-1.41261	0.00512752
ULBP1	1.05254	0.0389005
TREML2	1.50069	0.0393328
RAB23	1.178	0.00525408
FHL5	-1.62233	0.00724753
COL9A1	-2.28804	0.00520331
ALDH5A1	-1.26593	0.00127218
B3GAT2	-1.15037	0.00793645
EYA4	-2.34394	0.00614895
ARFGEF3	-1.34808	0.0109242
SLC22A2	-1.73291	0.0271946
VEGFA	1.31271	0.019121
CLIC5	-1.65998	0.000240603
ENPP5	-1.0141	0.0385363
LOX	1.69267	0.00390399
CDH9	-2.88465	0.00750529
SPARC	1.23663	0.00887838
HAVCR1	1.75342	0.0303791
ITK	1.4509	0.0130179
GABRG2	-4.36985	2.53e-06
LIFR	-1.0501	0.00210969
SEC24A	1.04727	0.00177373
WWC1	-1.72769	0.00756817
STC2	2.23395	0.000707886
CNTN3	-1.54864	0.0259129
BCHE	-1.57929	0.0276053
C3orf52	1.26632	0.00370891
ROPN1B	-1.58469	0.0159501
PODXL2	-1.31348	0.00025795
CSPG5	-4.59818	3.72e-21
ARHGEF26	-1.33876	0.00679074
VIPR1	-1.69308	0.00284478
CLCN2	-1.56752	6.05e-05
KCNIP3	-1.46071	0.00197432
POMC	-2.06274	2.44e-05
ITGA4	1.11705	0.0144373
APC2	-1.75757	0.00168167
ACADL	-1.30423	0.0409071
EFEMP1	1.4095	0.00251171
FN1	1.45321	0.0043007
KCNJ13	-4.12905	0.00264435
IL1R2	1.86987	0.0265448
IL1R1	1.09205	0.00504409
WNT6	-1.82526	0.0109127
IL1RL1	1.59855	0.0407627
SLC9A2	-3.3942	0.00017605
FHL2	1.04793	0.00137689
SDC1	1.28278	0.0481021
TNR	-2.70882	0.008311
ANGPTL1	-1.98403	0.000576291
CHD5	-2.07335	0.00696047
DLGAP3	-2.75102	4.9e-08
FBXO2	-2.12091	0.00452943
C1orf21	-1.15793	0.00655441
DNAJC6	-1.42792	0.00122288
IVNS1ABP	1.12829	0.00906234
HAO2	2.22642	0.0304776
NT5C1A	-1.66053	0.0222952
HPCAL4	-3.33351	1.48e-07
KCNQ4	-1.23874	0.0111515
RIMS3	-1.75321	0.000202936
SLAMF1	1.24721	0.0356072
RGS4	1.22393	0.0105017
PLA2G2D	2.33222	0.0397531
PLPPR5	-2.27834	0.045074
TREH	1.02689	0.0320019
SLC8A2	-2.77491	2.52e-06
TNNT2	-2.02633	0.0060766
CA14	-2.01092	0.0036874
TNFAIP3	1.49064	0.00396703
CCN2	1.20718	0.0076238
TCF21	2.66848	0.0037722
SLC16A7	1.1319	0.00832197
CASQ2	-2.01425	0.00453893
ABCG2	-1.56059	0.00747826
RARRES1	2.53265	0.000266337
PPL	-1.74553	2.19e-05
TRPM6	-1.10885	0.0326694
TRIM67	-2.088	0.00287485
GALNT12	1.49184	0.00491304
LTBP2	1.10098	0.00629128
ALDH6A1	-1.61809	1.36e-05
CNNM1	-1.75119	0.00478199
KCNIP2	-1.16548	7.46e-05
CRHR1	-3.1585	0.0151798
HOXB3	1.13577	0.031076
MLANA	1.48675	0.0137137
GRIA2	-3.62865	2.31e-05
TNFSF18	-2.52498	0.000137659
DUSP4	1.54467	0.0214809
CLU	-1.49726	0.00619077
CHRNA2	-2.15593	0.0140015
EPHX2	-1.57691	0.00075734
TNFRSF8	1.10837	0.0339636
RDH10	1.35735	0.0154126
EPX	-1.41008	0.0297131
AKAP1	-1.08149	0.00180334
BCL2L14	1.65042	0.0498439
MAPK8IP1	-1.23899	0.0196696
GJB6	-2.63699	0.00974223
SLITRK3	-2.99878	0.00287485
CPXM2	1.29299	0.0402106
HPCA	-3.64254	3.37e-10
GPSM2	-1.05137	0.0081755
CXCR4	1.56925	0.0305206
LAX1	1.8916	0.00175283
LY9	1.41099	0.0291632
PRXL2A	-1.13058	0.0028802
PTGFR	-1.18957	0.024706
NXPH1	-3.40182	0.000735906
NPY	-2.49221	0.0124941
INHBA	1.71917	0.00177061
PHF24	-3.26472	2.6e-09
DNAI1	-1.67976	0.0196696
CNTFR	-2.64811	0.00139366
KIAA1549	-1.37058	0.000603258
NUDT10	-1.25515	0.0253291
SRGN	1.08762	0.0348965
P4HA1	1.06386	0.00970294
NECAB1	-1.3681	0.000552808
COL10A1	3.25264	2.54e-07
RAB9B	-1.30549	0.00305272
TNFAIP6	1.39134	0.0226924
ACVR1C	-2.08695	0.000160424
GPR83	-2.50671	0.000927868
CHPF	1.10361	0.00317376
SLC12A5	-3.29547	1.44e-08
GDAP1L1	-2.86164	3.11e-06
ZNF831	1.35401	0.0401957
EDN3	-1.56956	0.045121
SNAI1	1.46012	0.00854969
PCK1	-1.55949	0.0238685
ZBP1	1.8034	0.00271227
PAIP2B	-1.36256	0.00428318
HIF3A	-1.78632	0.00167722
NDP	-1.95524	0.0309036
PACSIN1	-3.51997	2.6e-09
SLC17A3	-1.48922	0.0446249
APOBEC2	-1.7295	0.0043141
KCNK17	-1.83122	0.0365866
EREG	2.50741	0.0146879
SOX21	-3.56035	0.00135033
KIF25	-1.32134	0.0252091
HS3ST3B1	1.67454	0.00984338
SLC25A19	1.06324	0.0368213
C1orf61	-4.27652	3.37e-07
SLC25A23	-1.3667	0.00190814
TNFSF9	1.00032	0.0421469
TNFSF14	1.48339	0.0201277
PAX1	2.81993	0.0209126
FLRT3	-1.311	0.0255121
PCSK2	-1.96366	0.0449295
AMOT	-1.21531	0.0105735
MCF2L	-1.06264	0.0436477
GPR42	1.91588	0.0376585
CCR7	1.13903	0.0351909
FLRT1	-2.23716	0.000482569
WNK4	-2.10836	0.00463722
DACH2	-2.33969	0.000981671
OMG	-2.60877	1.12e-05
AIF1L	-1.70885	0.0033779
TMEM35A	-2.01177	0.00190158
ATP13A4	-3.32013	3.52e-08
TSPAN8	-1.61585	0.0257751
BEST3	-1.99922	0.0143139
RAB3IP	-1.2358	1.34e-05
CRYGN	-1.75658	0.00478628
FBXL16	-4.11984	3.66e-12
GNG13	-3.35903	0.00956969
IL17B	-1.06616	0.0402455
ZNF835	-1.18148	0.0185522
KDR	-2.25855	0.000343181
RFPL2	-2.5202	0.0425874
GNAZ	-1.2412	0.00374333
KRT17	1.83007	0.0394516
RNF112	-1.07341	0.0128169
CPA4	1.66474	0.0427529
HOXD1	1.88859	0.0214343
CHN1	-1.12101	0.0241114
GAD1	-2.19841	0.00519276
MYO5C	-1.07381	0.0243326
TMOD2	-1.61243	3.19e-05
ALDH1A2	-1.05373	0.0233872
BBOX1	-2.80818	0.00147869
KCNC1	-1.63639	0.0154389
TPH1	1.5005	0.0492323
ATP1B2	-2.69126	4.95e-05
FGF13	-1.74102	0.00299059
CDH15	1.67786	0.0289344
SYT5	-2.10843	0.000295612
PRRG3	-2.88098	0.00225363
NXNL2	-1.21369	0.0315681
FAM155B	-2.77387	0.00197432
SAT1	1.03582	0.0332383
DPP6	-2.31962	0.0131941
NCAN	-3.89531	7.38e-06
KIF1A	-2.43104	0.00112486
PLVAP	2.45466	0.000341007
USHBP1	-1.31882	0.0105854
PXDN	1.14046	0.00828833
HRC	-1.69578	0.00428533
SULT4A1	-2.13973	0.000140273
OLFM1	-1.52075	0.0110483
COL5A1	1.58841	0.00438902
CALY	-2.37798	2.31e-06
PNCK	-2.0393	0.0208701
DUSP9	-2.67602	0.0137141
SLC7A10	-3.42087	1.51e-08
PKDREJ	-1.24617	0.00374717
ULBP2	1.276	0.0284639
ULBP3	1.05602	0.0263476
IDO1	2.04569	0.00621123
SLC6A6	1.30991	0.00342809
LRRC4B	-1.20894	0.0497071
ANO1	1.08899	0.027706
CKMT2	-1.21877	0.0016316
KRT34	3.55321	0.00360894
PPP1R1B	-2.95954	0.000373616
PODNL1	1.14895	0.0328828
SLC6A11	-3.44032	1.04e-08
FCRLA	2.28065	0.0127965
EMILIN2	1.1784	0.0170031
CNGA4	-1.36594	0.00421537
JCHAIN	3.20819	0.000116395
ITGB4	-1.05919	0.0450272
SLC52A1	1.38686	0.0291487
MTSS2	-1.51912	0.000705355
HSPA12B	-1.18868	0.0182432
SNAP25	-2.09071	9.16e-06
ATP1A4	-2.66403	7.73e-05
BCAN	-3.40892	1.11e-07
HAPLN2	-1.80954	0.0257551
ACY3	-2.34567	0.00350405
KANK4	-2.25497	0.00204367
SYT4	-2.99347	0.0016316
ATP8A2	-1.29442	0.00875492
MTUS2	-1.83697	0.0479484
ALOX5AP	1.30431	0.0418985
WASF3	-1.43866	0.00108544
GPR12	-3.17968	0.00250201
EPSTI1	1.01807	0.0182432
TRPC4	1.00799	0.0249394
POSTN	2.81119	9.57e-05
BEX2	-2.12009	0.00316897
BEX1	-1.79625	0.000998454
PDE6B	-1.05926	0.00619077
PDZD2	-1.14371	0.00289019
TEX15	-2.48481	0.0203311
UNC79	-1.34563	0.00833177
LOXL2	1.4514	0.014335
PEBP4	-1.36848	0.0327836
ADAMDEC1	1.92349	0.0259674
MRO	-1.29276	0.0437998
GNAT2	1.48838	0.00394638
GSTM5	-1.33954	0.0173884
PTPN22	1.28765	0.0253535
RSAD2	1.05186	0.0480708
MYCN	-1.72304	0.030194
LDHA	1.08403	0.00188248
FST	1.71016	0.004041
CRB1	-2.97139	0.000707886
IL2RA	1.68091	0.0187329
CABLES1	-1.24366	0.0214343
EMP1	1.11115	0.0137804
KLRD1	1.28344	0.0315999
SPX	-2.1003	7.96e-05
LRP4	-2.15659	2.26e-06
CYP2J2	-2.26662	0.00754867
DSG1	-3.92267	4.95e-05
DSC1	-2.15948	0.0427657
DTNA	-1.39052	0.0120134
FHOD3	-1.31095	0.0231388
C5AR2	1.18355	0.0214037
CLDN10	-2.18117	0.0044679
PSAT1	-1.93119	0.000576291
MSI1	-1.44652	0.00793645
HRK	-1.42777	0.0432147
DTX1	-1.24406	0.0452817
TES	1.06794	0.000634673
ADGRB3	-2.6026	0.000315973
EHF	-2.37064	0.0224816
GLS2	-1.05873	0.00956379
AGAP2	-1.38232	0.00125428
PPP1R1A	-1.79219	0.00586188
FAIM2	-2.26773	0.000230769
KRT7	2.02074	0.0395545
KCNH3	-1.83424	4.03e-05
MAP7	-1.15378	0.0112695
EMX1	-2.38962	0.0225991
AGT	-1.42814	0.00357324
ITM2C	-1.43307	0.00194396
ARHGEF4	-2.86462	2.5e-06
STAB2	-1.08416	0.0437998
USP44	-1.34755	0.000310844
CKAP4	1.02621	0.00298843
PCDH8	-3.33133	0.00138429
LMO7	1.39783	0.00135033
IL6	1.94237	0.00495246
DGKB	-2.2092	0.00483486
MYO1G	1.70337	0.00271614
MMD2	-4.53682	1.77e-06
ZFHX2	-1.15093	0.00197823
SCN2A	-1.31697	0.0114472
TBR1	-1.63983	0.0464563
GALNT5	1.77719	0.0150124
BLK	1.85327	0.0201733
SKIL	1.14113	0.0012868
IL10	1.7824	0.00588786
GAD2	-4.21568	5.18e-06
RALGPS1	-1.24316	4.09e-05
GABBR2	-2.99806	4.32e-06
CCL21	2.51982	0.0274609
CAPN11	1.51336	0.00987136
KIAA0319	-1.4466	0.013546
IRF4	1.42513	0.00881144
IER3	1.01344	0.0123258
PI15	2.17592	0.0284846
SULF1	1.67414	0.00173793
UNC13C	-2.31189	0.00337969
THBS1	1.02578	0.0142108
ITGA11	1.55232	0.0100037
ITPKA	-1.72443	0.00075734
PAK6	-3.64839	9.02e-09
STRA6	1.18716	0.0456323
SEMA6D	-1.15038	0.0147499
CLCA2	1.87042	0.0143139
PLCE1	-1.11324	0.00898586
RBP4	1.34529	0.0249034
ADAMTS14	1.81567	0.0111748
STAT4	1.08522	0.0171692
CHRNA1	2.23617	0.0349679
NDST4	-4.28211	0.00904686
PRKG2	-1.53603	0.0459186
FGF5	2.8117	0.00720277
CXCL9	1.8397	0.00664359
CDKL2	-2.32006	0.00344162
ENPEP	1.57454	0.00418466
MTTP	-2.30385	0.00640622
FBN2	1.59277	0.011049
ERP27	1.17319	0.0128257
KIF21A	-1.49207	0.00138953
SLCO1C1	-1.46887	0.00933615
COL2A1	-1.62797	0.0471635
PPFIA2	-1.24449	0.026248
LGR5	2.63265	1.24e-05
TMEM132B	-1.93068	0.00101647
SLAIN1	-1.09402	0.0486495
SRRM4	-1.70891	0.00978455
SSTR1	-1.6433	0.0242732
FAM181A	-3.13069	0.00144968
FGF7	2.30003	0.00954519
HDC	2.57261	0.000829207
BCL2A1	1.8547	0.00273777
CCDC33	1.4021	0.0448999
RLBP1	-3.78467	7.75e-05
NTRK3	-1.06171	0.0314759
MCTP2	1.249	0.0485484
SH3GL3	-1.81129	0.0107548
NKD1	-1.18706	0.0132569
MARVELD3	-2.67887	0.00017709
NUDT7	-1.05175	0.00592507
CDH13	1.36815	0.00655441
UNC45B	-2.69747	0.00113536
RHBDL3	-1.23574	0.0113269
ASXL3	-1.30518	0.0124968
GATA6	1.15402	0.00271227
GREB1L	-1.38208	0.0427657
SLC13A5	-5.19694	3.05e-10
CBX8	1.1713	0.00127638
RNF157	-1.82348	0.000738922
RNF165	-2.20563	0.00228179
MAPK4	-2.63104	0.00234247
PNMT	-2.28731	0.0351092
STAC2	-2.19676	1.41e-05
FKBP10	1.10428	0.00434922
CACNA1A	-2.02563	3.67e-05
HUNK	-1.07123	0.0372845
LMTK3	-1.44351	0.00284172
WTIP	-1.15705	0.0285108
SLC6A3	2.81965	6.6e-05
CACNG8	-1.45965	0.00205631
FBN3	-2.20493	0.00732008
SLC47A1	-1.6542	0.00127049
IGLON5	-1.19301	0.0173758
RCN3	1.14068	0.00414605
MYOM3	1.27046	0.00725397
CELSR2	-1.4091	0.00159051
ATP1B1	-1.10005	0.00221962
RXRG	-1.74363	0.0444693
DPT	1.34401	0.0362046
FCRL5	2.10345	0.0248864
CASQ1	-1.31814	0.00209304
ABL2	1.08721	0.00171576
HMCN1	1.40435	0.0148408
ECM1	1.12492	0.0105735
CGN	-1.86075	0.000867488
SELENBP1	-1.02469	0.00529605
SYT14	-2.08804	0.0315389
SUSD4	-1.99902	0.00725098
DUSP10	1.07469	0.0336136
S100A8	1.42204	0.0366973
NUP210L	-1.12725	0.0275949
ACTA1	-1.82633	0.00300444
SOX13	-1.01323	0.0135196
PPFIA4	-1.52919	0.0126682
GDF7	1.64558	0.00374717
SFXN5	-1.24102	0.00487173
C1QL2	-3.2287	0.0257222
AFF3	-1.34021	0.000288991
NXPH2	-4.53414	0.00512318
SLC4A10	-1.41515	0.0260614
ZNF385B	-2.2413	0.00733348
UNC80	-2.92061	0.000667612
CPNE9	-3.36908	6.75e-07
GRIP2	-1.12698	0.0344624
IL17RD	-1.12246	0.00638932
COL8A1	1.18341	0.0170264
MYH15	-1.8471	0.00990703
TAGLN3	-2.01799	0.00670285
IGSF11	-1.9524	0.0123826
TMEM108	-1.22772	0.0370444
AGTR1	-1.66872	0.0016549
MED12L	-1.16085	0.0406497
ALDH1L1	-2.63757	7.11e-05
STXBP5L	-2.15166	0.0304776
ECE2	-1.3924	0.0113465
VWA5B2	-2.01183	0.000203938
EPHA5	-1.69885	0.0137915
CORIN	1.22236	0.00531984
SLC10A4	-1.43629	0.0188238
SCD5	-1.48413	0.00664359
PLAC8	2.22441	0.000201814
DDIT4L	-1.48174	0.0052814
SFRP2	1.6454	0.0103654
MEGF10	-2.0522	4.99e-05
SLC25A48	-4.51732	7.96e-05
CPLX2	-4.40923	1.06e-07
GFOD1	-1.03562	0.012733
PSD2	-3.74231	3.19e-13
LRRTM2	-1.98853	0.0067794
GFRA3	-1.84624	0.0395948
DOK3	1.30005	0.038452
DAAM2	-1.01165	0.0285906
CRIP3	-1.28315	0.00592507
TTBK1	-2.88125	2.27e-05
CYP39A1	-1.12832	0.0138123
PRSS35	1.62793	0.0378872
FAXC	-1.48555	0.0147196
SLC18B1	-1.0735	0.00123219
SLC2A12	-2.34223	1.72e-06
SLC22A3	-1.69978	0.00187508
SDK1	-1.50463	0.00135033
ZNF157	-2.05389	0.00122245
ZNF711	-1.12925	3.81e-05
FRMPD3	-1.88879	0.0281443
IGSF1	-2.51143	0.000835024
ARHGAP36	-3.35809	0.000717908
CHRNB3	-3.865	0.000203938
DOCK5	1.00437	0.00151305
RGS20	-1.78123	0.00520331
SYBU	-1.91755	0.00592507
RSPO2	-2.35752	0.011406
MAL2	-3.5293	0.000658322
FAM135B	-2.33707	0.00701837
PLIN2	1.72013	0.00306643
CDKN2B	1.43143	0.00380323
CDKN2A	1.3996	0.031219
SHC3	-1.9448	0.00331681
PLPPR1	-4.95965	2.5e-06
UGCG	1.12411	0.00119701
ASTN2	-1.56495	0.00396489
CACNA1B	-3.3089	3.5e-10
SLC39A12	-4.13441	2.5e-06
FAM13C	-1.15789	0.0384581
CDHR1	-2.08229	0.00156536
RGR	-2.80165	0.0105419
CAMK2G	-1.38837	0.000201035
ANKRD1	2.30791	0.00293775
HTR7	2.06213	0.00011841
ITPRIP	1.06988	0.000603258
ADM	1.37554	0.0278463
SERPINH1	1.04122	0.00639153
NCAM1	-1.87249	0.0122568
DRD2	-2.0754	0.00519276
GRIK4	-2.82138	0.00063963
ADAM33	-1.3135	0.00752467
SLC22A8	-4.55437	2.23e-05
SCN2B	-1.26367	0.0437975
CDH22	-3.74076	0.00116216
GPHA2	-2.29077	0.0298346
TM7SF2	-1.65948	1.69e-05
TLCD3B	-3.53172	9.14e-09
DOC2A	-1.63867	1.27e-05
HMGA2	2.59748	0.00221723
CNKSR2	-1.63204	0.00854969
MPP7	-1.30533	0.0103824
PCDH15	-2.76744	0.00282965
ADGRL3	-1.7421	0.00491304
LYPD6B	-2.48972	0.0209943
GPM6A	-2.25349	0.00298843
WDR17	-1.67717	0.000108867
CNDP1	-1.61142	0.0402106
DLG2	-2.02975	0.000950104
FREM2	-2.41009	0.0109127
SEC24D	1.0124	0.000131829
SLC7A11	-1.34697	0.0126616
NOCT	1.14871	0.0188966
NPAS3	-2.05328	0.000506502
NR3C2	-1.49038	0.00046929
TMEM45B	-1.67114	0.000515139
GABRA2	-4.4627	1.99e-08
TMEM132D	-2.78661	0.00238635
TLCD4	-1.22512	0.00621954
ASTN1	-3.13581	2.5e-06
SH2D6	-1.57837	6.2e-05
ZSCAN1	-1.43762	0.00613096
GRIA4	-3.56585	0.000246915
IGSF10	-3.0098	2.27e-05
SPARCL1	-1.11005	0.0439332
SLC16A12	-1.64894	0.0109475
GRM1	-1.67701	0.0217151
CNTNAP4	-3.55945	4.12e-05
PLOD2	1.46599	0.00468369
JAKMIP1	-1.60608	0.00578846
CLGN	-1.61612	0.0328463
CD96	1.06283	0.0497288
PTPRD	-1.7375	0.00323049
KCNJ16	-2.67534	0.00307025
HS3ST3A1	2.18491	0.00304783
AK5	-1.20773	0.0444038
ANKRD29	-1.20484	0.00260484
JPH3	-3.98284	4.21e-11
RETREG1	-1.48814	0.00121427
GPR15	2.08966	0.0238685
ANGPT1	-1.26907	0.00713071
PRKCA	-1.0024	0.00256259
ABCA5	-1.07206	0.00113026
FAM167A	-2.16628	0.00473822
PGM5	-1.36546	0.013546
WNT3A	2.41959	0.031156
GBP5	1.22237	0.0398729
SORBS2	-1.51284	0.00472968
CXADR	-1.42737	0.0241718
L3MBTL4	-1.35325	0.000657728
PDE1C	-1.31454	0.0189984
WNT7A	-2.12174	0.0128864
APCDD1	-1.66018	0.000238824
PIEZO2	1.98721	0.000297029
RAB6B	-2.00415	3.19e-08
EPHB1	-1.86099	0.000299728
ACSS1	-1.57245	2.5e-06
CA10	-2.6859	0.00917263
GOLGA7B	-1.53878	0.0188966
PPARGC1B	-1.25899	0.000719701
ADCY8	-2.56986	0.00654659
KIF5A	-2.25302	0.000726621
WIF1	-4.79654	0.000144767
GPR61	-1.75682	0.0150374
KCNMA1	-1.38144	0.00510824
ALX3	-1.46806	0.00510212
ART3	-1.83276	0.00883906
TSPAN7	-1.90549	0.00269025
SORCS3	-2.50982	0.029604
PPP2R2B	-1.35546	0.00521657
CD109	1.03483	0.0135596
LRFN2	-3.08871	9.53e-05
UNC5D	-2.52678	0.00060431
MS4A1	1.59614	0.0244831
ZIC3	-1.41538	0.00203138
LHFPL4	-1.78698	0.0490362
SST	-2.06251	0.0214136
NMNAT2	-1.15559	0.0128864
ATP2B2	-3.06548	4.32e-09
SLC6A1	-2.2516	0.000200139
SYN2	-2.457	1.99e-07
CACNA2D3	-1.17707	0.00682452
FAM81A	-1.27276	0.020069
MX1	1.0316	0.0488199
CREB3L1	1.61401	0.0129051
DGKI	1.24822	0.00256581
ACAN	3.09551	3.52e-05
DPYSL5	-2.83782	0.00707472
HPD	-1.1351	0.00923153
COLEC12	-1.6206	0.000844599
SLC13A3	-4.17585	1.9e-10
RHBDL2	1.14457	0.0324962
KCNB1	-1.90159	0.00116915
NRG2	-1.65204	0.00046929
AHCYL2	-1.12154	0.00301275
PPP1R9A	-2.31798	0.000590358
DYNC1I1	-1.02969	0.029604
NPM2	-1.31929	0.0160257
EDA	-1.96929	9.77e-05
FGF17	-1.41295	0.00917263
VWA5B1	-2.72852	0.0130491
DMTN	-1.54239	6.32e-06
ADAMTS4	1.49575	0.0293545
SLC5A11	-1.28028	0.0380685
CIART	-1.23479	0.00457555
RUNX1	1.3707	0.000996551
IGF2BP1	2.20803	0.0162062
CLDN14	2.07773	0.00805908
CELF3	-4.03798	8.52e-10
STARD9	-1.00756	0.00702482
ACE	-1.13874	0.00520331
TEPP	-1.43387	0.034309
SPON2	1.15133	0.0181886
LRRC36	-1.34932	0.0365007
FNDC5	-1.04696	0.0309194
CPAMD8	-1.71893	0.0105419
CILP2	1.57861	0.000999825
SPTBN4	-1.81525	0.000210744
CHRNB2	-1.87267	0.00041756
PAQR6	-1.78093	0.00581677
FGFR4	-1.07901	0.00564822
CELF5	-3.50363	4.35e-07
BDH1	-1.5136	0.000115598
IKZF3	1.32378	0.0179382
GRIN2C	-2.13842	0.000108853
NAGS	1.17507	0.019935
SHANK1	-1.6461	0.000565733
FAM171A2	-1.00127	0.0351909
AQP5	-1.9769	0.0216676
SSTR5	2.40055	0.0449749
NTN3	-1.39397	0.00974223
SHANK2	-3.77705	1.5e-10
ASRGL1	-1.35912	0.00830712
GNG3	-3.0429	5.3e-07
ITIH3	-1.40266	0.0253316
BEND5	-1.24682	0.00519276
ACOT11	-1.282	0.00100406
CAMK2N1	-1.69966	0.00307025
AKNAD1	-1.47522	0.0212696
HFM1	-1.2532	0.0115462
GFI1	1.07606	0.0205871
SLAMF9	2.54947	0.027249
KCNJ9	-3.5504	1.62e-07
VANGL2	-1.01621	0.0156743
SLAMF6	1.05137	0.0477348
C1orf115	-1.22277	0.00849879
IL24	1.63587	0.01364
PIGR	-1.89309	0.0182488
TRIM17	-1.19001	0.00692893
LRRTM1	-2.65833	0.000172821
KCNF1	-2.12836	0.0293862
VSNL1	-1.28796	0.0076997
SLC16A14	-1.46369	0.00126009
SPATA18	1.12776	0.0142526
S100A9	1.62918	0.0234844
GABRG1	-3.93974	0.000841367
DAPL1	2.25424	0.0182847
TAFA4	-3.05925	0.000713092
IGFN1	-2.57023	0.00827911
FSTL1	1.17207	0.00271227
IHH	2.09032	0.00833177
EOMES	1.27236	0.042489
NFASC	-1.43282	0.00844334
SERPINI1	-1.01983	0.0214343
EFHB	-1.13375	0.0466912
CTLA4	1.57805	0.012691
CDS1	-1.38201	0.0213158
SYNPR	-2.93906	0.00103612
ADAMTS9	1.72867	0.0107702
PCOLCE2	1.43939	0.0186688
CXCL5	2.61688	0.000983768
CXCL1	1.42802	0.0275949
PLSCR2	1.9498	0.0309115
CPA3	1.95669	0.0486803
CDCP1	1.8698	0.009526
SLC6A20	-3.89932	1.72e-06
ZC3H12A	1.29713	0.000506502
KLF15	-1.7169	0.00654659
CAMK2N2	-1.67308	0.0480202
LIPH	1.45113	0.00301577
PLXNB1	-1.0032	0.0236813
BSN	-1.69965	1.21e-06
CAMKV	-4.29315	5.68e-09
ETNPPL	-2.66421	0.024451
SCRG1	-1.62475	0.022454
HPGD	1.40173	0.0334046
NPY1R	-2.43959	0.00467619
NPY5R	-2.44509	0.0146576
FAM160A1	-1.80334	0.0159816
HHIP	2.50185	0.000485495
ITGA2	1.45939	0.00707472
ADGRV1	-3.90347	4.32e-06
F2RL2	1.47861	0.0116886
F2RL1	1.3917	0.0091853
SCGB3A2	3.93567	0.000161484
SPINK1	3.35676	0.000116395
ESM1	1.17015	0.0363467
CDC20B	-3.0773	0.00103299
GPX8	1.05357	0.00512752
CMYA5	-1.79149	0.00225601
KLKB1	-1.92803	0.000107602
ACSL6	-1.41916	0.020175
CALHM4	2.19737	0.0169279
TMEM200A	1.41134	0.00446568
IL31RA	2.5415	0.0120404
HCN1	-2.24861	0.0224816
KIF6	-2.04055	0.0040797
SLC29A4	-1.37417	0.00301275
STEAP1	1.44527	0.0234766
COL1A2	1.66889	0.00121095
FNDC1	1.36109	0.0146014
SLC13A4	-3.37935	4.56e-08
ADCY1	-1.73958	0.00177061
SBSPON	-1.44233	0.027249
PHKG1	-1.56777	0.000324073
CSMD3	-2.6168	0.0219887
TMEM74	-1.82921	0.0210707
GPR146	-1.14755	0.0219636
GPER1	-1.13552	0.00197432
BAALC	-2.33312	0.00125679
CTHRC1	1.29376	0.00616544
FREM1	-2.12101	0.0016131
GEM	1.22762	0.0051837
C9orf24	-1.50102	0.0217152
MYORG	-1.37122	0.00477822
ZMAT4	-3.2338	0.000999825
NKX6-3	-1.53793	0.0189922
ALDH1A1	-1.5973	5.14e-05
GKAP1	-1.09144	0.000319621
PGAP4	-1.19543	0.00877415
PCDH19	-1.83076	0.000713092
VEGFD	-1.20716	0.0170806
WNK2	-2.13839	0.00224422
AQP7	-1.8471	0.00762156
AQP3	1.02906	0.0126682
FAT3	-1.99871	0.000890802
SLC7A3	-2.3208	0.00163401
PGM2L1	1.13147	0.00517867
PHYHIPL	-2.5526	0.000950104
SLC16A9	-1.8568	0.00485287
GJB2	-2.15056	0.00160658
HEPACAM	-3.60633	0.000519857
AMER2	-3.12376	0.00222256
VSTM4	-1.3412	0.00122288
DIPK1B	-1.19237	0.00114534
STOX1	-3.11839	4.21e-08
NDRG2	-1.82669	0.00164858
BTNL9	-1.69957	0.0126146
VWA2	-1.55749	0.0147183
SALL2	-1.37138	0.00676566
C10orf82	-1.32061	0.0116855
PDZRN4	-1.84902	0.0122577
CACNB2	-1.46598	0.00103261
KCNC2	-3.86894	0.00124185
CMTM5	-1.09088	0.0380685
SVOP	-4.78791	2.29e-07
GPT2	-1.3858	0.0029593
FBN1	1.54161	0.00143708
LRTM2	-3.03985	0.00607344
CKB	-2.12506	0.000238912
ASPG	-1.55621	0.0255266
GABRB3	-1.52941	0.00241655
SCN3B	-1.80332	0.000137834
MYRFL	-2.26029	0.017213
USP54	-1.07939	0.000548143
TUB	-1.59543	0.00109888
RIC3	-1.48878	0.000735906
LMO1	-2.74558	0.00557277
CRABP1	-2.85618	0.000310844
A2ML1	-1.48635	0.0428806
ZCCHC18	-1.36973	0.00155207
NNMT	1.38314	0.012567
LDHD	-1.20236	0.000345548
RBPMS2	-2.01909	0.000815568
CHP2	-4.1477	0.00226538
GREM1	3.81692	2.19e-05
NYAP1	-2.7988	1.25e-05
MS4A7	1.02169	0.0468557
MS4A14	2.02591	0.00115969
SGSM1	-1.25371	0.0206995
TEF	-1.34809	0.00244727
TMEM92	1.00614	0.0458503
CERCAM	1.13136	0.00438902
PRRX2	1.59649	0.00414655
GPRC5B	-2.13541	0.000112503
SNX20	1.21206	0.0333061
RBFOX3	-1.7422	0.000146162
JSRP1	1.6921	0.0394517
CORO6	-1.2122	0.0059529
TTYH1	-3.56646	4.21e-08
TMEM145	-2.72572	3.88e-06
ATCAY	-3.11689	0.000118385
RCOR2	-1.13965	0.0128221
ANGPTL4	1.73523	0.016072
MGAT5B	-3.35909	1.5e-10
RAB26	-1.42326	0.00320584
CASKIN1	-3.8998	8.31e-14
ENTPD3	-1.64192	0.00877763
KCNJ4	-3.07502	4.2e-05
DDIT4	1.1087	0.0160618
KIF5C	-3.11465	7.93e-08
FAM107A	-1.65379	0.0208996
DEGS2	-2.02578	0.000457832
RHOH	1.37864	0.0293364
HR	-1.37527	0.0123295
LGI3	-2.482	0.000107454
BMP1	1.19322	0.000829319
SERINC2	1.42342	0.00284172
CHRM1	-2.71683	0.0080563
COL3A1	1.54845	0.00540601
DYNLRB2	-1.2307	0.0486717
GDNF	1.60453	0.0332412
IL7R	1.23844	0.0359771
LRP1B	-1.46329	0.0320424
SHOX2	3.31854	0.000288991
NSG1	-2.5781	0.00209304
FSTL5	-3.53238	0.00877856
ENHO	-4.15922	4.12e-08
CPLX1	-1.48736	0.00900613
NTSR2	-2.19044	0.0448999
COL4A3	1.46869	0.0030716
VXN	-1.42609	0.0238685
AFAP1L2	-1.05089	0.00973575
GSG1L	-1.56797	0.0304776
IL13	1.46224	0.0207354
CXCL10	1.43704	0.0242589
GPRIN1	-1.45748	0.0123921
KCNAB1	-1.2969	0.0272496
SHE	-1.0156	0.00932447
P2RY12	-1.89477	0.00421977
RASSF6	3.22205	0.017013
CD52	1.34957	0.0374272
SLC38A11	-1.93994	0.00173793
CTNND2	-2.5515	0.00673616
REPS2	-1.08111	0.0190501
OTUD7A	-1.04136	0.0146014
FRMPD4	-2.68229	0.0318118
MYRIP	-1.45096	0.014072
ZPLD1	2.7024	0.0488259
GPR37L1	-3.12644	0.000884285
NSG2	-3.15125	3.37e-10
RNF150	-1.3437	0.00174699
FABP4	2.536	6.84e-05
CST2	1.71224	0.0357522
VSTM2A	-3.63297	0.00161531
KRT8	1.53315	0.0295
KRT86	1.39747	0.0481271
MZB1	2.65948	0.0018437
KRT72	2.3726	0.046212
LONRF2	-1.72173	0.00137777
SERPINB9	1.0904	0.0124887
CDH2	1.0547	0.0349679
IRX2	1.67546	0.00346233
DLGAP1	-3.75599	1.61e-07
CAVIN4	1.90309	0.000328365
SYT9	-2.76098	0.000113027
KCNS3	1.22905	0.0458057
GPR37	-1.1818	0.0356119
PAQR8	-1.90508	5.14e-05
HAS2	2.0117	0.00270767
NRTN	-2.23562	0.00297969
ATP6V0E2	-1.59439	2.52e-06
GRIK1	-1.03413	0.0362681
TPPP	-1.50021	0.014072
KCND3	-1.62586	0.00243225
CDK5R2	-2.90438	0.000603258
NEUROD2	-1.87869	0.00964645
DSCAM	-3.50274	1.31e-05
ANO5	-1.08867	0.0314759
VAT1L	-1.34738	0.0448441
GATM	-1.35072	0.0226368
KNDC1	-2.96675	3.48e-05
CFAP46	-1.36968	0.0333061
KLF17	2.52536	0.0171498
ADRA1D	-1.84008	2.27e-05
AQP4	-3.30917	0.000116395
CYP4F11	-2.46347	0.00502071
MAL	-1.2975	0.0488176
ISG20	1.09955	0.013546
C1QTNF4	-2.02524	0.000726621
MACROD2	-1.68604	0.000409155
SPTLC3	-1.09021	0.0200102
B3GALT1	-1.32218	0.0365007
STARD5	1.39589	0.000124921
CSDC2	-1.42241	0.00299059
ABCG4	-1.28912	0.019493
ARNT2	-1.59503	0.00148974
KLHL6	1.18627	0.0216353
AGAP5	1.8852	0.0197223
PURG	-1.19001	0.0120199
TMEM217	1.19971	0.0265549
NBEA	-1.23347	0.00052397
MYEOV	1.9379	0.0012868
MRGPRF	-1.0099	0.0356032
GXYLT2	1.15373	0.0158027
HPSE2	-3.27673	0.0239099
ARPP21	-2.30504	0.00135753
HSPA6	1.49721	0.0329241
ADCY5	-1.52985	0.00824726
PARP15	1.29865	0.00530763
ABCD2	-2.92636	2.55e-06
SNCG	-1.08324	0.0370444
OLR1	2.1398	0.00261807
DAB1	-1.63164	0.0282052
TNFRSF10D	1.18853	0.00473822
FAM166C	-1.76438	0.0288783
NABP1	1.08622	0.0196721
WFIKKN2	-3.5719	6.12e-05
CD7	1.27752	0.0259129
PLK3	1.01314	0.00491304
NET1	-1.48347	0.00101647
GPR160	1.27072	0.0224816
SPTBN2	-1.68167	4.32e-06
HOXB2	1.08715	0.0188336
SELP	2.18731	2.15e-05
SLC16A11	-1.45936	0.00555551
CNTNAP2	-1.71279	0.00122288
IGDCC3	-2.52851	0.000351144
GCSAM	1.18067	0.0109514
MFSD4A	-1.18416	6.51e-05
TTC9B	-1.87695	0.000295626
KY	-1.71916	0.00133818
SLCO2A1	1.89194	0.00357966
BRSK2	-2.14737	0.000341007
FGFBP3	-1.15941	0.0023744
CD248	1.05328	0.0256898
PDZK1	-2.07095	0.000500758
CNIH2	-1.47855	0.000506207
NLRP6	1.65663	0.0170806
DES	-2.14304	0.00986943
CADM2	-3.07303	7.03e-06
ABO	-1.33161	0.00254054
C1orf127	1.39597	0.0359004
TP53I11	-1.2788	0.00483486
CATSPER1	1.53517	0.00829215
MCTP1	1.26867	0.00705058
DPP10	-2.89409	0.00203399
CLCF1	1.08143	0.0217184
CREG2	-2.67173	9.63e-05
HOXD8	2.36537	0.00878276
LRRN1	-1.34919	0.00740628
JAKMIP2	-1.4204	0.00464435
ACBD7	-2.79308	0.000686472
PRR18	-3.06739	0.00282965
GJC3	-1.76825	0.00904894
RIMS2	-1.25853	0.0265701
PRR15	1.44468	0.0103116
GNG7	-1.32759	0.00485647
GRIN1	-4.03584	3.05e-10
MAMSTR	-1.09676	0.00138982
SCN4B	-1.25077	0.0159076
DSCAML1	-1.99708	0.0344932
ZDHHC22	-3.60961	7.16e-07
RIMKLA	-2.31927	0.00227116
CLVS1	-2.1328	0.0433411
KCNA3	1.66196	0.00478628
FBXO39	1.4066	0.0253535
KCNA2	-2.83384	1.48e-05
TGIF1	1.03548	0.00271227
CD19	1.56713	0.0187332
ST8SIA3	-3.65353	6.83e-05
SAMD12	-1.43571	0.00215526
KCNJ10	-3.96329	4.99e-08
ODF3B	1.16012	0.0346592
DPY19L2	-1.07787	0.0345725
ADAMTSL1	1.65583	0.00346625
ZNF114	-1.11159	0.0157978
AMER3	-3.09871	0.00450042
ZC3H12D	1.08308	0.0226924
TMEM151B	-2.50543	9.57e-07
SLITRK1	-4.07015	0.000409155
GLDC	-1.51199	0.00526178
CTXN1	-1.4757	0.0112595
CA8	-2.0363	0.0327952
ERBB4	-1.76592	0.0138571
THBD	1.08486	0.0080563
C5orf46	3.52855	7.75e-05
TMEM139	-1.04333	0.0205409
RFLNA	1.15744	0.0357985
SMIM10L2A	-2.92297	3.85e-10
KLHDC7A	-3.93225	0.000979776
EXOC3L1	1.31167	0.00984338
CDH4	-1.40513	0.0169637
DAND5	-1.83421	0.00756817
WSCD1	-1.58468	0.00596596
GPC5	-3.57289	1.99e-06
LSMEM2	-1.4889	0.00555322
RPRML	-2.99034	0.0362057
LRRC3B	-3.3683	0.00470039
NRXN1	-2.50143	0.00191658
GPBAR1	1.15468	0.0292119
ZNF648	-2.10122	0.041718
CCR8	2.31594	0.0241718
FAM71E2	2.77095	0.0166383
MYLPF	-1.84291	0.00446568
PLD5	-2.15915	0.0334046
KCTD4	-2.63072	0.00123219
MTURN	-1.07253	0.00731795
KCNE1	1.44196	0.0143972
SKIDA1	-1.07745	0.00209304
SSTR2	-1.66632	0.0131267
F2R	1.19088	0.00754867
PENK	2.30562	0.00227298
DDN	-4.19959	1.68e-12
SOX2	-3.07244	0.00232028
TMEM45A	1.15495	0.00014074
TMEM252	-1.52161	0.0240546
ADGRB1	-1.8707	0.00144535
TIGIT	1.38198	0.0241747
SLC2A4	-2.20265	8.3e-05
MGAT4C	-3.33833	5.42e-05
FAM181B	-1.88363	0.0334731
KCNIP1	-2.08341	0.00781904
UNC5C	-1.03016	0.0408281
RGMA	-1.86248	0.000116395
KCNA4	-2.31261	0.045017
B4GALNT4	-2.8483	9.3e-09
CAV3	-2.63131	0.00855476
SNORC	-2.14569	1.47e-07
RGS6	-1.85318	0.00212159
PAPPA	1.72449	0.00107469
HCAR2	1.34651	0.0367153
ADGRG3	2.24107	0.00455444
RGS7	-2.31495	0.00229577
SLC25A18	-3.26438	3.13e-09
TCEAL7	-1.05281	0.00636006
SOX1	-3.82023	0.000115454
CADM1	-1.45304	0.000950104
PYCR1	1.3161	0.0181949
ABAT	-1.67005	0.000331807
BEGAIN	-1.02188	0.013546
CSMD1	-2.06749	0.00440516
CALN1	-4.6366	3.5e-10
C2CD4C	-1.50708	0.027706
CTNNA3	-1.9594	0.0132148
PRR36	-2.56856	3.77e-06
CCBE1	2.01236	0.0209943
TMEM121B	-1.15955	0.0109997
EPHA10	-2.95199	0.000606027
RIPK4	1.59869	0.0122415
GRIN2A	-1.90831	0.0033779
MX2	1.09949	0.00982353
MEX3B	1.44599	1.96e-06
ZNRF3	-1.13983	0.000172821
CCR3	1.80031	0.0338727
DGCR6	-1.15866	0.00101972
NOG	-1.54384	0.0231703
OPCML	-1.63826	0.0066656
MACC1	1.57197	0.030521
AIFM3	-2.85215	1.14e-05
EMILIN3	-1.86087	0.0079138
CCR4	1.68294	0.02138
ANKRD45	-1.59244	0.0076997
PNMA3	-2.06279	0.00409928
SH2D1A	1.51951	0.0205235
ST6GALNAC3	-1.14008	0.0184233
CLDN5	-1.36085	0.0286128
KCNQ3	-1.02853	0.0175646
OLIG1	-3.85016	1.95e-07
PCDH9	-1.82728	0.00101944
TACSTD2	2.45971	0.000593385
MROH7	-1.30684	0.00311616
SRPK3	-1.03606	0.00614536
MAP7D2	-1.40697	0.0148599
KCND2	-2.44492	0.0329241
PTP4A3	-1.09171	0.0314759
CEND1	-3.33135	1.85e-09
C14orf180	-2.60098	0.00273777
PRR16	1.1917	0.00970402
DRD1	-1.6528	0.00570242
TCEAL2	-1.87074	0.00990703
JAG2	-1.25896	0.0135886
FMNL1	1.28443	0.0340084
LCN12	-2.32733	0.00138982
ANKS1B	-2.25418	3.46e-06
ANO9	1.00203	0.0195469
INPP5J	-1.5712	0.000578066
KLHL33	-1.27085	0.00912528
GALNT17	-1.15599	0.0465898
NUPR2	-2.78958	0.00706032
RGPD2	2.33807	0.00491304
PRKN	-1.07381	0.00520331
METTL7A	-1.00476	0.00148974
SV2B	-4.4438	4.41e-12
LSAMP	-2.03021	0.00770814
PDIA2	-1.38077	0.0255121
PMEL	2.35634	0.000359657
SRL	-1.90046	0.0201277
NAT8L	-2.81153	0.000137602
FFAR3	1.55205	0.0132171
KLHL34	-2.59816	0.016162
PTCH1	-1.3086	0.000696307
SLITRK2	-2.00606	0.0161836
AGBL4	-2.18798	0.0127221
SLC51B	-1.66638	0.00137777
KLHL32	-2.22559	0.00868849
GABRA5	-3.08613	0.00365072
THBS2	1.51241	0.00365072
CD300E	2.18772	0.00550527
FCAR	1.56521	0.0495947
NAP1L2	-1.51257	0.000999833
PCLO	-1.43997	0.0322141
MYT1L	-2.69921	3.35e-05
C5orf38	1.48788	0.0328526
CARMIL3	-2.36176	2.81e-07
MPPED1	-3.62645	2.44e-05
FOXI2	-3.69595	0.00170341
CXCR3	1.18728	0.0274609
KRT14	3.24096	0.000288991
MAPT	-3.6049	2.24e-10
RTN4RL2	-1.45648	0.0178273
EMID1	-1.92964	0.00438197
ESPN	-1.22218	0.0485484
C3orf70	-1.30667	0.00198965
CCK	-1.41553	0.0429253
LYPD6	-2.57352	0.000999825
VSTM2B	-3.36569	0.000642678
BCAM	-1.27964	0.0280235
MAGI2	-1.23107	0.00187595
LUZP2	-1.83219	0.0399673
LHFPL3	-2.64316	0.0078057
KCNJ11	-2.13657	0.0124689
COL4A1	1.64027	0.000216307
PLEKHN1	1.53708	0.00372513
ISG15	1.276	0.00790479
ERC2	-1.50861	0.00495246
SPRY4	1.18848	0.00794174
KBTBD12	-1.55688	0.0442714
ZFP69B	1.00854	0.00281163
SHISA7	-3.02888	6.99e-06
RTP5	-1.44794	0.034309
NWD1	-1.87179	0.0364977
ARL4C	1.01333	0.043053
WNT7B	-3.06727	0.000769516
C6orf132	2.2625	0.00614387
SMTNL2	-2.66714	0.0257323
OR7A5	-2.5242	0.0346777
SBK1	-1.36245	0.0110833
SLC38A3	-2.56489	4.95e-05
JAKMIP3	-1.11398	0.0215166
TCTEX1D4	1.26123	0.00477501
SAXO2	-1.74754	0.000299728
C2orf80	-2.12351	0.00568956
SHISA6	-1.9745	0.0384581
ENTPD8	-1.80886	0.0281733
C9orf152	1.44352	0.0424145
MAOA	-1.71582	0.00150323
ALKAL2	-2.10336	0.00602936
PTPRT	-4.21958	9.57e-10
MYBPC1	-4.66716	2.1e-08
SPOCK3	-1.51821	0.040338
MYT1	-2.69629	0.00875492
GREB1	-2.57844	0.000108853
RYR1	-2.14292	1.94e-05
GRM7	-2.66348	0.0110721
NLGN3	-1.02434	0.0349211
CD55	1.10442	0.0138126
ELAVL3	-2.73676	0.000918623
ESRRG	-1.56072	0.0248682
MMP1	4.28087	9.63e-05
ADH1B	2.11554	0.00232495
SLC30A10	-1.62314	0.0160257
HSH2D	1.37623	0.0275949
ALKAL1	3.93715	0.00155801
COL27A1	-1.08353	0.00211034
SCN8A	-1.32438	0.0397087
SMIM10L2B	-1.20867	0.0308864
FAM163B	-2.59367	0.00401859
DTHD1	1.68646	0.0432079
SLC6A17	-1.33109	0.0199197
ADGRA1	-5.12973	1.61e-07
DACT3	-1.17784	0.0151478
VEPH1	2.10127	0.00438057
OPALIN	-2.48362	0.00779682
OGDHL	-2.84213	0.000201035
PCDHB11	-1.10156	0.0169637
COL4A6	-1.73805	0.00385609
ENPP1	1.26598	0.00510212
MFAP5	3.96635	2.52e-09
PDCD1LG2	1.27299	0.0146879
OCLN	-1.26807	0.00264633
NRAP	-2.4134	0.0411937
SLC22A6	-4.8442	1.24e-05
AL592490.1	-2.27041	0.00549182
CLEC9A	-1.54033	0.00272606
DLGAP2	-1.46749	0.0275237
SULT1C4	-1.28294	0.00510212
MB	-1.92223	0.0199197
CACNA1E	-1.97732	0.000968285
PEG3	-1.34195	0.00242925
DCAF12L2	-2.03918	0.0278532
PLN	-1.69904	0.00986715
ITGBL1	1.58617	0.00271227
SLC34A3	-1.16054	0.0214343
ZNF536	-1.92367	0.00548969
RYR2	-1.53849	0.0216546
ZNF534	-1.4294	0.019935
F5	1.65275	0.00635821
LRRTM3	-2.82334	0.00173141
PLXNB3	-1.29962	0.00904686
APCDD1L	2.83395	2.27e-05
FAM169A	-1.02032	0.0161242
SCAMP5	-1.33038	0.0248864
ALPK2	2.15993	0.00890265
BRINP2	-2.80168	0.00184492
PNP	1.13183	0.0293545
PAX9	1.36202	0.0426074
GRM3	-3.03768	0.00119025
TOX	-1.61931	0.005265
PNMA5	-1.89719	0.0214136
L1CAM	-1.4272	0.039872
NOS1AP	-1.09719	0.0461945
GPRASP1	-1.02788	0.0117558
SOWAHA	-3.99767	5.21e-09
RORB	-1.81365	0.00838115
STUM	-2.25342	0.00512318
CCDC160	-1.67096	0.00572789
TCEAL5	-2.26156	0.00374717
TCEAL6	-3.03797	0.000537006
RPA4	1.37052	0.0207827
C2orf72	-2.66607	0.000487194
NPY4R	2.74944	0.00467619
COL5A2	1.54349	0.00371169
ERICH2	-1.30463	0.0336136
DISP3	-4.22877	4.05e-08
MOG	-2.13698	0.0278777
GABBR1	-1.12023	8.71e-05
PNMA8B	-1.68737	3.9e-05
IGFL2	1.82348	0.0201808
GPR20	-1.87686	0.0128855
LRRC10B	-2.01917	0.0148049
SPIRE2	-1.3742	0.00284478
PABPN1L	-1.46879	0.0408643
INSYN1	-1.33682	0.00474493
CFI	1.04886	0.0410749
SAMD9	1.33561	6.74e-05
KRT81	1.5782	0.0372791
DPF3	-1.44696	0.0113682
LINC00634	-3.02326	0.00557277
CRLF2	3.03025	0.00635821
C16orf96	-1.90279	0.00819104
TTC23L	-1.06264	0.0475303
OLIG2	-3.32477	9.63e-05
DOK6	-2.41349	7.07e-08
ZDHHC11B	-1.79347	0.00441063
KLHL23	-1.31443	0.00225735
ATP6V1G2	-2.52773	7.43e-09
FBXO16	-1.47796	0.00175563
VSTM5	-1.39112	0.0128864
LCNL1	-3.37868	0.0001892
SEC14L6	-1.11816	0.0373831
CPEB1	-1.65962	0.000868769
FER1L6	-3.48301	4.99e-05
COL28A1	-2.06673	0.00870714
RNF212B	-1.16012	0.00449695
HMX1	-2.39191	0.00205226
TTC34	-1.05764	0.0187693
IFI30	1.46082	0.0253535
HMSD	-2.1522	0.0114484
NPTXR	-2.55713	4.41e-09
C19orf73	-1.0048	0.0196696
SLC12A8	1.31358	0.0393677
CERS1	-1.74978	0.0342707
PRRT4	-1.86923	0.0100037
ZNF469	1.0294	0.012627
CROCC2	-1.70077	0.00608788
SBK3	1.99026	0.0393328
TSPAN19	-2.27006	0.0128864
ZBED9	-1.39226	0.0304776
ASCL5	-1.8779	0.0162062
TNF	-1.56213	0.00427839
KBTBD13	-2.53548	0.000709508
C5orf58	1.76744	0.0109045
SMIM1	-1.08062	0.0225172
ANKRD34C	-1.91642	0.00654659
SLFN14	2.22764	0.0165571
CKMT1B	-3.4481	0.0310918
SHISA9	-2.36849	0.00640622
PCDHA13	-1.43473	0.0285198
KLHL41	-1.49711	0.00416254
PCDHGC3	-1.12156	0.00137263
TNFRSF13B	3.97849	0.000506502
PNMA2	-1.01468	0.044533
HOGA1	-1.33929	0.0320893
ARHGDIG	-2.11172	0.00113228
PEG10	-1.21686	0.0194345
PCDHGC4	-1.0565	0.0166383
PCDHAC2	-1.29472	0.0291591
IFITM10	1.97308	3.3e-05
PTCHD4	1.27034	0.0254225
USP51	-1.24822	0.00022285
PCP4L1	-2.45802	0.00282965
FMN1	1.15303	0.0287399
TUNAR	-3.13175	0.0171712
KIAA1210	-1.80288	0.0350477
PCDHGB1	-1.56065	0.00232495
SIGLEC12	2.5548	0.00671026
RAB44	1.4922	0.0269235
MGAM	1.20711	0.0458416
TMEM179	-2.43575	6.04e-05
TGFBR3L	-1.79537	0.0336724
FRRS1L	-1.74589	0.036141
AC009690.1	-1.01897	0.00459494
AL121753.1	1.17086	0.0242824
HPR	-3.36283	6.75e-06
PTGES3L	-1.13245	0.0306963
C17orf113	-1.07811	0.025935
SMIM22	-1.67198	0.0297082
SMIM17	-1.18519	0.0433339
SPIB	1.81859	0.00701837
MEI4	-1.81442	0.013051
