# Supplementary material for: Bioinformatics analysis constructs potential ferroptosis-related ceRNA network involved in the formation of intracranial aneurysm
Source: Front Cell Neurosci. 2022 Oct 13;16:1016682. doi: 10.3389/fncel.2022.1016682 (PMC9612944; doi:10.3389/fncel.2022.1016682)
Supplement: Supplementary file 3 [file Table_3.XLSX]

## Sheet: miRWalk_miRNA_Targets  targetsc
mirnaid	refseqid	genesymbol	duplex	start	end	bindingp	energy	seed	accessibility	au	phylopstem	phylopflank	me	number_of_pairings	binding_region_length	longest_consecutive_pairings	position	validated	TargetScan	miRDB
hsa-miR-302a-3p	NM_001364085	VDR	TAAGTGCTTCCATGTTTTGGTGA#GCCGGGCATGGTGGCGCA#...(((((.(((((.((((((..#))))))))))).))))).	3531	3549	1	-21.8	0	2.51099e-05	0.559	0	0	-8.30638	16	18	11	3UTR		1	1
hsa-miR-506-3p	NM_001364085	VDR	TAAGGCACCCTTCTGAGTAGA#CTACTCAGGAGGCTGA#.....((.((((((((((((.#)))))))))))).)).	3564	3580	1	-21.7	0	8.71344e-07	0.426	0	0	-15.9792	14	16	12	3UTR		1	0
hsa-miR-302e	NM_001364085	VDR	TAAGTGCTTCCATGCTT#GGGCATGGTGGCGCA#...(((((.((((((((#)))))))).))))).	3534	3549	1	-20.2	0	2.51099e-05	0.559	0	0	-7.57093	13	15	8	3UTR		1	1
hsa-miR-302d-3p	NM_000376	VDR	TAAGTGCTTCCATGTTTGAGTGT#ATAGCCGGGCATGGTGGCGCA#...(((((.(((((((((..(((#)))..))))))))).))))).	3528	3549	1	-21.4	0	2.51099e-05	0.559	3.55042	4.87674	-7.57093	17	21	9	3UTR		1	1
hsa-miR-302a-3p	NM_001017536	VDR	TAAGTGCTTCCATGTTTTGGTGA#GCCGGGCATGGTGGCGCA#...(((((.(((((.((((((..#))))))))))).))))).	3922	3940	1	-21.8	0	2.51099e-05	0.559	0	0	-8.30638	16	18	11	3UTR		1	1
hsa-miR-506-3p	NM_001017536	VDR	TAAGGCACCCTTCTGAGTAGA#CTACTCAGGAGGCTGA#.....((.((((((((((((.#)))))))))))).)).	3955	3971	1	-21.7	0	8.71344e-07	0.426	0	0	-15.9792	14	16	12	3UTR		1	0
hsa-miR-302e	NM_001017536	VDR	TAAGTGCTTCCATGCTT#GGGCATGGTGGCGCA#...(((((.((((((((#)))))))).))))).	3925	3940	1	-20.2	0	2.51099e-05	0.559	0	0	-7.57093	13	15	8	3UTR		1	1
hsa-miR-4770	NM_000963	PTGS2	TGAGATGACACTGTAGCT#GCCAAATTTATTAAGGTGGTGGAGCCACTGCAGTGTTATCTTAA#((((((((((((((((..#.)))))))))))))))).	2721	2765	1	-23.8	1	0.00714362	0.676	0	0	-3.93757	16	18	16	3UTR		1	0
hsa-miR-302a-3p	NM_003376	VEGFA	TAAGTGCTTCCATGTTTTGGTGA#TCCCCTGCCCAGGAATGTGCAAGGCCAGGGCATGGGGGCAA#....(((((((((((((((((..#.))))))))))))))))).	2286	2327	0.987179	-26.7	0	4.14512e-07	0.426	0.21875	0.801106	-9.54656	17	19	17	3UTR		1	1
hsa-miR-302a-3p	NM_001171622	VEGFA	TAAGTGCTTCCATGTTTTGGTGA#TCCCCTGCCCAGGAATGTGCAAGGCCAGGGCATGGGGGCAA#....(((((((((((((((((..#.))))))))))))))))).	2052	2093	0.987179	-26.7	0	4.14512e-07	0.426	0.21875	0.801106	-9.54656	17	19	17	3UTR		1	1
hsa-miR-302a-3p	NM_001171623	VEGFA	TAAGTGCTTCCATGTTTTGGTGA#TCCCCTGCCCAGGAATGTGCAAGGCCAGGGCATGGGGGCAA#....(((((((((((((((((..#.))))))))))))))))).	2337	2378	0.987179	-26.7	0	4.14512e-07	0.426	0.346389	0.807365	-9.54656	17	19	17	3UTR		1	1
hsa-miR-302a-3p	NM_001171624	VEGFA	TAAGTGCTTCCATGTTTTGGTGA#TCCCCTGCCCAGGAATGTGCAAGGCCAGGGCATGGGGGCAA#....(((((((((((((((((..#.))))))))))))))))).	2286	2327	0.987179	-26.7	0	4.14512e-07	0.426	0.346389	0.807365	-9.54656	17	19	17	3UTR		1	1
hsa-miR-302a-3p	NM_001171625	VEGFA	TAAGTGCTTCCATGTTTTGGTGA#TCCCCTGCCCAGGAATGTGCAAGGCCAGGGCATGGGGGCAA#....(((((((((((((((((..#.))))))))))))))))).	2268	2309	0.987179	-26.7	0	4.14512e-07	0.426	0.346389	0.807365	-9.54656	17	19	17	3UTR		1	1
hsa-miR-302a-3p	NM_001171626	VEGFA	TAAGTGCTTCCATGTTTTGGTGA#TCCCCTGCCCAGGAATGTGCAAGGCCAGGGCATGGGGGCAA#....(((((((((((((((((..#.))))))))))))))))).	2214	2255	0.987179	-26.7	0	4.14512e-07	0.426	0.346389	0.807365	-9.54656	17	19	17	3UTR		1	1
hsa-miR-302a-3p	NM_001171627	VEGFA	TAAGTGCTTCCATGTTTTGGTGA#TCCCCTGCCCAGGAATGTGCAAGGCCAGGGCATGGGGGCAA#....(((((((((((((((((..#.))))))))))))))))).	2179	2220	0.987179	-26.7	0	4.14512e-07	0.426	0.346389	0.807365	-9.54656	17	19	17	3UTR		1	1
hsa-miR-302a-3p	NM_001171628	VEGFA	TAAGTGCTTCCATGTTTTGGTGA#TCCCCTGCCCAGGAATGTGCAAGGCCAGGGCATGGGGGCAA#....(((((((((((((((((..#.))))))))))))))))).	2082	2123	0.987179	-26.7	0	4.14512e-07	0.426	0.346389	0.807365	-9.54656	17	19	17	3UTR		1	1
hsa-miR-16-5p	NM_001287044	VEGFA	TAGCAGCACGTAAATATTGGCG#CGCCATTTTATTTTTCTTGCTGCTAA#((((((((.(.(((((.(((((#)))))...)))))..).)))))))).	902	928	1	-21	1	0.177118	0.603	0	0	-7.81874	19	26	8	3UTR	MIRT003890	1	1
hsa-miR-106b-5p	NM_001287044	VEGFA	TAAAGTGCTGACAGTGCAGAT#TCTGCGCAGAGCACTTTGG#(((((((((....(((((((.#)))))))..))))))))).	810	829	1	-22	1	0.00375543	0.397	0	0	-12.6408	16	19	9	3UTR	MIRT004466	1	1
hsa-miR-302a-3p	NM_001287044	VEGFA	TAAGTGCTTCCATGTTTTGGTGA#TCCCCTGCCCAGGAATGTGCAAGGCCAGGGCATGGGGGCAA#....(((((((((((((((((..#.))))))))))))))))).	1246	1287	1	-26.7	0	4.14512e-07	0.426	0	0	-9.54656	17	19	17	3UTR		1	1
hsa-miR-302b-3p	NM_001287044	VEGFA	TAAGTGCTTCCATGTTTTAGTAG#CTCTCCCCTGCCCAGGAATGTGCAAGGCCAGGGCATGGGGGCAA#....((((((((((((((.((..#.)).)))))))))))))).	1243	1287	1	-20.4	0	4.14512e-07	0.426	0	0	-9.54656	16	19	14	3UTR		1	1
hsa-miR-520a-3p	NM_001287044	VEGFA	AAAGTGCTTCCCTTTGGACTGT#ACTTTGGGTCCGGAGGGCGAGACTCCGGCGGAAGCATTC#..((((((((((((((((((..#.)))))))))))..............))))))).	822	861	1	-23	1	0.000274101	0.309	0	0	-4.957	18	34	11	3UTR		1	1
hsa-miR-519d-3p	NM_001287044	VEGFA	CAAAGTGCCTCCCTTTAGAGTG#ACTCTGCGCAGAGCACTTTGG#(((((((.(((....((((((.#))))))....)))))))))).	808	829	1	-18.6	1	0.00375543	0.397	0	0	-12.4794	16	21	10	3UTR		1	1
hsa-miR-520d-3p	NM_001287044	VEGFA	AAAGTGCTTCTCTTTGGTGGGT#CCCGGCGAAGAGAAGAGACACA#...(((((((((((((.((((.#)))).))))))))))...))).	1571	1593	1	-24.1	0	0.0274715	0.456	0	0	-6.51454	17	22	10	3UTR		1	1
hsa-miR-106b-5p	NM_003376	VEGFA	TAAAGTGCTGACAGTGCAGAT#TCTGCGCAGAGCACTTTGG#(((((((((....(((((((.#)))))))..))))))))).	1850	1869	1	-22	1	0.00375543	0.397	4.76414	3.15041	-12.6408	16	19	9	3UTR	MIRT004466	1	1
hsa-miR-302b-3p	NM_003376	VEGFA	TAAGTGCTTCCATGTTTTAGTAG#CTGCCCAGGAATGTGCAAGGCCAGGGCATGGGGGCAA#....((((((((((((((.((..#.)).)))))))))))))).	2290	2327	1	-20.4	0	4.14512e-07	0.426	0.134942	0.831359	-9.54656	16	19	14	3UTR		1	1
hsa-miR-892c-3p	NM_003376	VEGFA	CACTGTTTCCTTTCTGAGTGGA#CCACTCAGATCCTGACAGGGAAGAGG#..((.((((((.(((((((((.#))))))))).......)))))).)).	2199	2225	1	-22.5	0	0.000279689	0.485	1.10132	2.26994	-12.4228	17	26	9	3UTR		1	1
hsa-miR-16-5p	NM_001025366	VEGFA	TAGCAGCACGTAAATATTGGCG#CGCCATTTTATTTTTCTTGCTGCTAA#((((((((.(.(((((.(((((#)))))...)))))..).)))))))).	1993	2019	1	-21	1	0.177118	0.603	0	0	-7.81874	19	26	8	3UTR	MIRT003890	1	1
hsa-miR-195-5p	NM_001025366	VEGFA	TAGCAGCACAGAAATATTGGC#GCCATTTTATTTTTCTTGCTGCTAA#((((((((.(((((((.((((#))))...)))))))..)))))))).	1994	2019	1	-20.2	1	0.177118	0.603	0	0	-4.99396	19	25	8	3UTR	MIRT004273	1	1
hsa-miR-106b-5p	NM_001025366	VEGFA	TAAAGTGCTGACAGTGCAGAT#TCTGCGCAGAGCACTTTGG#(((((((((....(((((((.#)))))))..))))))))).	1901	1920	1	-22	1	0.00375543	0.397	0	0	-12.6408	16	19	9	3UTR	MIRT004466	1	1
hsa-miR-302a-3p	NM_001025366	VEGFA	TAAGTGCTTCCATGTTTTGGTGA#TCCCCTGCCCAGGAATGTGCAAGGCCAGGGCATGGGGGCAA#....(((((((((((((((((..#.))))))))))))))))).	2337	2378	1	-26.7	0	4.14512e-07	0.426	0	0	-9.54656	17	19	17	3UTR		1	1
hsa-miR-302b-3p	NM_001025366	VEGFA	TAAGTGCTTCCATGTTTTAGTAG#CTGCCCAGGAATGTGCAAGGCCAGGGCATGGGGGCAA#....((((((((((((((.((..#.)).)))))))))))))).	2341	2378	1	-20.4	0	4.14512e-07	0.426	0	0	-9.54656	16	19	14	3UTR		1	1
hsa-miR-520a-3p	NM_001025366	VEGFA	AAAGTGCTTCCCTTTGGACTGT#GGTCCGGAGGGCGAGACTCCGGCGGAAGCATTC#..((((((((((((((((((..#)))))))))))..............))))))).	1919	1952	1	-22.9	1	0.000274101	0.309	0	0	-4.957	18	33	11	3UTR		1	1
hsa-miR-520d-3p	NM_001025366	VEGFA	AAAGTGCTTCTCTTTGGTGGGT#CCCGGCGAAGAGAAGAGACACA#...(((((((((((((.((((.#)))).))))))))))...))).	2662	2684	1	-24.1	0	0.0274715	0.456	0	0	-6.51454	17	22	10	3UTR		1	1
hsa-miR-16-5p	NM_001025367	VEGFA	TAGCAGCACGTAAATATTGGCG#CGCCATTTTATTTTTCTTGCTGCTAA#((((((((.(.(((((.(((((#)))))...)))))..).)))))))).	1924	1950	1	-21	1	0.177118	0.603	0	0	-7.81874	19	26	8	3UTR	MIRT003890	1	1
hsa-miR-195-5p	NM_001025367	VEGFA	TAGCAGCACAGAAATATTGGC#GCCATTTTATTTTTCTTGCTGCTAA#((((((((.(((((((.((((#))))...)))))))..)))))))).	1925	1950	1	-20.2	1	0.177118	0.603	0	0	-4.99396	19	25	8	3UTR	MIRT004273	1	1
hsa-miR-106b-5p	NM_001025367	VEGFA	TAAAGTGCTGACAGTGCAGAT#TCTGCGCAGAGCACTTTGG#(((((((((....(((((((.#)))))))..))))))))).	1832	1851	1	-22	1	0.00375543	0.397	0	0	-12.6408	16	19	9	3UTR	MIRT004466	1	1
hsa-miR-302a-3p	NM_001025367	VEGFA	TAAGTGCTTCCATGTTTTGGTGA#TCCCCTGCCCAGGAATGTGCAAGGCCAGGGCATGGGGGCAA#....(((((((((((((((((..#.))))))))))))))))).	2268	2309	1	-26.7	0	4.14512e-07	0.426	0	0	-9.54656	17	19	17	3UTR		1	1
hsa-miR-302b-3p	NM_001025367	VEGFA	TAAGTGCTTCCATGTTTTAGTAG#CTGCCCAGGAATGTGCAAGGCCAGGGCATGGGGGCAA#....((((((((((((((.((..#.)).)))))))))))))).	2272	2309	1	-20.4	0	4.14512e-07	0.426	0	0	-9.54656	16	19	14	3UTR		1	1
hsa-miR-520a-3p	NM_001025367	VEGFA	AAAGTGCTTCCCTTTGGACTGT#GGTCCGGAGGGCGAGACTCCGGCGGAAGCATTC#..((((((((((((((((((..#)))))))))))..............))))))).	1850	1883	1	-22.9	1	0.000274101	0.309	0	0	-4.957	18	33	11	3UTR		1	1
hsa-miR-520d-3p	NM_001025367	VEGFA	AAAGTGCTTCTCTTTGGTGGGT#CCCGGCGAAGAGAAGAGACACA#...(((((((((((((.((((.#)))).))))))))))...))).	2593	2615	1	-24.1	0	0.0274715	0.456	0	0	-6.51454	17	22	10	3UTR		1	1
hsa-miR-16-5p	NM_001025368	VEGFA	TAGCAGCACGTAAATATTGGCG#CGCCATTTTATTTTTCTTGCTGCTAA#((((((((.(.(((((.(((((#)))))...)))))..).)))))))).	1870	1896	1	-21	1	0.177118	0.603	0	0	-7.81874	19	26	8	3UTR	MIRT003890	1	1
hsa-miR-195-5p	NM_001025368	VEGFA	TAGCAGCACAGAAATATTGGC#GCCATTTTATTTTTCTTGCTGCTAA#((((((((.(((((((.((((#))))...)))))))..)))))))).	1871	1896	1	-20.2	1	0.177118	0.603	0	0	-4.99396	19	25	8	3UTR	MIRT004273	1	1
hsa-miR-106b-5p	NM_001025368	VEGFA	TAAAGTGCTGACAGTGCAGAT#TCTGCGCAGAGCACTTTGG#(((((((((....(((((((.#)))))))..))))))))).	1778	1797	1	-22	1	0.00375543	0.397	0	0	-12.6408	16	19	9	3UTR	MIRT004466	1	1
hsa-miR-302a-3p	NM_001025368	VEGFA	TAAGTGCTTCCATGTTTTGGTGA#TCCCCTGCCCAGGAATGTGCAAGGCCAGGGCATGGGGGCAA#....(((((((((((((((((..#.))))))))))))))))).	2214	2255	1	-26.7	0	4.14512e-07	0.426	0	0	-9.54656	17	19	17	3UTR		1	1
hsa-miR-302b-3p	NM_001025368	VEGFA	TAAGTGCTTCCATGTTTTAGTAG#CTGCCCAGGAATGTGCAAGGCCAGGGCATGGGGGCAA#....((((((((((((((.((..#.)).)))))))))))))).	2218	2255	1	-20.4	0	4.14512e-07	0.426	0	0	-9.54656	16	19	14	3UTR		1	1
hsa-miR-520a-3p	NM_001025368	VEGFA	AAAGTGCTTCCCTTTGGACTGT#GGTCCGGAGGGCGAGACTCCGGCGGAAGCATTC#..((((((((((((((((((..#)))))))))))..............))))))).	1796	1829	1	-22.9	1	0.000274101	0.309	0	0	-4.957	18	33	11	3UTR		1	1
hsa-miR-520d-3p	NM_001025368	VEGFA	AAAGTGCTTCTCTTTGGTGGGT#CCCGGCGAAGAGAAGAGACACA#...(((((((((((((.((((.#)))).))))))))))...))).	2539	2561	1	-24.1	0	0.0274715	0.456	0	0	-6.51454	17	22	10	3UTR		1	1
hsa-miR-16-5p	NM_001025369	VEGFA	TAGCAGCACGTAAATATTGGCG#CGCCATTTTATTTTTCTTGCTGCTAA#((((((((.(.(((((.(((((#)))))...)))))..).)))))))).	1835	1861	1	-21	1	0.177118	0.603	0	0	-7.81874	19	26	8	3UTR	MIRT003890	1	1
hsa-miR-195-5p	NM_001025369	VEGFA	TAGCAGCACAGAAATATTGGC#GCCATTTTATTTTTCTTGCTGCTAA#((((((((.(((((((.((((#))))...)))))))..)))))))).	1836	1861	1	-20.2	1	0.177118	0.603	0	0	-4.99396	19	25	8	3UTR	MIRT004273	1	1
hsa-miR-106b-5p	NM_001025369	VEGFA	TAAAGTGCTGACAGTGCAGAT#TCTGCGCAGAGCACTTTGG#(((((((((....(((((((.#)))))))..))))))))).	1743	1762	1	-22	1	0.00375543	0.397	0	0	-12.6408	16	19	9	3UTR	MIRT004466	1	1
hsa-miR-302a-3p	NM_001025369	VEGFA	TAAGTGCTTCCATGTTTTGGTGA#TCCCCTGCCCAGGAATGTGCAAGGCCAGGGCATGGGGGCAA#....(((((((((((((((((..#.))))))))))))))))).	2179	2220	1	-26.7	0	4.14512e-07	0.426	0	0	-9.54656	17	19	17	3UTR		1	1
hsa-miR-302b-3p	NM_001025369	VEGFA	TAAGTGCTTCCATGTTTTAGTAG#CTGCCCAGGAATGTGCAAGGCCAGGGCATGGGGGCAA#....((((((((((((((.((..#.)).)))))))))))))).	2183	2220	1	-20.4	0	4.14512e-07	0.426	0	0	-9.54656	16	19	14	3UTR		1	1
hsa-miR-520a-3p	NM_001025369	VEGFA	AAAGTGCTTCCCTTTGGACTGT#GGTCCGGAGGGCGAGACTCCGGCGGAAGCATTC#..((((((((((((((((((..#)))))))))))..............))))))).	1761	1794	1	-22.9	1	0.000274101	0.309	0	0	-4.957	18	33	11	3UTR		1	1
hsa-miR-520d-3p	NM_001025369	VEGFA	AAAGTGCTTCTCTTTGGTGGGT#CCCGGCGAAGAGAAGAGACACA#...(((((((((((((.((((.#)))).))))))))))...))).	2504	2526	1	-24.1	0	0.0274715	0.456	0	0	-6.51454	17	22	10	3UTR		1	1
hsa-miR-16-5p	NM_001025370	VEGFA	TAGCAGCACGTAAATATTGGCG#CGCCATTTTATTTTTCTTGCTGCTAA#((((((((.(.(((((.(((((#)))))...)))))..).)))))))).	1738	1764	1	-21	1	0.177118	0.603	0	0	-7.81874	19	26	8	3UTR	MIRT003890	1	1
hsa-miR-195-5p	NM_001025370	VEGFA	TAGCAGCACAGAAATATTGGC#GCCATTTTATTTTTCTTGCTGCTAA#((((((((.(((((((.((((#))))...)))))))..)))))))).	1739	1764	1	-20.2	1	0.177118	0.603	0	0	-4.99396	19	25	8	3UTR	MIRT004273	1	1
hsa-miR-106b-5p	NM_001025370	VEGFA	TAAAGTGCTGACAGTGCAGAT#TCTGCGCAGAGCACTTTGG#(((((((((....(((((((.#)))))))..))))))))).	1646	1665	1	-22	1	0.00375543	0.397	0	0	-12.6408	16	19	9	3UTR	MIRT004466	1	1
hsa-miR-302a-3p	NM_001025370	VEGFA	TAAGTGCTTCCATGTTTTGGTGA#TCCCCTGCCCAGGAATGTGCAAGGCCAGGGCATGGGGGCAA#....(((((((((((((((((..#.))))))))))))))))).	2082	2123	1	-26.7	0	4.14512e-07	0.426	0	0	-9.54656	17	19	17	3UTR		1	1
hsa-miR-302b-3p	NM_001025370	VEGFA	TAAGTGCTTCCATGTTTTAGTAG#CTGCCCAGGAATGTGCAAGGCCAGGGCATGGGGGCAA#....((((((((((((((.((..#.)).)))))))))))))).	2086	2123	1	-20.4	0	4.14512e-07	0.426	0	0	-9.54656	16	19	14	3UTR		1	1
hsa-miR-520a-3p	NM_001025370	VEGFA	AAAGTGCTTCCCTTTGGACTGT#GGTCCGGAGGGCGAGACTCCGGCGGAAGCATTC#..((((((((((((((((((..#)))))))))))..............))))))).	1664	1697	1	-22.9	1	0.000274101	0.309	0	0	-4.957	18	33	11	3UTR		1	1
hsa-miR-520d-3p	NM_001025370	VEGFA	AAAGTGCTTCTCTTTGGTGGGT#CCCGGCGAAGAGAAGAGACACA#...(((((((((((((.((((.#)))).))))))))))...))).	2407	2429	1	-24.1	0	0.0274715	0.456	0	0	-6.51454	17	22	10	3UTR		1	1
hsa-miR-16-5p	NM_001033756	VEGFA	TAGCAGCACGTAAATATTGGCG#CGCCATTTTATTTTTCTTGCTGCTAA#((((((((.(.(((((.(((((#)))))...)))))..).)))))))).	1804	1830	1	-21	1	0.177118	0.603	0	0	-7.81874	19	26	8	3UTR	MIRT003890	1	1
hsa-miR-195-5p	NM_001033756	VEGFA	TAGCAGCACAGAAATATTGGC#GCCATTTTATTTTTCTTGCTGCTAA#((((((((.(((((((.((((#))))...)))))))..)))))))).	1805	1830	1	-20.2	1	0.177118	0.603	0	0	-4.99396	19	25	8	3UTR	MIRT004273	1	1
hsa-miR-106b-5p	NM_001033756	VEGFA	TAAAGTGCTGACAGTGCAGAT#TCTGCGCAGAGCACTTTGG#(((((((((....(((((((.#)))))))..))))))))).	1712	1731	1	-22	1	0.00375543	0.397	0	0	-12.6408	16	19	9	3UTR	MIRT004466	1	1
hsa-miR-302a-3p	NM_001033756	VEGFA	TAAGTGCTTCCATGTTTTGGTGA#TCCCCTGCCCAGGAATGTGCAAGGCCAGGGCATGGGGGCAA#....(((((((((((((((((..#.))))))))))))))))).	2148	2189	1	-26.7	0	4.14512e-07	0.426	0	0	-9.54656	17	19	17	3UTR		1	1
hsa-miR-302b-3p	NM_001033756	VEGFA	TAAGTGCTTCCATGTTTTAGTAG#CTGCCCAGGAATGTGCAAGGCCAGGGCATGGGGGCAA#....((((((((((((((.((..#.)).)))))))))))))).	2152	2189	1	-20.4	0	4.14512e-07	0.426	0	0	-9.54656	16	19	14	3UTR		1	1
hsa-miR-520a-3p	NM_001033756	VEGFA	AAAGTGCTTCCCTTTGGACTGT#GGTCCGGAGGGCGAGACTCCGGCGGAAGCATTC#..((((((((((((((((((..#)))))))))))..............))))))).	1730	1763	1	-22.9	1	0.000274101	0.309	0	0	-4.957	18	33	11	3UTR		1	1
hsa-miR-520d-3p	NM_001033756	VEGFA	AAAGTGCTTCTCTTTGGTGGGT#CCCGGCGAAGAGAAGAGACACA#...(((((((((((((.((((.#)))).))))))))))...))).	2473	2495	1	-24.1	0	0.0274715	0.456	0	0	-6.51454	17	22	10	3UTR		1	1
hsa-miR-106b-5p	NM_001171622	VEGFA	TAAAGTGCTGACAGTGCAGAT#TCTGCGCAGAGCACTTTGG#(((((((((....(((((((.#)))))))..))))))))).	1616	1635	1	-22	1	0.00375543	0.397	4.76414	3.15041	-12.6408	16	19	9	3UTR	MIRT004466	1	1
hsa-miR-302b-3p	NM_001171622	VEGFA	TAAGTGCTTCCATGTTTTAGTAG#CTGCCCAGGAATGTGCAAGGCCAGGGCATGGGGGCAA#....((((((((((((((.((..#.)).)))))))))))))).	2056	2093	1	-20.4	0	4.14512e-07	0.426	0.134942	0.831359	-9.54656	16	19	14	3UTR		1	1
hsa-miR-892c-3p	NM_001171622	VEGFA	CACTGTTTCCTTTCTGAGTGGA#CCACTCAGATCCTGACAGGGAAGAGG#..((.((((((.(((((((((.#))))))))).......)))))).)).	1965	1991	1	-22.5	0	0.000279689	0.485	1.10132	2.26994	-12.4228	17	26	9	3UTR		1	1
hsa-miR-20a-5p	NM_001171623	VEGFA	TAAAGTGCTTATAGTGCAGGTAG#CTGAAATGAAGGAAGAGGAGACTCTGCGCAGAGCACTTTGG#((((((((((...((((((((..#.)).)))))).)))))))))).	1879	1920	1	-23	1	0.00375543	0.397	4.17902	2.82669	-11.3983	18	22	10	3UTR	MIRT004450	1	1
hsa-miR-195-5p	NM_001171623	VEGFA	TAGCAGCACAGAAATATTGGC#GCCATTTTATTTTTCTTGCTGCTAA#((((((((.(((((((.((((#))))...)))))))..)))))))).	1994	2019	1	-20.2	1	0.177118	0.603	4.17067	3.23491	-4.99396	19	25	8	3UTR	MIRT004273	1	1
hsa-miR-106b-5p	NM_001171623	VEGFA	TAAAGTGCTGACAGTGCAGAT#TCTGCGCAGAGCACTTTGG#(((((((((....(((((((.#)))))))..))))))))).	1901	1920	1	-22	1	0.00375543	0.397	4.38395	3.23283	-12.6408	16	19	9	3UTR	MIRT004466	1	1
hsa-miR-302b-3p	NM_001171623	VEGFA	TAAGTGCTTCCATGTTTTAGTAG#CTGCCCAGGAATGTGCAAGGCCAGGGCATGGGGGCAA#....((((((((((((((.((..#.)).)))))))))))))).	2341	2378	1	-20.4	0	4.14512e-07	0.426	0.260128	0.823013	-9.54656	16	19	14	3UTR		1	1
hsa-miR-892c-3p	NM_001171623	VEGFA	CACTGTTTCCTTTCTGAGTGGA#CCACTCAGATCCTGACAGGGAAGAGG#..((.((((((.(((((((((.#))))))))).......)))))).)).	2250	2276	1	-22.5	0	0.000279689	0.485	0.646943	2.36175	-12.4228	17	26	9	3UTR		1	1
hsa-miR-20a-5p	NM_001171624	VEGFA	TAAAGTGCTTATAGTGCAGGTAG#CTGAAATGAAGGAAGAGGAGACTCTGCGCAGAGCACTTTGG#((((((((((...((((((((..#.)).)))))).)))))))))).	1828	1869	1	-23	1	0.00375543	0.397	4.17902	2.82669	-11.3983	18	22	10	3UTR	MIRT004450	1	1
hsa-miR-195-5p	NM_001171624	VEGFA	TAGCAGCACAGAAATATTGGC#GCCATTTTATTTTTCTTGCTGCTAA#((((((((.(((((((.((((#))))...)))))))..)))))))).	1943	1968	1	-20.2	1	0.177118	0.603	4.17067	3.23491	-4.99396	19	25	8	3UTR	MIRT004273	1	1
hsa-miR-106b-5p	NM_001171624	VEGFA	TAAAGTGCTGACAGTGCAGAT#TCTGCGCAGAGCACTTTGG#(((((((((....(((((((.#)))))))..))))))))).	1850	1869	1	-22	1	0.00375543	0.397	4.38395	3.23283	-12.6408	16	19	9	3UTR	MIRT004466	1	1
hsa-miR-302b-3p	NM_001171624	VEGFA	TAAGTGCTTCCATGTTTTAGTAG#CTGCCCAGGAATGTGCAAGGCCAGGGCATGGGGGCAA#....((((((((((((((.((..#.)).)))))))))))))).	2290	2327	1	-20.4	0	4.14512e-07	0.426	0.260128	0.823013	-9.54656	16	19	14	3UTR		1	1
hsa-miR-892c-3p	NM_001171624	VEGFA	CACTGTTTCCTTTCTGAGTGGA#CCACTCAGATCCTGACAGGGAAGAGG#..((.((((((.(((((((((.#))))))))).......)))))).)).	2199	2225	1	-22.5	0	0.000279689	0.485	0.646943	2.36175	-12.4228	17	26	9	3UTR		1	1
hsa-miR-20a-5p	NM_001171625	VEGFA	TAAAGTGCTTATAGTGCAGGTAG#CTGAAATGAAGGAAGAGGAGACTCTGCGCAGAGCACTTTGG#((((((((((...((((((((..#.)).)))))).)))))))))).	1810	1851	1	-23	1	0.00375543	0.397	4.17902	2.82669	-11.3983	18	22	10	3UTR	MIRT004450	1	1
hsa-miR-195-5p	NM_001171625	VEGFA	TAGCAGCACAGAAATATTGGC#GCCATTTTATTTTTCTTGCTGCTAA#((((((((.(((((((.((((#))))...)))))))..)))))))).	1925	1950	1	-20.2	1	0.177118	0.603	4.17067	3.23491	-4.99396	19	25	8	3UTR	MIRT004273	1	1
hsa-miR-106b-5p	NM_001171625	VEGFA	TAAAGTGCTGACAGTGCAGAT#TCTGCGCAGAGCACTTTGG#(((((((((....(((((((.#)))))))..))))))))).	1832	1851	1	-22	1	0.00375543	0.397	4.38395	3.23283	-12.6408	16	19	9	3UTR	MIRT004466	1	1
hsa-miR-302b-3p	NM_001171625	VEGFA	TAAGTGCTTCCATGTTTTAGTAG#CTGCCCAGGAATGTGCAAGGCCAGGGCATGGGGGCAA#....((((((((((((((.((..#.)).)))))))))))))).	2272	2309	1	-20.4	0	4.14512e-07	0.426	0.260128	0.823013	-9.54656	16	19	14	3UTR		1	1
hsa-miR-892c-3p	NM_001171625	VEGFA	CACTGTTTCCTTTCTGAGTGGA#CCACTCAGATCCTGACAGGGAAGAGG#..((.((((((.(((((((((.#))))))))).......)))))).)).	2181	2207	1	-22.5	0	0.000279689	0.485	0.646943	2.36175	-12.4228	17	26	9	3UTR		1	1
hsa-miR-20a-5p	NM_001171626	VEGFA	TAAAGTGCTTATAGTGCAGGTAG#CTGAAATGAAGGAAGAGGAGACTCTGCGCAGAGCACTTTGG#((((((((((...((((((((..#.)).)))))).)))))))))).	1756	1797	1	-23	1	0.00375543	0.397	4.17902	2.82669	-11.3983	18	22	10	3UTR	MIRT004450	1	1
hsa-miR-195-5p	NM_001171626	VEGFA	TAGCAGCACAGAAATATTGGC#GCCATTTTATTTTTCTTGCTGCTAA#((((((((.(((((((.((((#))))...)))))))..)))))))).	1871	1896	1	-20.2	1	0.177118	0.603	4.17067	3.23491	-4.99396	19	25	8	3UTR	MIRT004273	1	1
hsa-miR-106b-5p	NM_001171626	VEGFA	TAAAGTGCTGACAGTGCAGAT#TCTGCGCAGAGCACTTTGG#(((((((((....(((((((.#)))))))..))))))))).	1778	1797	1	-22	1	0.00375543	0.397	4.38395	3.23283	-12.6408	16	19	9	3UTR	MIRT004466	1	1
hsa-miR-302b-3p	NM_001171626	VEGFA	TAAGTGCTTCCATGTTTTAGTAG#CTGCCCAGGAATGTGCAAGGCCAGGGCATGGGGGCAA#....((((((((((((((.((..#.)).)))))))))))))).	2218	2255	1	-20.4	0	4.14512e-07	0.426	0.260128	0.823013	-9.54656	16	19	14	3UTR		1	1
hsa-miR-892c-3p	NM_001171626	VEGFA	CACTGTTTCCTTTCTGAGTGGA#CCACTCAGATCCTGACAGGGAAGAGG#..((.((((((.(((((((((.#))))))))).......)))))).)).	2127	2153	1	-22.5	0	0.000279689	0.485	0.646943	2.36175	-12.4228	17	26	9	3UTR		1	1
hsa-miR-20a-5p	NM_001171627	VEGFA	TAAAGTGCTTATAGTGCAGGTAG#CTGAAATGAAGGAAGAGGAGACTCTGCGCAGAGCACTTTGG#((((((((((...((((((((..#.)).)))))).)))))))))).	1721	1762	1	-23	1	0.00375543	0.397	4.17902	2.82669	-11.3983	18	22	10	3UTR	MIRT004450	1	1
hsa-miR-195-5p	NM_001171627	VEGFA	TAGCAGCACAGAAATATTGGC#GCCATTTTATTTTTCTTGCTGCTAA#((((((((.(((((((.((((#))))...)))))))..)))))))).	1836	1861	1	-20.2	1	0.177118	0.603	4.17067	3.23491	-4.99396	19	25	8	3UTR	MIRT004273	1	1
hsa-miR-106b-5p	NM_001171627	VEGFA	TAAAGTGCTGACAGTGCAGAT#TCTGCGCAGAGCACTTTGG#(((((((((....(((((((.#)))))))..))))))))).	1743	1762	1	-22	1	0.00375543	0.397	4.38395	3.23283	-12.6408	16	19	9	3UTR	MIRT004466	1	1
hsa-miR-302b-3p	NM_001171627	VEGFA	TAAGTGCTTCCATGTTTTAGTAG#CTGCCCAGGAATGTGCAAGGCCAGGGCATGGGGGCAA#....((((((((((((((.((..#.)).)))))))))))))).	2183	2220	1	-20.4	0	4.14512e-07	0.426	0.260128	0.823013	-9.54656	16	19	14	3UTR		1	1
hsa-miR-892c-3p	NM_001171627	VEGFA	CACTGTTTCCTTTCTGAGTGGA#CCACTCAGATCCTGACAGGGAAGAGG#..((.((((((.(((((((((.#))))))))).......)))))).)).	2092	2118	1	-22.5	0	0.000279689	0.485	0.646943	2.36175	-12.4228	17	26	9	3UTR		1	1
hsa-miR-20a-5p	NM_001171628	VEGFA	TAAAGTGCTTATAGTGCAGGTAG#CTGAAATGAAGGAAGAGGAGACTCTGCGCAGAGCACTTTGG#((((((((((...((((((((..#.)).)))))).)))))))))).	1624	1665	1	-23	1	0.00375543	0.397	4.17902	2.82669	-11.3983	18	22	10	3UTR	MIRT004450	1	1
hsa-miR-195-5p	NM_001171628	VEGFA	TAGCAGCACAGAAATATTGGC#GCCATTTTATTTTTCTTGCTGCTAA#((((((((.(((((((.((((#))))...)))))))..)))))))).	1739	1764	1	-20.2	1	0.177118	0.603	4.17067	3.23491	-4.99396	19	25	8	3UTR	MIRT004273	1	1
hsa-miR-106b-5p	NM_001171628	VEGFA	TAAAGTGCTGACAGTGCAGAT#TCTGCGCAGAGCACTTTGG#(((((((((....(((((((.#)))))))..))))))))).	1646	1665	1	-22	1	0.00375543	0.397	4.38395	3.23283	-12.6408	16	19	9	3UTR	MIRT004466	1	1
hsa-miR-302b-3p	NM_001171628	VEGFA	TAAGTGCTTCCATGTTTTAGTAG#CTGCCCAGGAATGTGCAAGGCCAGGGCATGGGGGCAA#....((((((((((((((.((..#.)).)))))))))))))).	2086	2123	1	-20.4	0	4.14512e-07	0.426	0.260128	0.823013	-9.54656	16	19	14	3UTR		1	1
hsa-miR-892c-3p	NM_001171628	VEGFA	CACTGTTTCCTTTCTGAGTGGA#CCACTCAGATCCTGACAGGGAAGAGG#..((.((((((.(((((((((.#))))))))).......)))))).)).	1995	2021	1	-22.5	0	0.000279689	0.485	0.646943	2.36175	-12.4228	17	26	9	3UTR		1	1
hsa-miR-16-5p	NM_001171629	VEGFA	TAGCAGCACGTAAATATTGGCG#CGCCATTTTATTTTTCTTGCTGCTAA#((((((((.(.(((((.(((((#)))))...)))))..).)))))))).	1804	1830	1	-21	1	0.177118	0.603	0	0	-7.81874	19	26	8	3UTR	MIRT003890	1	1
hsa-miR-195-5p	NM_001171629	VEGFA	TAGCAGCACAGAAATATTGGC#GCCATTTTATTTTTCTTGCTGCTAA#((((((((.(((((((.((((#))))...)))))))..)))))))).	1805	1830	1	-20.2	1	0.177118	0.603	0	0	-4.99396	19	25	8	3UTR	MIRT004273	1	1
hsa-miR-106b-5p	NM_001171629	VEGFA	TAAAGTGCTGACAGTGCAGAT#TCTGCGCAGAGCACTTTGG#(((((((((....(((((((.#)))))))..))))))))).	1712	1731	1	-22	1	0.00375543	0.397	0	0	-12.6408	16	19	9	3UTR	MIRT004466	1	1
hsa-miR-302a-3p	NM_001171629	VEGFA	TAAGTGCTTCCATGTTTTGGTGA#TCCCCTGCCCAGGAATGTGCAAGGCCAGGGCATGGGGGCAA#....(((((((((((((((((..#.))))))))))))))))).	2148	2189	1	-26.7	0	4.14512e-07	0.426	0	0	-9.54656	17	19	17	3UTR		1	1
hsa-miR-302b-3p	NM_001171629	VEGFA	TAAGTGCTTCCATGTTTTAGTAG#CTGCCCAGGAATGTGCAAGGCCAGGGCATGGGGGCAA#....((((((((((((((.((..#.)).)))))))))))))).	2152	2189	1	-20.4	0	4.14512e-07	0.426	0	0	-9.54656	16	19	14	3UTR		1	1
hsa-miR-520a-3p	NM_001171629	VEGFA	AAAGTGCTTCCCTTTGGACTGT#GGTCCGGAGGGCGAGACTCCGGCGGAAGCATTC#..((((((((((((((((((..#)))))))))))..............))))))).	1730	1763	1	-22.9	1	0.000274101	0.309	0	0	-4.957	18	33	11	3UTR		1	1
hsa-miR-520d-3p	NM_001171629	VEGFA	AAAGTGCTTCTCTTTGGTGGGT#CCCGGCGAAGAGAAGAGACACA#...(((((((((((((.((((.#)))).))))))))))...))).	2473	2495	1	-24.1	0	0.0274715	0.456	0	0	-6.51454	17	22	10	3UTR		1	1
hsa-miR-16-5p	NM_001171630	VEGFA	TAGCAGCACGTAAATATTGGCG#CGCCATTTTATTTTTCTTGCTGCTAA#((((((((.(.(((((.(((((#)))))...)))))..).)))))))).	1708	1734	1	-21	1	0.177118	0.603	0	0	-7.81874	19	26	8	3UTR	MIRT003890	1	1
hsa-miR-195-5p	NM_001171630	VEGFA	TAGCAGCACAGAAATATTGGC#GCCATTTTATTTTTCTTGCTGCTAA#((((((((.(((((((.((((#))))...)))))))..)))))))).	1709	1734	1	-20.2	1	0.177118	0.603	0	0	-4.99396	19	25	8	3UTR	MIRT004273	1	1
hsa-miR-106b-5p	NM_001171630	VEGFA	TAAAGTGCTGACAGTGCAGAT#TCTGCGCAGAGCACTTTGG#(((((((((....(((((((.#)))))))..))))))))).	1616	1635	1	-22	1	0.00375543	0.397	0	0	-12.6408	16	19	9	3UTR	MIRT004466	1	1
hsa-miR-302a-3p	NM_001171630	VEGFA	TAAGTGCTTCCATGTTTTGGTGA#TCCCCTGCCCAGGAATGTGCAAGGCCAGGGCATGGGGGCAA#....(((((((((((((((((..#.))))))))))))))))).	2052	2093	1	-26.7	0	4.14512e-07	0.426	0	0	-9.54656	17	19	17	3UTR		1	1
hsa-miR-302b-3p	NM_001171630	VEGFA	TAAGTGCTTCCATGTTTTAGTAG#CTGCCCAGGAATGTGCAAGGCCAGGGCATGGGGGCAA#....((((((((((((((.((..#.)).)))))))))))))).	2056	2093	1	-20.4	0	4.14512e-07	0.426	0	0	-9.54656	16	19	14	3UTR		1	1
hsa-miR-520a-3p	NM_001171630	VEGFA	AAAGTGCTTCCCTTTGGACTGT#GGTCCGGAGGGCGAGACTCCGGCGGAAGCATTC#..((((((((((((((((((..#)))))))))))..............))))))).	1634	1667	1	-22.9	1	0.000274101	0.309	0	0	-4.957	18	33	11	3UTR		1	1
hsa-miR-520d-3p	NM_001171630	VEGFA	AAAGTGCTTCTCTTTGGTGGGT#CCCGGCGAAGAGAAGAGACACA#...(((((((((((((.((((.#)))).))))))))))...))).	2377	2399	1	-24.1	0	0.0274715	0.456	0	0	-6.51454	17	22	10	3UTR		1	1
hsa-miR-16-5p	NM_001204385	VEGFA	TAGCAGCACGTAAATATTGGCG#CGCCATTTTATTTTTCTTGCTGCTAA#((((((((.(.(((((.(((((#)))))...)))))..).)))))))).	1810	1836	1	-21	1	0.177118	0.603	0	0	-7.81874	19	26	8	3UTR	MIRT003890	1	1
hsa-miR-195-5p	NM_001204385	VEGFA	TAGCAGCACAGAAATATTGGC#GCCATTTTATTTTTCTTGCTGCTAA#((((((((.(((((((.((((#))))...)))))))..)))))))).	1811	1836	1	-20.2	1	0.177118	0.603	0	0	-4.99396	19	25	8	3UTR	MIRT004273	1	1
hsa-miR-106b-5p	NM_001204385	VEGFA	TAAAGTGCTGACAGTGCAGAT#TCTGCGCAGAGCACTTTGG#(((((((((....(((((((.#)))))))..))))))))).	1718	1737	1	-22	1	0.00375543	0.397	0	0	-12.6408	16	19	9	3UTR	MIRT004466	1	1
hsa-miR-302a-3p	NM_001204385	VEGFA	TAAGTGCTTCCATGTTTTGGTGA#TCCCCTGCCCAGGAATGTGCAAGGCCAGGGCATGGGGGCAA#....(((((((((((((((((..#.))))))))))))))))).	2154	2195	1	-26.7	0	4.14512e-07	0.426	0	0	-9.54656	17	19	17	3UTR		1	1
hsa-miR-302b-3p	NM_001204385	VEGFA	TAAGTGCTTCCATGTTTTAGTAG#CTGCCCAGGAATGTGCAAGGCCAGGGCATGGGGGCAA#....((((((((((((((.((..#.)).)))))))))))))).	2158	2195	1	-20.4	0	4.14512e-07	0.426	0	0	-9.54656	16	19	14	3UTR		1	1
hsa-miR-520a-3p	NM_001204385	VEGFA	AAAGTGCTTCCCTTTGGACTGT#GGTCCGGAGGGCGAGACTCCGGCGGAAGCATTC#..((((((((((((((((((..#)))))))))))..............))))))).	1736	1769	1	-22.9	1	0.000274101	0.309	0	0	-4.957	18	33	11	3UTR		1	1
hsa-miR-520d-3p	NM_001204385	VEGFA	AAAGTGCTTCTCTTTGGTGGGT#CCCGGCGAAGAGAAGAGACACA#...(((((((((((((.((((.#)))).))))))))))...))).	2479	2501	1	-24.1	0	0.0274715	0.456	0	0	-6.51454	17	22	10	3UTR		1	1
hsa-miR-107	NM_005613	RGS4	AGCAGCATTGTACAGGGCTATCA#TGCTTTATCCACATTGTAGCCTAATATTCATGCTGCC#.(((((((.(((..(((((((..#.)))))))..)))..))))))).	829	866	1	-22.2	1	0.00750503	0.574	1.23063	0.968671	-6.99569	17	23	7	3UTR		1	0
hsa-miR-103a-3p	NM_001102445	RGS4	AGCAGCATTGTACAGGGCTATGA#TCCAGTGCTTTATCCACATTGTAGCCTAATATTCATGCTGCC#.(((((((.(((..(((((((((#.)))))))))..)))..))))))).	1055	1097	1	-23	1	0.00750503	0.574	1.83285	3.61438	-6.99569	19	25	9	3UTR		1	0
hsa-miR-107	NM_001102445	RGS4	AGCAGCATTGTACAGGGCTATCA#TGCTTTATCCACATTGTAGCCTAATATTCATGCTGCC#.(((((((.(((..(((((((..#.)))))))..)))..))))))).	1060	1097	1	-22.2	1	0.00750503	0.574	3.16867	3.47067	-6.99569	17	23	7	3UTR		1	0
hsa-miR-874-3p	NM_001102445	RGS4	CTGCCCTGGCCCGAGGGACCGA#TCTTTTCCTGGGTGCTCAGGGCAT#.(((((((((((.(((((..((#))..))))).)).)).))))))).	1879	1903	1	-27.8	1	6.43686e-07	0.456	0.451942	0.462402	-5.08246	18	24	7	3UTR		1	1
hsa-miR-107	NM_001113380	RGS4	AGCAGCATTGTACAGGGCTATCA#TGCTTTATCCACATTGTAGCCTAATATTCATGCTGCC#.(((((((.(((..(((((((..#.)))))))..)))..))))))).	900	937	1	-22.2	1	0.00750503	0.574	1.23063	0.968671	-6.99569	17	23	7	3UTR		1	0
hsa-miR-519d-3p	NM_001113380	RGS4	CAAAGTGCCTCCCTTTAGAGTG#GGAGGCATTTC#..((((((((((..........#)))))))))).	2162	2173	1	-16.4	1	0.000137336	0.559	-0.297523	-0.152537	-8.07147	10	11	10	3UTR		1	1
hsa-miR-107	NM_001113381	RGS4	AGCAGCATTGTACAGGGCTATCA#TGCTTTATCCACATTGTAGCCTAATATTCATGCTGCC#.(((((((.(((..(((((((..#.)))))))..)))..))))))).	769	806	1	-22.2	1	0.00750503	0.574	1.23063	0.968671	-6.99569	17	23	7	3UTR		1	0
hsa-miR-874-3p	NM_001113381	RGS4	CTGCCCTGGCCCGAGGGACCGA#TCTTTTCCTGGGTGCTCAGGGCAT#.(((((((((((.(((((..((#))..))))).)).)).))))))).	1588	1612	1	-27.8	1	6.43686e-07	0.456	0.821136	0.18643	-5.08246	18	24	7	3UTR		1	1
hsa-miR-874-3p	NM_001113381	RGS4	CTGCCCTGGCCCGAGGGACCGA#TGGTCCCTCAGTGTGCCTAATTCTCACCTGAAGGCAGA#(((((..((((((((((((((.#))))))))).).).)))...............))))).	662	700	1	-27.4	0	8.74936e-05	0.485	1.26928	0.889629	-7.38222	19	38	9	3UTR		1	1
hsa-miR-185-5p	NM_015359	SLC39A14	TGGAGAGAAAGGCAGTTCCTGA#TCTTTAGCCACTTTGGGGAGCCTGTCTCTCCAG#((((((((.((((..(((((((#.))))))))))).)))))))).	3030	3063	1	-25.5	1	0.00121584	0.485	1.59942	1.92684	-6.58625	19	22	11	3UTR		1	1
hsa-miR-4644	NM_015359	SLC39A14	TGGAGAGAGAAAAGAGACAGAAG#CTGCATTGAATTGAATATGAATTTCTCTAACTCTCTCCAG#(((((((((...(((((......#.)))))..))))))))).	2841	2881	1	-21	1	0.020333	0.691	-0.338425	-0.0529427	-11.3517	14	18	9	3UTR		1	1
hsa-miR-4644	NM_015359	SLC39A14	TGGAGAGAGAAAAGAGACAGAAG#TTTCTGTTTTATTTTTCTCA#....((((((((.((((((((((#)))))))))).)))))))).	3525	3545	1	-19.1	0	0.131423	0.676	0.89211	0.372168	-10.8357	18	20	10	3UTR		1	1
hsa-miR-185-5p	NM_001128431	SLC39A14	TGGAGAGAAAGGCAGTTCCTGA#TCTTTAGCCACTTTGGGGAGCCTGTCTCTCCAG#((((((((.((((..(((((((#.))))))))))).)))))))).	3030	3063	1	-25.5	1	0.00121584	0.485	1.59942	1.92684	-6.58625	19	22	11	3UTR		1	1
hsa-miR-4644	NM_001128431	SLC39A14	TGGAGAGAGAAAAGAGACAGAAG#CTGCATTGAATTGAATATGAATTTCTCTAACTCTCTCCAG#(((((((((...(((((......#.)))))..))))))))).	2841	2881	1	-21	1	0.020333	0.691	-0.338425	-0.0529427	-11.3517	14	18	9	3UTR		1	1
hsa-miR-4644	NM_001128431	SLC39A14	TGGAGAGAGAAAAGAGACAGAAG#TTTCTGTTTTATTTTTCTCA#....((((((((.((((((((((#)))))))))).)))))))).	3525	3545	1	-19.1	0	0.131423	0.676	0.89211	0.372168	-10.8357	18	20	10	3UTR		1	1
hsa-miR-490-3p	NM_001135153	SLC39A14	CAACCTGGAGGACTCCATGCTG#GGAGCTCTTCTCCAGGTTC#.(((((((((((((((......#))))...))))))))))).	3036	3055	1	-23	1	0.000102306	0.574	0	0	-3.79332	15	19	11	3UTR		1	1
hsa-miR-143-3p	NM_153756	FNDC5	TGAGATGAAGCACTGTAGCTC#GGCTACAGCCCTGCTGCTGCTCC#.(((....((((((((((((.#))))))))...))))....))).	1214	1237	1	-18.8	0	0.00197048	0.471	0	0	-13.6706	15	23	8	3UTR		1	1
hsa-miR-185-5p	NM_153756	FNDC5	TGGAGAGAAAGGCAGTTCCTGA#CAGGGCTTCTCTTTTCTTTCCAC#((((((((((((.((.(((((.#)))))))...)))))))))))).	1166	1189	1	-22.5	1	0.00431267	0.529	0	0	-5.45975	19	23	12	3UTR		1	0
hsa-miR-185-5p	NM_153756	FNDC5	TGGAGAGAAAGGCAGTTCCTGA#TTAGGCCTGGCTGCTTCTCTCA#..((((((..((((((((((((#)))))...))))))))))))).	1285	1307	1	-21.1	1	0.0114074	0.559	0	0	-7.2559	18	22	13	3UTR		1	0
hsa-miR-185-5p	NM_153756	FNDC5	TGGAGAGAAAGGCAGTTCCTGA#CAGCTAGCTGCACAGTTCTCTCTT#.((((((((..((((((.(((.#)))..))))))....)))))))).	1461	1485	1	-21	1	0.0176725	0.456	0	0	-7.86061	17	24	8	3UTR		1	0
hsa-miR-760	NM_153756	FNDC5	CGGCTCTGGGTCTGTGGGGA#TCCCCAGGCCCACGGGCA#..((((((((((((.((((.#)))))))))))).)))).	1406	1424	1	-27.4	1	3.19297e-06	0.382	0	0	-5.69245	16	18	12	3UTR		1	0
hsa-miR-24-3p	NM_001171941	FNDC5	TGGCTCAGTTCAGCAGGAACAG#CTGGAGTAGAAGCTGCTGGAAGGCAGGCCTGAGCCAT#((((((((((((((((......#.))))))))........)))))))).	2291	2328	1	-24.3	1	8.60788e-06	0.412	0.37174	0.384253	-3.93757	16	26	8	3UTR		1	0
hsa-miR-24-3p	NM_001171941	FNDC5	TGGCTCAGTTCAGCAGGAACAG#CTGCTCCTGCTGTGCCTTGTGACCTTGGGCA#..(((((((.((((((((.(((#))).)))))))).))..........))))).	916	947	1	-23.3	1	0.000244245	0.441	0.536673	0.573634	-6.19951	18	31	8	3UTR		1	0
hsa-miR-129-1-3p	NM_001171941	FNDC5	AAGCCCTTACCCCAAAAAGTAT#TGGGGAGGGCA#..(((((..(((((........#)))))))))).	856	867	1	-18.5	0	0.0219989	0.559	0.926609	0.429487	-9.29552	10	11	10	3UTR		1	1
hsa-miR-224-5p	NM_001171941	FNDC5	TCAAGTCACTAGTGGTTCCGTTTAG#TTGGATCCTCTCCTTTTGCAGGGTGCCAGGGGCCAGTGGTGATTTGAA#(((((((((((.(((((((......#.))))))).))))))))))).	785	833	1	-28.7	1	0.0180704	0.529	0.0435848	0.328769	-7.28438	18	21	11	3UTR		1	0
hsa-miR-185-5p	NM_001171941	FNDC5	TGGAGAGAAAGGCAGTTCCTGA#CAGGGCTTCTCTTTTCTTTCCAC#((((((((((((.((.(((((.#)))))))...)))))))))))).	1357	1380	1	-22.5	1	0.00431267	0.529	0.096226	0.649233	-5.45975	19	23	12	3UTR		1	0
hsa-miR-185-5p	NM_001171941	FNDC5	TGGAGAGAAAGGCAGTTCCTGA#TTAGGCCTGGCTGCTTCTCTCA#..((((((..((((((((((((#)))))...))))))))))))).	1476	1498	1	-21.1	1	0.0114074	0.559	3.47579	1.89248	-7.2559	18	22	13	3UTR		1	0
hsa-miR-760	NM_001171941	FNDC5	CGGCTCTGGGTCTGTGGGGA#TCCCCAGGCCCACGGGCA#..((((((((((((.((((.#)))))))))))).)))).	1597	1615	1	-27.4	1	3.19297e-06	0.382	0.231831	0.692603	-5.69245	16	18	12	3UTR		1	0
hsa-miR-199a-5p	NM_001243084	HIF1A	CCCAGTGTTCAGACTACCTGTTC#TTTGGACACTGGT#.((((((((((((..........#)))))))))))).	2717	2730	1	-17.7	1	0.0018591	0.676	4.29661	4.96749	-5.61866	12	13	12	3UTR	MIRT006138	1	1
hsa-let-7b-5p	NM_001270508	TNFAIP3	TGAGGTAGTAGGTTGTGTGGTT#CTACACAGCCTTTACTCAT#(((.((((.(((((((((((..#)))))))))))))))))).	4318	4337	1	-21.2	0	0.014132	0.603	0	0	-8.02599	18	19	18	3UTR		1	0
hsa-miR-330-3p	NM_001270508	TNFAIP3	GCAAAGCACACGGCCTGCAGAGA#TCTCTTTCTGTTGCTGGCTTACAGTTTCTCTGTGTGCTTTGTG#(((((((((((((((.(((((((#.))).)))).))))............))))))))))).	4151	4194	1	-27.2	1	0.000769439	0.603	0	0	-4.17062	22	38	11	3UTR		1	1
hsa-miR-4319	NM_001270508	TNFAIP3	TCCCTGAGCAAAGCCAC#GGCCCTCTGCAAGAAGCTCAAGGAAGCTCAGGGAA#(((((((((....((..#.))..))))))))).	3142	3177	1	-19.7	1	0.025261	0.5	0	0	-12.8738	11	15	9	3UTR		1	1
hsa-let-7b-5p	XM_005267119	TNFAIP3	TGAGGTAGTAGGTTGTGTGGTT#CTACACAGCCTTTACTCAT#(((.((((.(((((((((((..#)))))))))))))))))).	4108	4127	1	-21.2	0	0.014132	0.603	0	0	-8.02599	18	19	18	3UTR		1	0
hsa-miR-330-3p	XM_005267119	TNFAIP3	GCAAAGCACACGGCCTGCAGAGA#TCTCTTTCTGTTGCTGGCTTACAGTTTCTCTGTGTGCTTTGTG#(((((((((((((((.(((((((#.))).)))).))))............))))))))))).	3941	3984	1	-27.2	1	0.000769439	0.603	0	0	-4.17062	22	38	11	3UTR		1	1
hsa-miR-4319	XM_005267119	TNFAIP3	TCCCTGAGCAAAGCCAC#GGCCCTCTGCAAGAAGCTCAAGGAAGCTCAGGGAA#(((((((((....((..#.))..))))))))).	2932	2967	1	-19.7	1	0.025261	0.5	0	0	-12.8738	11	15	9	3UTR		1	1
hsa-let-7b-5p	NM_006290	TNFAIP3	TGAGGTAGTAGGTTGTGTGGTT#CTACACAGCCTTTACTCAT#(((.((((.(((((((((((..#)))))))))))))))))).	4270	4289	1	-21.2	0	0.014132	0.603	0	0	-8.02599	18	19	18	3UTR		1	0
hsa-miR-330-3p	NM_006290	TNFAIP3	GCAAAGCACACGGCCTGCAGAGA#TCTCTTTCTGTTGCTGGCTTACAGTTTCTCTGTGTGCTTTGTG#(((((((((((((((.(((((((#.))).)))).))))............))))))))))).	4103	4146	1	-27.2	1	0.000769439	0.603	0	0	-4.17062	22	38	11	3UTR		1	1
hsa-miR-4319	NM_006290	TNFAIP3	TCCCTGAGCAAAGCCAC#GGCCCTCTGCAAGAAGCTCAAGGAAGCTCAGGGAA#(((((((((....((..#.))..))))))))).	3094	3129	1	-19.7	1	0.025261	0.5	0	0	-12.8738	11	15	9	3UTR		1	1
hsa-miR-15b-5p	NM_001280797	GLS2	TAGCAGCACATCATGGTTTACA#GGCCAGGACATGCTGCTGC#((((((((..((.(((((....#))))).))..)))))))).	2168	2187	0.961538	-19	1	0.000249074	0.529	6.09519	5.75997	-7.5256	15	19	8	3UTR		1	1
hsa-miR-15b-5p	NM_013267	GLS2	TAGCAGCACATCATGGTTTACA#GGCCAGGACATGCTGCTGC#((((((((..((.(((((....#))))).))..)))))))).	2298	2317	0.961538	-19	1	0.000249074	0.529	0.90457	1.20774	-7.5256	15	19	8	3UTR		1	1
hsa-miR-195-5p	NM_013267	GLS2	TAGCAGCACAGAAATATTGGC#GCCAGGACATGCTGCTGCTAC#((((((((((......(((((#)))))....)).)))))))).	2299	2320	1	-19.2	1	0.000998958	0.544	0.799245	1.13195	-13.2236	15	21	8	3UTR		1	1
hsa-miR-424-5p	NM_013267	GLS2	CAGCAGCAATTCATGTTTTGAA#CAGGACATGCTGCTGCTA#.(((((((...(((((((((..#))))))))).))))))).	2301	2319	1	-21.5	1	0.00111194	0.529	0.412508	1.33984	-8.917	16	18	9	3UTR		1	1
hsa-miR-6838-5p	NM_013267	GLS2	AAGCAGCAGTGGCAAGACTCCT#CTTGGCCAGGACATGCTGCTGCTA#.(((((((((((((((......#)))).)).......))))))))).	2295	2319	1	-20.2	1	0.00111194	0.529	0.74686	1.20341	-3.79332	15	24	9	3UTR		1	1
hsa-miR-329-3p	NM_006169	NNMT	AACACACCTGGTTAACCTCTTT#AAAAAAATTAGCTAGGTGTGG#..(((((((((((((.......#.))))))))))))).	1800	1821	0.961538	-20	1	0.00663291	0.588	0.0205963	-0.192331	-5.19005	13	15	13	3UTR		1	0
hsa-miR-329-3p	NM_001372047	NNMT	AACACACCTGGTTAACCTCTTT#AAAAAAATTAGCTAGGTGTGG#..(((((((((((((.......#.))))))))))))).	1931	1952	1	-20	1	0.00663291	0.588	0	0	-5.19005	13	15	13	3UTR		1	0
hsa-miR-892c-3p	NM_001372047	NNMT	CACTGTTTCCTTTCTGAGTGGA#TCCCAGCTACTCAGGAGGCTGAAGTGGGAGGATGGCTTGAGCCCGGGAGGCGGA#..(((((((((((((((((((.#.))))))))))............................))))))))).	1968	2022	1	-23	1	0.000126408	0.397	0	0	-4.957	19	49	10	3UTR		1	0
hsa-miR-493-5p	NM_002737	PRKCA	TTGTACATGGTAGGCTTTCATT#TGAAGGTCACCAGGTGCT#..((((.((((.((((((((..#)))))))))))).)))).	5612	5630	0.969231	-19.7	0	0.000570536	0.485	0	0	-9.84749	16	18	12	3UTR		1	0
hsa-miR-24-3p	NM_002737	PRKCA	TGGCTCAGTTCAGCAGGAACAG#GTTCTCTGGGCAGAGCCAG#((((((.((((((..(((((..#))))))))))).)))))).	6325	6344	1	-23.3	0	4.06934e-06	0.441	0	0	-7.07355	17	19	11	3UTR	MIRT700607	1	0
hsa-miR-205-5p	NM_002737	PRKCA	TCCTTCATTCCACCGGAGTCTG#GACTTCCTGGAAGGAGGAT#((((((.(((((..((((((..#)))))).))))))))))).	5979	5998	1	-21.3	0	1.06922e-05	0.412	0	0	-7.62723	17	19	11	3UTR		1	1
hsa-miR-200b-3p	NM_002737	PRKCA	TAATACTGCCTGGTAATGATGA#ATCAGGGCCCGGTGCAGTGTTGT#(((((((((((((...((((..#))))....)))).))))))))).	5099	5122	1	-19.8	1	0.000872486	0.515	0	0	-5.76291	17	23	9	3UTR		1	0
hsa-miR-150-5p	NM_002737	PRKCA	TCTCCCAACCCTTGTACCAGTG#GCTGACTCCAGGGGTGGGAGGG#((((((.(((((((...((((.#))))....))))))))))))).	4059	4081	1	-24.9	0	9.53826e-06	0.412	0	0	-6.44976	17	22	13	3UTR	MIRT734463	1	1
hsa-miR-200c-3p	NM_002737	PRKCA	TAATACTGCCGGGTAATGATGGA#CCACAGGAGTCAAAATTATTGCTCCGGCAGTGC#...(((((((((((((((((...#.)))))))).))))))))).	5732	5765	1	-24.8	0	1.07831e-05	0.485	0	0	-6.51454	17	20	9	3UTR		1	0
hsa-miR-296-3p	NM_002737	PRKCA	GAGGGTTGGGTGGAGGCTCTCC#TCTTTGTCACCTCTGCTTAACTTTA#.(((((((((((((((......#.))))))))))))))).	8396	8421	1	-19.6	1	0.0308767	0.618	0	0	-3.79332	15	17	15	3UTR		1	0
hsa-miR-362-5p	NM_002737	PRKCA	AATCCTTGGAACCTAGGTGTGAGT#GCACAACTAACAACTAACACCGCAGTTCCCACCTGGGTTCCACTTAGCAGGAG#..(((((((((((((((((.(((.#.))).)))))))))))))......)))).	6456	6509	1	-28.1	1	0.000348655	0.544	0	0	-4.957	20	29	13	3UTR		1	1
hsa-miR-7-5p	XM_017023242	ABCC1	TGGAAGACTAGTGATTTTGTTGTT#CATCTGGTCTTCCAG#(((((((((((((...........#)).))))))))))).	4891	4906	1	-18.4	1	1.50334e-05	0.456	0	0	-5.76291	13	15	11	3UTR	MIRT003199	1	0
hsa-miR-185-5p	XM_017023242	ABCC1	TGGAGAGAAAGGCAGTTCCTGA#ACTGCCTCGGATCTCTCCAG#((((((((.(((((((......#)))))))....)))))))).	4688	4708	1	-22.6	1	0.00272733	0.485	0	0	-4.99396	15	20	8	3UTR		1	1
hsa-miR-186-5p	XM_017023242	ABCC1	CAAAGAATTCTCCTTTTGGGCT#GCCCAGGGAGGAGTCA#....((.(((((((..(((((.#)))))))))))).)).	4357	4373	1	-20.1	0	0.00401217	0.397	0	0	-12.0587	14	16	12	3UTR		1	0
hsa-miR-330-5p	XM_017023242	ABCC1	TCTCTGGGCCTGTGTCTTAGGC#GCCTATATGCCAGCGCCCAGGGAG#((((((((((((.((..(((((#)))))...))))).))))))))).	4343	4367	1	-28.5	1	3.07833e-05	0.397	0	0	-5.45975	19	24	9	3UTR		1	1
hsa-miR-326	XM_017023242	ABCC1	CCTCTGGGCCCTTCCTCCAG#TTGGGGCTGCAGTTTTGTGGTTGAGGGGCCTGGAGA#.(((((((((((((..(((.#.)))..))))))))))))).	4800	4836	1	-29.7	1	4.22619e-05	0.456	0	0	-4.76182	16	20	13	3UTR		1	1
hsa-miR-133b	XM_017023242	ABCC1	TTTGGTCCCCTTCAACCAGCTA#GGCTGCAGTTTTGTGGTTGAGGGGCCT#...((.((((.(((((((....#.))))))))))))).	4804	4831	1	-21.5	0	0.000135355	0.5	0	0	-11.2403	13	15	13	3UTR		1	1
hsa-miR-4306	XM_017023242	ABCC1	TGGAGAGAAAGGCAGTA#TACTGCCTCGGATCTCTCCAG#((((((((.((((((((#))))))))....)))))))).	4687	4708	1	-23.8	1	0.00272733	0.485	0	0	-4.99396	16	21	8	3UTR		1	1
hsa-miR-6807-3p	XM_017023242	ABCC1	CACTGCATTCCTGCTTGGCCCAG#CTGGTGCCCTGAGACAGACACACAGCCTCACGCCCCCAGGAATGCAAGTGG#(((((((((((((((((((((((#)))).)))..))).......................)))))))))).))).	4548	4599	1	-27.3	1	0.000443436	0.426	0	0	-3.93757	23	51	10	3UTR		1	1
hsa-miR-7-5p	NM_004996	ABCC1	TGGAAGACTAGTGATTTTGTTGTT#CATCTGGTCTTCCAG#(((((((((((((...........#)).))))))))))).	5315	5330	1	-18.4	1	1.50334e-05	0.456	0.312159	-0.435969	-5.76291	13	15	11	3UTR	MIRT003199	1	0
hsa-miR-330-5p	NM_004996	ABCC1	TCTCTGGGCCTGTGTCTTAGGC#GCCTATATGCCAGCGCCCAGGGAG#((((((((((((.((..(((((#)))))...))))).))))))))).	4767	4791	1	-28.5	1	3.07833e-05	0.397	0.247364	0.169184	-5.45975	19	24	9	3UTR		1	1
hsa-miR-326	NM_004996	ABCC1	CCTCTGGGCCCTTCCTCCAG#TTGGGGCTGCAGTTTTGTGGTTGAGGGGCCTGGAGA#.(((((((((((((..(((.#.)))..))))))))))))).	5224	5260	1	-29.7	1	4.22619e-05	0.456	-0.296915	-0.383212	-4.76182	16	20	13	3UTR		1	1
hsa-miR-367-3p	NM_006931	SLC2A3	AATTGCACTTTAGCAATGGTGA#GCTGGAGAGGTTAAGGTGCAATA#.(((((((((((((..((((..#)))).....))))))))))))).	2331	2354	0.961538	-17.9	1	0.0324334	0.647	4.79008	3.80333	-4.76182	17	23	13	3UTR		1	0
hsa-miR-25-3p	NM_006931	SLC2A3	CATTGCACTTGTCTCGGTCTGA#TTAGACAGTATGAGTCAATGTGCAGTGT#(((((((((((.((((((((((#))))))....)))).))).)))))))).	3063	3091	1	-22.6	1	0.000808869	0.588	2.16061	3.2607	-7.28438	21	28	8	3UTR		1	0
hsa-miR-32-5p	NM_006931	SLC2A3	TATTGCACATTACTAAGTTGCA#GTATGAGTCAATGTGCAGTGT#((((((((((((((....(((.#)))..))).))))))))))).	3070	3091	1	-16.7	1	0.000808869	0.588	1.61747	3.27451	-4.90607	17	21	11	3UTR		1	0
hsa-miR-92a-3p	NM_006931	SLC2A3	TATTGCACTTGTCCCGGCCTGT#CGGGCGTGGTGGCGGGCGCCTGTAA#(((.((.((((((((((((((.#))))).))).)))))).))..))).	3473	3498	1	-21.8	0	1.34266e-05	0.397	3.89284	1.76211	-8.51328	19	25	6	3UTR		1	0
hsa-miR-15b-5p	NM_006931	SLC2A3	TAGCAGCACATCATGGTTTACA#GTAAATGATGTGGTGCC#..(((.((((((((...((((.#)))))))))))).))).	2389	2406	1	-18.8	0	0.00597637	0.618	1.38975	3.90459	-7.82646	15	17	12	3UTR	MIRT521054	1	1
hsa-miR-378a-3p	NM_006931	SLC2A3	ACTGGACTTGGAGTCAGAAGGC#GCAACTTCATGTCAACTTCTGGCTCCTCAAACAGTA#((((.....(((((((((((..#.))))))))))).....)))).	3674	3710	1	-24.6	0	0.00252038	0.515	0.46263	0.973547	-14.8713	15	22	11	3UTR		1	0
hsa-miR-146b-5p	NM_006931	SLC2A3	TGAGAACTGAATTCCATAGGCTG#TAGCCAAACCCTTGTCAGTGACAGTATTTTGGTTCTTAGTTCTCAC#((((((((((...(((...((((#.))))....)))...)))))))))).	3253	3299	1	-20.2	1	0.0112935	0.544	4.11504	3.78375	-11.3983	17	26	10	3UTR		1	1
hsa-miR-497-5p	NM_006931	SLC2A3	CAGCAGCACACTGTGGTTTGT#GAGCGATTATTATCTAAAGTGTGTTGTTGC#((((((((((((.(((.....#.))).)))))))))))).	2935	2965	1	-19.3	1	0.0113191	0.588	4.75006	2.66714	-5.22671	15	18	12	3UTR	MIRT521051	1	1
hsa-miR-181d-5p	NM_006931	SLC2A3	AACATTCATTGTTGTCGGTGGGT#GCCCACACTTGAGAGGATGAATGTA#.(((((((((.((....((((((#))))))......)).))))))))).	3092	3117	1	-21.9	1	0.0477707	0.515	2.11458	2.83364	-8.44344	17	25	9	3UTR		1	1
hsa-miR-378e	NM_006931	SLC2A3	ACTGGACTTGGAGTCAGGA#TTCTGGCTCCTCAAACAGTA#((((.....((((((((((#)))))))))).....)))).	3690	3710	1	-19.9	0	0.00252038	0.515	0.500331	0.786783	-14.8713	14	20	10	3UTR		1	0
hsa-miR-378f	NM_006931	SLC2A3	ACTGGACTTGGAGCCAGAAG#CTTCTGGCTCCTCAAACAGTA#((((.....(((((((((((#))))))))))).....)))).	3689	3710	1	-25.7	0	0.00252038	0.515	0.406079	0.769606	-14.8713	15	21	11	3UTR		1	0
hsa-miR-378i	NM_006931	SLC2A3	ACTGGACTAGGAGTCAGAAGG#CCTTGCAACTTCATGTCAACTTCTGGCTCCTCAAACAGTA#((((....((((((((((((.#.))))))))))))....)))).	3670	3710	1	-25.6	0	0.00252038	0.515	1.23183	1.05909	-13.8149	16	22	12	3UTR		1	0
hsa-miR-216a-3p	NM_014331	SLC7A11	TCACAGTGGTCTCTGGGATTAT#TAAAGAAGAGTTTCTAGGGGCTACTGTT#..((((((((((((((((....#.)))))))))))))))).	2381	2409	1	-23.6	1	0.000772078	0.647	0.389311	0.0397689	-4.957	16	18	16	3UTR		1	1
hsa-miR-27b-3p	NM_014331	SLC7A11	TTCACAGTGGCTAAGTTCTGC#GCAGAGTTTCTTCACTCTGGCACTGTGAT#.((((((((.(..((((((((#)))))........)))..).)))))))).	9018	9047	1	-21.6	1	0.00108348	0.559	4.52738	4.33618	-9.67177	17	29	8	3UTR		1	1
hsa-miR-143-3p	NM_014331	SLC7A11	TGAGATGAAGCACTGTAGCTC#AGCTGCAGTTAGCCAAGATCGCATCATTGCACTCCAGCCTAGGGGACAAGAGCGCGAGACTTCATCTCAA#((((((((((..((...((((#.))))...)).)))))))))).	6507	6577	1	-21	1	0.00536973	0.662	0.694003	-0.190649	-11.0777	16	22	10	3UTR		1	1
hsa-miR-148b-3p	NM_014331	SLC7A11	TCAGTGCATCACAGAACTTTGT#GTGATGCACTGGT#((((((((((((..........#)))))))))))).	8454	8467	1	-21	1	0.000282272	0.618	4.00945	4.16269	-7.05204	12	13	12	3UTR	MIRT019496	1	1
hsa-miR-384	NM_014331	SLC7A11	ATTCCTAGAAATTGTTCATA#GAAGAGTTTCTAGGGGC#.((((((((((((.(((...#))).)))))))))))).	2385	2402	1	-18.7	1	0.0058994	0.603	0.206991	0.138906	-4.65016	15	17	12	3UTR		1	0
hsa-miR-431-5p	NM_014331	SLC7A11	TGTCTTGCAGGCCGTCATGCA#GCATGGTGGCACATGCTGGTAATCTCAGCTATTGAGGAGGCTGAGGCAG#((((((((((((((((((((.#)))))))))).).)))..........................)))))).	3266	3315	1	-21.3	1	1.87353e-05	0.441	0.0449006	-0.228897	-3.93757	20	49	10	3UTR		1	0
hsa-miR-892c-3p	NM_014331	SLC7A11	CACTGTTTCCTTTCTGAGTGGA#CTGCTAAGAAAGGGAGCAA#...((((((((((((.(((((.#))))).)))))))))))).	5276	5295	1	-21.7	0	0.000384973	0.647	0.0463355	0.0617686	-6.74759	17	19	12	3UTR		1	1
hsa-miR-153-3p	NM_019058	DDIT4	TTGCATAGTCACAAAAGTGATC#GCGGGTGGCTGTGCAT#.(((((((((((..........#.))))))))))).	1068	1084	1	-18	1	7.22638e-06	0.441	0.786193	0.636603	-6.90779	11	13	11	3UTR	MIRT057112	1	1
hsa-miR-181d-5p	NM_019058	DDIT4	AACATTCATTGTTGTCGGTGGGT#CTTACAGACGCATGAATGTA#.(((((((.((.((((.(((((.#))))).))))))))))))).	1428	1448	1	-17.2	1	0.00736982	0.5	2.68437	1.67088	-8.19652	18	20	13	3UTR	MIRT057095	1	1
hsa-miR-6838-5p	NM_058179	PSAT1	AAGCAGCAGTGGCAAGACTCCT#TTTTGCCTTTGCTGCTA#.((((((((.(((((((.....#))))))).)))))))).	1453	1470	1	-22.7	1	0.0106454	0.647	2.44448	2.64518	-5.03583	15	17	8	3UTR	MIRT175258	1	1
hsa-miR-16-5p	NM_021154	PSAT1	TAGCAGCACGTAAATATTGGCG#CGCGTATTTTGCCTTTGCTGCTAC#((((((((.(((((.....(((#)))....)))))...)))))))).	1309	1333	1	-18.4	1	0.0104041	0.632	0.636756	0.213402	-5.96246	16	24	8	3UTR	MIRT001427	1	1
hsa-miR-6838-5p	NM_021154	PSAT1	AAGCAGCAGTGGCAAGACTCCT#TTTTGCCTTTGCTGCTA#.((((((((.(((((((.....#))))))).)))))))).	1315	1332	1	-22.7	1	0.0106454	0.647	0.539433	0.25963	-5.03583	15	17	8	3UTR	MIRT175258	1	1
hsa-let-7b-5p	NM_145176	SLC2A12	TGAGGTAGTAGGTTGTGTGGTT#TCACACTCCTCAGGAATATCACTACCTCAG#((((((((((((..((((((..#)))))).)))..........))))))))).	2909	2939	1	-22.2	1	0.00346984	0.588	0	0	-6.08354	18	30	9	3UTR		1	1
hsa-let-7b-5p	NM_145176	SLC2A12	TGAGGTAGTAGGTTGTGTGGTT#CCACACAACGATGAACTGTTCTCTTACTTCT#.(((((((.(((((((((((..#)))))))))...........)).))))))).	3073	3104	1	-19.2	1	0.0240199	0.603	0	0	-4.84971	18	31	9	3UTR		1	1
hsa-let-7e-5p	NM_145176	SLC2A12	TGAGGTAGGAGGTTGTATAGTT#CAACCTCCGCCTTAA#((((((.((((((((.......#)))))))))))))).	2320	2335	1	-20.9	0	0.0528021	0.515	2.11978	1.10079	-5.71431	14	15	14	3UTR		1	1
hsa-let-7f-5p	NM_145176	SLC2A12	TGAGGTAGTAGATTGTATAGTT#GTACAGTTTCTGCCTA#..((((((.(((((((((....#))))))))))))))).	2401	2417	1	-17.2	1	0.00285683	0.515	1.35242	0.780492	-6.01339	15	16	15	3UTR		1	1
