# Supplementary material for: Bioinformatics analysis constructs potential ferroptosis-related ceRNA network involved in the formation of intracranial aneurysm
Source: Front Cell Neurosci. 2022 Oct 13;16:1016682. doi: 10.3389/fncel.2022.1016682 (PMC9612944; doi:10.3389/fncel.2022.1016682)
Supplement: Supplementary file 4 [file Table_4.XLSX]

## Sheet: Sheet1
miRNA_ID	P.Value	logFC
--5.8s rRNA	0.0292246	1.02114
CDBox: 14qII-1	0.0211012	1.77929
CDBox: 14qII-14	0.0069392	2.34529
CDBox: 14qII-14	0.0205366	1.69729
CDBox: 14qII-22	0.0254418	1.87914
CDBox: 14qII-28	0.0142831	1.838
CDBox: 14qII-3	0.0086382	2.04729
CDBox: 14qII-3	0.0099881	1.98929
CDBox: 14qII-4	0.014503	-1.16871
CDBox: HBII-419	0.0073166	2.23457
CDBox: HBII-85-1	0.0011784	-1.06129
CDBox: HBII-85-3	0.0007541	-1.19571
CDBox: HBII-85-9	0.0007541	-1.19571
CDBox: mgU6-53	0.0146761	-1.131
CDBox: mgU6-53	0.0193106	-1.13229
CDBox: SNORD123	0.0104561	2.06843
CDBox: U29	0.0216642	2.064
CDBox: U34	0.043859	1.21543
HAcaBox: ACA64	0.0011922	-1.10229
HAcaBox: SNORA38B	0.0018393	-1.13614
hsa-let-7e	0.0322157	-1.03471
hsa-mir-103b-1	0.0059436	-1.00157
hsa-miR-10b-3p	0.0017539	-1.18071
hsa-miR-10b-5p	0.043457	-1.72886
hsa-mir-1181	0.0224014	-1.406
hsa-miR-1182	0.0187044	-1.32157
hsa-mir-1183	0.0178723	-1.28314
hsa-miR-1193	0.0221483	-1.191
hsa-mir-1227	0.0167217	-1.34743
hsa-miR-1236-5p	0.0293157	-1.665
hsa-miR-1246	0.0021553	2.60057
hsa-miR-1255a	0.0164335	-1.34214
hsa-miR-1255b-5p	0.0414968	-1.12971
hsa-mir-1260a	0.0278997	-1.47871
hsa-miR-1260b	0.0455023	-1.21214
hsa-miR-1273c	0.027882	-1.46271
hsa-miR-127-3p	0.0068585	2.859
hsa-miR-128-2-5p	0.0240097	-1.22743
hsa-mir-1285-2	0.0405239	-1.03257
hsa-miR-1286	0.0201103	-1.09271
hsa-mir-1289-2	0.026749	-1.06629
hsa-mir-1289-2	0.0298878	-1.112
hsa-miR-1291	0.0100087	-1.23357
hsa-miR-1298-3p	0.0216944	-1.32429
hsa-mir-1299	0.0001162	2.48586
hsa-miR-1299	0.0044024	1.11586
hsa-mir-1321	0.0154449	-1.06486
hsa-miR-133a-5p	0.0011662	-1.16414
hsa-miR-134-5p	0.0304228	1.90043
hsa-miR-139-3p	0.0008081	-1.43643
hsa-mir-143	0.0001265	-1.14014
hsa-miR-143-3p	0.039759	-1.53257
hsa-miR-143-5p	0.0025864	-3.10271
hsa-miR-145-5p	0.0258692	-1.30229
hsa-miR-1468-3p	0.0014118	-1.68229
hsa-mir-147a	0.0275159	-1.23071
hsa-mir-147a	0.0298709	-1.22614
hsa-mir-151b	0.0341707	-1.08771
hsa-miR-154-5p	0.0071755	2.067
hsa-miR-181a-5p	0.0240327	1.50686
hsa-miR-181b-3p	0.0202642	-1.26529
hsa-miR-181c-5p	0.044148	1.38771
hsa-mir-181d	0.0172138	-1.14971
hsa-miR-181d-3p	0.0398461	-1.27143
hsa-miR-184	0.0239375	-1.31757
hsa-miR-187-5p	0.0176226	-1.50286
hsa-miR-1910-3p	0.0175197	-1.48457
hsa-miR-1914-3p	0.0411971	-1.15086
hsa-miR-193b-5p	0.0089047	-1.90086
hsa-miR-195-3p	0.0002458	1.931
hsa-miR-196a-3p	0.0322399	-1.44729
hsa-miR-1972	8.51e-05	1.98543
hsa-miR-208b-3p	0.0095519	-1.037
hsa-miR-211-3p	0.0455725	-1.81071
hsa-mir-2114	0.012373	-1.22729
hsa-miR-21-5p	0.0496088	2.74771
hsa-miR-2277-5p	0.0330247	-1.00429
hsa-miR-2355-5p	0.0186106	-1.12186
hsa-mir-23c	0.0092233	-1.00414
hsa-miR-2467-3p	0.0381676	-1.29814
hsa-miR-297	0.0001827	2.52557
hsa-mir-300	0.0251058	-1.21714
hsa-miR-3065-5p	0.0096595	-1.08743
hsa-miR-3116	0.0232009	-1.00014
hsa-miR-3120-3p	0.0188719	-1.51486
hsa-miR-3126-5p	0.0161603	-1.55029
hsa-miR-3127-5p	0.0228198	-1.006
hsa-miR-3130-3p	0.0225415	-1.09114
hsa-miR-3132	0.0296172	-1.31771
hsa-miR-3137	0.0186764	-1.14329
hsa-miR-3138	0.0319763	-1.44943
hsa-mir-3141	0.0211339	-1.13429
hsa-mir-3144	0.0229357	-1.03671
hsa-miR-3144-5p	0.0201126	-1.27229
hsa-miR-3145-5p	0.0365568	-1.11214
hsa-miR-3146	0.0189257	-1.10986
hsa-mir-3146	0.0312333	-1.09843
hsa-mir-3149	0.0138586	-1.014
hsa-miR-3151-5p	0.0102113	-1.71343
hsa-miR-3153	0.0291802	-1.206
hsa-mir-3154	0.0373055	-1.67557
hsa-miR-3154	0.0434019	-1.51757
hsa-miR-3156-5p	0.0251157	-1.06071
hsa-miR-31-5p	0.0443589	2.197
hsa-miR-3160-3p	0.0082779	-1.23186
hsa-miR-3161	0.0244866	-1.49814
hsa-miR-3170	0.0288963	-1.02743
hsa-miR-3173-3p	0.0105969	-1.444
hsa-miR-3174	0.0216851	-1.04386
hsa-miR-3177-3p	0.0399141	-1.41057
hsa-miR-3190-3p	0.0168173	-1.15443
hsa-miR-3195	0.0035314	-2.31557
hsa-miR-3197	0.0070681	2.02929
hsa-mir-3201	0.0261969	-1.09743
hsa-miR-320a	0.0477306	-1.30329
hsa-mir-328	0.0368934	-1.00186
hsa-mir-329-1	0.0250095	-1.33943
hsa-mir-329-2	0.0337562	-1.07029
hsa-mir-335	0.0291618	-1.01386
hsa-miR-337-5p	0.0379162	1.95371
hsa-miR-3605-5p	0.0265287	-1.44786
hsa-miR-3612	0.0213594	-1.031
hsa-miR-3613-3p	0.0085574	-1.25214
hsa-miR-3622b-5p	0.035639	-1.09643
hsa-miR-3651	0.0156436	1.82929
hsa-miR-3652	0.0319772	-1.31014
hsa-miR-3654	0.0193987	-1.338
hsa-mir-3655	0.0259202	-1.324
hsa-miR-3687	0.0233931	1.50586
hsa-miR-3690	0.0389996	-1.38029
hsa-mir-371b	0.0382669	-1.136
hsa-miR-378b	0.0153589	-1.37429
hsa-mir-378b	0.0228304	-1.04229
hsa-mir-378e	0.0345473	-1.44071
hsa-mir-378f	0.0210379	-1.08757
hsa-miR-378h	0.0140416	-1.18457
hsa-miR-382-5p	0.0045735	2.57714
hsa-miR-3907	0.0031485	1.78929
hsa-miR-3910	0.0142025	-1.61371
hsa-mir-3910-1	0.04439	-1.249
hsa-miR-3914	0.0063843	-1.71229
hsa-mir-3914-2	0.0177929	-1.01971
hsa-miR-3919	0.0209992	-1.58771
hsa-miR-3925-5p	0.0330265	-1.15643
hsa-miR-3926	0.0044563	-1.61286
hsa-miR-3934-5p	0.0472418	-1.14814
hsa-miR-3939	0.0343545	-1.164
hsa-miR-3944-3p	0.0008465	1.12743
hsa-miR-3944-5p	0.0241105	-1.27914
hsa-miR-3945	0.0286422	-1.11857
hsa-mir-3972	0.0158371	-1.12586
hsa-mir-3973	0.0060332	-1.309
hsa-mir-3975	0.0163097	-1.11514
hsa-miR-409-3p	0.0016354	3.32814
hsa-miR-411-5p	0.0491288	1.57357
hsa-miR-4261	0.0110909	-1.26071
hsa-miR-4271	0.0333565	-1.49486
hsa-mir-4275	0.0410933	-1.49114
hsa-mir-4278	0.0406912	-1.00929
hsa-mir-4284	0.0222227	-1.35871
hsa-miR-4291	0.0037418	-1.33829
hsa-miR-4293	0.0299376	-1.14571
hsa-miR-4294	0.0153587	-1.30214
hsa-mir-4298	0.0387223	-1.20143
hsa-miR-4303	0.0183748	-1.03829
hsa-miR-4304	0.0411728	-1.11157
hsa-miR-4314	0.0385474	-1.033
hsa-miR-4323	0.0285166	-1.12357
hsa-mir-4325	0.0268434	-1.06829
hsa-miR-432-5p	0.0051269	2.739
hsa-miR-4417	0.0063339	1.82371
hsa-miR-4419a	0.0220148	-1.335
hsa-miR-4419b	0.041181	-1.383
hsa-miR-4422	0.015029	-1.16243
hsa-mir-4423	0.0110692	-1.83443
hsa-miR-4428	0.0227339	-2.03343
hsa-miR-4434	0.0085655	-1.18757
hsa-miR-4436a	0.020533	-1.71157
hsa-miR-4436b-3p	0.0235129	-1.73229
hsa-miR-4436b-5p	0.0174104	1.03571
hsa-miR-4438	0.0176667	-1.31343
hsa-miR-4440	0.0001441	2.05471
hsa-miR-4442	0.048469	-1.45714
hsa-miR-4444	0.0279409	-1.08029
hsa-mir-4445	0.0122776	-1.36114
hsa-miR-4445-3p	0.0172111	-1.694
hsa-miR-4449	0.0382327	1.06743
hsa-mir-4455	0.0439497	-1.32357
hsa-miR-4468	0.0055678	-1.40043
hsa-miR-4476	0.0133	-1.55871
hsa-miR-4478	0.0221994	-1.06371
hsa-miR-4484	4.85e-05	2.73186
hsa-miR-4496	0.0103041	-1.424
hsa-miR-4499	0.0089971	-1.81429
hsa-miR-4514	0.0373565	-1.31557
hsa-mir-451b	0.0184779	-1.14486
hsa-mir-4520a	0.0418979	-1.09057
hsa-miR-4520a-3p	0.0295943	-1.69243
hsa-miR-4520b-3p	0.0263532	-1.32229
hsa-miR-4521	0.0345307	1.25029
hsa-mir-4525	0.0002797	2.31714
hsa-miR-452-5p	0.0144641	-1.49514
hsa-mir-4529	0.0488533	-1.34514
hsa-mir-4534	0.0324695	-1.55529
hsa-miR-4638-5p	0.0335913	-1.14257
hsa-miR-4644	0.0080796	-1.94629
hsa-miR-4646-5p	0.0194967	-1.68014
hsa-miR-4648	0.0406736	-1.30014
hsa-miR-4655-5p	0.0498651	-1.36729
hsa-miR-466	0.0394445	-1.625
hsa-mir-4667	0.029902	-1.14286
hsa-miR-4669	0.0424275	-1.16629
hsa-mir-4673	0.0236649	-1.19929
hsa-miR-4676-5p	0.0118138	-1.11429
hsa-miR-4677-3p	0.020959	-1.04186
hsa-miR-4685-3p	0.0002793	2.23429
hsa-miR-4688	0.0283111	-1.508
hsa-mir-4690	0.0117176	-1.22671
hsa-miR-4691-3p	0.0452299	-1.33357
hsa-miR-4694-3p	0.0246311	-1.55957
hsa-miR-4700-5p	0.0247275	-1.04086
hsa-miR-4701-3p	0.0055716	1.11614
hsa-miR-4711-5p	0.0147522	-1.22671
hsa-miR-4713-3p	0.0114198	-1.35943
hsa-miR-4716-3p	0.0378603	-1.56257
hsa-miR-4723-5p	0.0278169	-1.35129
hsa-miR-4726-5p	0.0177658	-1.38057
hsa-miR-4727-3p	0.0364145	-1.20129
hsa-miR-4732-5p	0.0199911	-1.30214
hsa-mir-4737	0.0212185	-1.276
hsa-mir-4737	0.0247342	-1.03771
hsa-miR-4743-5p	0.0493683	-1.34743
hsa-mir-4746	0.020314	-1.052
hsa-mir-4748	0.0222903	-1.62343
hsa-mir-4753	0.0290856	-1.12671
hsa-miR-4753-5p	0.0161295	-1.52443
hsa-mir-4759	0.0475469	-1.02429
hsa-miR-4768-3p	0.0455335	-1.39871
hsa-miR-4769-5p	0.0218404	-1.55371
hsa-miR-4773	0.0281315	-1.90157
hsa-mir-4773-1	0.0192277	-1.48157
hsa-mir-4773-1	0.0421044	-1.52829
hsa-mir-4773-2	0.0421044	-1.52829
hsa-mir-4774	0.0358402	-1.04857
hsa-miR-4776-5p	0.0321352	-1.40729
hsa-miR-4786-5p	0.0245723	-1.18243
hsa-mir-4788	0.0150227	-1.06471
hsa-miR-4788	0.0161096	-1.537
hsa-miR-4793-3p	5.11e-05	2.31657
hsa-miR-4796-3p	0.0115861	-1.21514
hsa-miR-4798-3p	0.0378876	-1.08671
hsa-miR-4800-5p	0.0250755	-1.77086
hsa-miR-4801	0.0166744	-1.56971
hsa-mir-486-2	0.0371338	-1.082
hsa-miR-487b-3p	0.0121781	2.68986
hsa-mir-492	0.0237786	-1.05971
hsa-miR-493-3p	0.0425575	1.48614
hsa-miR-5004-5p	0.0286397	-1.57486
hsa-mir-500b	0.006728	-1.10857
hsa-mir-500b	0.0081815	-1.22386
hsa-miR-5010-5p	0.0236529	-1.40743
hsa-miR-5091	0.0186212	-1.39143
hsa-mir-5091	0.0329822	-1.04786
hsa-miR-5096	0.0138922	1.28314
hsa-miR-510-5p	0.0325093	-1.38671
hsa-mir-511	0.0177434	-1.20929
hsa-mir-517a	0.0107372	-1.03
hsa-miR-5187-5p	0.0259154	-1.23657
hsa-miR-5189-3p	0.0275153	-1.00514
hsa-miR-5191	0.0231	-1.11871
hsa-mir-5195	0.0250118	-1.16629
hsa-miR-5195-5p	0.0435816	-1.29414
hsa-mir-520f	0.0177685	-1.197
hsa-mir-524	0.0285867	-1.06014
hsa-miR-541-3p	0.0206367	-1.04157
hsa-mir-548ad	0.0141079	-1.294
hsa-miR-548ae	0.0254759	-1.09457
hsa-mir-548ag-2	0.0141904	-1.28057
hsa-mir-548at	0.0168634	-1.237
hsa-miR-548h-3p	0.0177941	-1.08243
hsa-mir-548m	0.0096829	-1.45571
hsa-mir-548m	0.0099289	-1.48129
hsa-miR-548z	0.0177941	-1.08243
hsa-miR-551b-5p	0.0280521	-1.19286
hsa-miR-5571-5p	0.0063065	-1.41443
hsa-miR-5580-3p	0.0416976	-1.189
hsa-miR-5584-5p	0.0354359	-1.49
hsa-miR-5685	0.0262687	-1.15314
hsa-miR-5688	0.0103897	-1.16957
hsa-mir-5688	0.0395858	-1.09957
hsa-miR-5699-5p	0.0240122	-1.81386
hsa-miR-5703	0.0252814	-1.36243
hsa-mir-5704	0.0273917	-1.04829
hsa-miR-574-5p	0.0015603	2.38471
hsa-mir-578	0.0349529	-1.07271
hsa-mir-581	0.0211858	-1.17886
hsa-miR-585-5p	0.028094	-1.546
hsa-miR-593-5p	0.0419422	-1.14257
hsa-miR-606	0.00411	-1.50071
hsa-miR-6068	0.004503	-2.40243
hsa-miR-6076	0.0333305	-1.541
hsa-mir-6081	0.0238642	-1.01843
hsa-mir-609	0.0115159	-1.04571
hsa-mir-611	0.0303704	-1.23957
hsa-miR-6124	0.0427193	-1.68771
hsa-miR-6126	0.0042996	1.88471
hsa-mir-6126	0.0350852	-1.26214
hsa-miR-619-5p	4.14e-05	2.419
hsa-mir-640	0.0092648	-1.01214
hsa-mir-6503	0.020549	-1.38857
hsa-miR-6507-5p	0.0096192	-1.07714
hsa-miR-6509-5p	0.0120615	-1.18743
hsa-miR-6510-5p	0.0308784	-1.67043
hsa-miR-6511a-5p	0.0464321	-1.18729
hsa-miR-6515-5p	0.0119823	-1.34643
hsa-miR-654-3p	0.0282567	1.54086
hsa-miR-6717-5p	0.0261115	-1.03843
hsa-miR-6722-5p	0.0123161	-1.26214
hsa-miR-6728-5p	0.0345659	-1.124
hsa-miR-6730-5p	0.0275131	-1.071
hsa-miR-6733-5p	0.0139964	-1.08043
hsa-miR-6734-5p	0.0165288	-1.54229
hsa-miR-6738-5p	0.0306546	-1.83029
hsa-miR-6739-5p	0.0286309	-1.17657
hsa-miR-6740-5p	0.0210925	-1.26186
hsa-miR-6744-5p	0.0054474	-1.00871
hsa-miR-6747-5p	0.024905	-1.78529
hsa-miR-6748-5p	0.0356278	-1.06129
hsa-miR-6753-3p	0.000144	2.78614
hsa-miR-6754-3p	0.0199315	1.20129
hsa-miR-6757-5p	0.0252084	-1.405
hsa-miR-6758-5p	0.0159782	-1.42386
hsa-miR-6760-5p	0.0393921	-1.57
hsa-mir-6763	0.039048	-1.28
hsa-mir-6767	0.0206184	-2.00171
hsa-miR-6767-5p	0.0410872	-1.66
hsa-miR-6769a-5p	0.0294202	-1.08286
hsa-miR-6777-5p	0.0133976	-1.41057
hsa-miR-6780a-5p	0.0126374	-1.59586
hsa-miR-6788-5p	0.0357571	-1.14371
hsa-miR-6795-5p	0.0259926	-1.67629
hsa-miR-6801-5p	0.0165186	-1.76914
hsa-miR-6809-5p	0.0249432	-1.47943
hsa-mir-6810	0.0392013	-1.12986
hsa-miR-6810-5p	0.0349145	-1.584
hsa-miR-6814-5p	0.0171394	-1.129
hsa-miR-6826-5p	0.0279906	-1.50414
hsa-miR-6828-5p	0.0370414	-1.47386
hsa-miR-6829-5p	0.0256485	-1.23771
hsa-miR-6830-5p	0.0385401	-1.46386
hsa-miR-6832-5p	0.0210725	-1.277
hsa-miR-6833-5p	0.0361878	-1.27571
hsa-miR-6835-5p	0.0209351	-1.35743
hsa-miR-6838-5p	0.014107	-1.11486
hsa-miR-6839-5p	0.0165456	-1.04057
hsa-miR-6840-5p	0.0319258	-1.60829
hsa-miR-6845-5p	0.0081636	-1.84971
hsa-miR-6848-5p	0.0400207	-1.29214
hsa-mir-6855	0.0435769	-1.00271
hsa-miR-6856-5p	0.0428842	-1.13386
hsa-miR-6859-5p	0.046549	-1.25857
hsa-miR-6865-5p	0.0140911	-1.386
hsa-miR-6867-5p	0.0164326	-1.37329
hsa-mir-6868	0.0372483	-1.11243
hsa-miR-6868-5p	0.0260611	-1.53757
hsa-miR-6873-5p	0.0498671	-1.41857
hsa-miR-6874-5p	0.0357023	-1.04757
hsa-miR-6875-3p	0.0003527	2.60157
hsa-miR-6876-5p	0.0455415	-1.55571
hsa-miR-6877-3p	0.0034179	2.35386
hsa-miR-6878-5p	0.0213926	-1.07929
hsa-miR-6880-5p	0.0492069	-1.44529
hsa-miR-6881-5p	0.0119565	-1.62057
hsa-miR-6885-5p	0.0309366	-1.22686
hsa-miR-6886-3p	0.0188064	1.22714
hsa-mir-6887	0.0227903	-1.03557
hsa-miR-6887-5p	0.0400909	-1.71029
hsa-miR-6889-5p	0.0419785	-1.00414
hsa-mir-6890	0.0281627	-1.25529
hsa-miR-6890-5p	0.0196463	-1.70614
hsa-miR-6892-5p	0.0252285	-1.50757
hsa-miR-6894-5p	0.0240136	-1.28814
hsa-miR-6895-5p	0.0171836	-1.39443
hsa-mir-7108	0.0240213	-1.13486
hsa-miR-711	0.0263019	-1.66643
hsa-miR-7111-5p	0.0404217	-1.29914
hsa-miR-7113-5p	0.0382032	-1.14486
hsa-miR-7114-5p	0.0002528	1.91086
hsa-miR-7151-3p	0.0212422	-1.00914
hsa-miR-7154-3p	0.0124371	-1.18171
hsa-miR-7161-5p	0.0347696	-1.23571
hsa-miR-7515	0.0271675	-1.25371
hsa-miR-761	0.0155371	-1.414
hsa-miR-765	0.0210559	-1.33643
hsa-miR-7846-3p	0.0384195	-1.45814
hsa-miR-7854-3p	0.0222506	-1.20129
hsa-miR-7856-5p	0.0155791	-1.14729
hsa-miR-8054	0.0228724	-1.18929
hsa-mir-8055	0.0260413	-1.06529
hsa-miR-8055	0.0406771	-1.35657
hsa-miR-8059	0.0271763	-1.39414
hsa-miR-8060	0.0283557	-1.63814
hsa-mir-8074	0.0304099	-1.05643
hsa-miR-8085	0.0117676	-1.54414
hsa-miR-8088	0.0377771	-1.09086
hsa-miR-920	0.0235034	-1.10329
hsa-miR-933	0.0077554	-1.45557
hsa-miR-936	0.0268521	-1.62243
hsa-miR-940	0.0184884	-1.10086
hsa-mir-940	0.0233299	-1.229
hsa-miR-942-3p	0.0396991	-1.50243
scaRna: ACA45	0.010536	-1.32657
scaRna: ACA45	0.0138157	-1.285
scaRna: U90	0.0147991	-1.11914
scaRna: U92	0.030497	-1.01186
snoRNA: ENSG00000199474	0.0096226	-1.08429
snoRNA: ENSG00000199666	0.029558	-1.46129
snoRNA: ENSG00000201133	0.0416381	-1.408
snoRNA: ENSG00000201619	0.0201339	-1.05971
snoRNA: ENSG00000201674	0.0127724	-1.13957
snoRNA: ENSG00000201853	0.0180832	-1.118
snoRNA: ENSG00000212397	0.0175455	-1.66271
snoRNA: ENSG00000212517	0.0210597	-1.076
snoRNA: ENSG00000212517	0.0224164	-1.13186
snoRNA: ENSG00000212539	0.0210474	-1.286
snoRNA: ENSG00000221164	0.0394504	-1.02214
snoRNA: ENSG00000221245	0.0236876	-1.01429
snoRNA: ENSG00000221300	0.018234	-1.57357
snoRNA: ENSG00000221300	0.0248534	-1.14229
snoRNA: ENSG00000221398	0.027632	-1.12529
snoRNA: ENSG00000223004	0.0127882	-1.03657
snoRNA: ENSG00000238514	0.0368155	-1.204
snoRNA: ENSG00000238557	0.040832	-1.00071
snoRNA: ENSG00000238654	0.0089099	-1.21186
snoRNA: ENSG00000238852	0.0130741	-1.07114
snoRNA: ENSG00000238854	0.016296	-1.34514
snoRNA: ENSG00000239005	0.0135127	-1.17714
snoRNA: ENSG00000239063	0.004655	1.14571
snoRNA: ENSG00000239121	0.007427	-1.20229
snoRNA: ENSG00000251909	0.0461919	-1.15557
snoRNA: ENSG00000251930	0.0188309	-1.13257
snoRNA: ENSG00000251944	0.0215558	-1.172
snoRNA: ENSG00000251987	0.0312508	-1.02757
snoRNA: ENSG00000252083	0.0306985	-1.476
snoRNA: ENSG00000252112	0.0163586	-1.049
snoRNA: ENSG00000252199	0.0179169	-1.08443
snoRNA: ENSG00000252299	0.0477116	-1.05557
snoRNA: ENSG00000252365	0.0272809	-1.15086
snoRNA: ENSG00000252461	0.0416159	-1.13857
snoRNA: ENSG00000252461	0.0497101	-1.06329
snoRNA: ENSG00000252677	0.0101143	-1.32529
snoRNA: ENSG00000252701	0.0353081	-1.061
snoRNA: ENSG00000252701	0.0418922	-1.03443
snoRNA: ENSG00000252728	0.0252789	-1.34871
snoRNA: ENSG00000252762	0.0091499	-1.40343
snoRNA: ENSG00000252840	0.0280597	-1.24
snoRNA: ENSG00000252921	0.0342503	-1.25229
snoRNA: ENSG00000252932	0.0168433	-1.06057
snoRNA: ENSG00000252985	0.0463946	-1.31029
snoRNA: ENSG00000253065	0.0243909	-1.07157
snoRNA: ENSG00000253092	0.0224379	-1.116
snoRNA: ENSG00000265431	0.0461919	-1.15557
snoRNA: ENSG00000268305	0.0127724	-1.13957
