# Supplementary material for: Bioinformatics analysis constructs potential ferroptosis-related ceRNA network involved in the formation of intracranial aneurysm
Source: Front Cell Neurosci. 2022 Oct 13;16:1016682. doi: 10.3389/fncel.2022.1016682 (PMC9612944; doi:10.3389/fncel.2022.1016682)
Supplement: Supplementary file 5 [file Table_5.XLSX]

## Sheet: Sheet1
miRNAid	miRNAname	geneID	geneName	geneType	chromosome	start	end	strand	clipExpNum	degraExpNum	RBP	merClass	miRseq	align	targetSeq	pancancerNum
MIMAT0000435	hsa-miR-143-3p	ENSG00000279443	AL513497.1	TEC	chr1	28871122	28871144	+	1	0	AGO1-4	7mer-m8	cucgaugUCACG--AAGUAGAGu	||||: |||||||	gguaaggAGUGUCAGUCAUCUCc	7
MIMAT0000435	hsa-miR-143-3p	ENSG00000279667	AL603839.4	TEC	chr1	40938800	40938820	+	1	0	AGO2	7mer-m8	cucgaugucacGAAGUAGAGu	| |||||||	auaucuuuucuCAUCAUCUCc	4
MIMAT0000435	hsa-miR-143-3p	ENSG00000270742	AC096947.1	sense_intronic	chr1	61590642	61590662	+	1	0	AGO2	7mer-m8	cucgaugucacGAAGUAGAGu	| |||||||	uggaucucaccCAUCAUCUCu	5
MIMAT0000435	hsa-miR-143-3p	ENSG00000203865	ATP1A1-AS1	processed_transcript	chr1	116935547	116935569	-	1	0	AGO2	7mer-m8	cuCG-AUGUCACGA-AGUAGAGu	|| ||: | || |||||||	ugGCGUAUCUUUCUCUCAUCUCc	13
MIMAT0000435	hsa-miR-143-3p	ENSG00000272993	AC239868.3	lincRNA	chr1	149817741	149817760	+	3	0	AGO1-4	8mer	cuCGAUGUCACGAAGUAGAGu	|| |||| :||||||||	cuGCCUCAGU-UUUCAUCUCa	0
MIMAT0000435	hsa-miR-143-3p	ENSG00000272405	AL365181.3	antisense	chr1	156613719	156613738	-	1	0	AGO1-4	7mer-m8	cucgaUGUCACGAAGUAGAGu	||| | |||||||	cccacACACCAC-UCAUCUCc	6
MIMAT0000435	hsa-miR-143-3p	ENSG00000254154	CRYZL2P-SEC16B	processed_transcript	chr1	177898964	177898982	-	1	0	AGO1-4	7mer-m8	cucgauGUCACGAAGUAGAGu	||| || |||||||	acguccCAG-GC-UCAUCUCc	8
MIMAT0000435	hsa-miR-143-3p	ENSG00000228288	PCAT6	antisense	chr1	202780873	202780894	+	1	0	AGO1-4	7mer-m8	cucgAUGUCAC-GAAGUAGAGu	| || || | |||||||	ccaaUUCAAUGCCAUCAUCUCu	12
MIMAT0000435	hsa-miR-143-3p	ENSG00000230937	MIR205HG	processed_transcript	chr1	209603765	209603783	+	1	0	AGO1-4	7mer-m8	cucgaUGUCACGAAGUAGAGu	||| || |||||||	ugcagACACUG--UCAUCUCu	3
MIMAT0000435	hsa-miR-143-3p	ENSG00000229832	AL360091.1	sense_intronic	chr1	212531373	212531392	+	1	0	AGO1-4	8mer	cuCGAUGUCACGAAGUAGAGu	||| |||| |||||||	ggGCUCAAGUG-AUCAUCUCa	4
MIMAT0000435	hsa-miR-143-3p	ENSG00000228262	LINC01320	lincRNA	chr2	34938724	34938741	+	1	0	AGO1-4	7mer-m8	cuCGAUGUCACGAAGUAGAGu	|:||| || |||||||	auGUUAC-CUG--UCAUCUCc	3
MIMAT0000435	hsa-miR-143-3p	ENSG00000279873	LINC01126	lincRNA	chr2	43455271	43455291	+	1	0	AGO1-4	7mer-m8	cucgaugucacGAAGUAGAGu	| |||||||	uaggcaaaucaCAUCAUCUCu	10
MIMAT0000435	hsa-miR-143-3p	ENSG00000279873	LINC01126	lincRNA	chr2	43455327	43455347	+	1	0	AGO1-4	7mer-m8	cucgaugucacgAAGUAGAGu	||||||||	auucuugcuuuaUUCAUCUCu	10
MIMAT0000435	hsa-miR-143-3p	ENSG00000212978	AC016747.1	processed_transcript	chr2	61370145	61370165	-	1	0	AGO1-4	7mer-m8	cucGAUGUCACGAAGUAGAGu	:|:: | : |||||||	cauUUGUCAUCUAUCAUCUCu	3
MIMAT0000435	hsa-miR-143-3p	ENSG00000227403	LINC01806	lincRNA	chr2	162103481	162103501	+	3	0	AGO2	7mer-m8	cucGAUGUCAC-GAAGUAGAGu	||: :||| | |||||||	guuCUG-GGUGUCAUCAUCUCc	3
MIMAT0000435	hsa-miR-143-3p	ENSG00000223960	AC009948.1	antisense	chr2	179298745	179298765	+	3	0	AGO2	7mer-m8	cucgaugUCACGAAGUAGAGu	:|| ||||||||	ugacaugGGUCGUUCAUCUCu	5
MIMAT0000435	hsa-miR-143-3p	ENSG00000237298	TTN-AS1	antisense	chr2	179465352	179465371	+	1	0	AGO2	7mer-m8	cucGAUGUCACGAAGUAGAGu	:||||| | |||||||	aaaUUACAG-ACAUCAUCUCc	1
MIMAT0000435	hsa-miR-143-3p	ENSG00000279348	AC012513.3	TEC	chr2	217076760	217076778	+	1	0	AGO1-4	8mer	cucgauGUCACGAAGUAGAGu	|| || ||||||||	augaccCA-UG-UUCAUCUCa	5
MIMAT0000435	hsa-miR-143-3p	ENSG00000261379	AC010735.1	sense_intronic	chr2	227669297	227669316	+	1	0	AGO1-4	7mer-m8	cucGAUGUCACGAAGUAGAGu	:| || | | |||||||	ugaUUUCA-UCCCUCAUCUCu	1
MIMAT0000435	hsa-miR-143-3p	ENSG00000230454	U73166.1	lincRNA	chr3	50299880	50299900	+	1	0	AGO1-4	7mer-m8	cucGAU-GUCACGAAGUAGAGu	||| |:|| | |||||||	aucCUAGCGGU-CCUCAUCUCu	12
MIMAT0000435	hsa-miR-143-3p	ENSG00000242808	SOX2-OT	sense_overlapping	chr3	181457689	181457709	+	1	0	AGO2	8mer	cucgaugucacgaAGUAGAGu	|||||||	ucgccuggcaagaUCAUCUCa	5
MIMAT0000435	hsa-miR-143-3p	ENSG00000230266	XXYLT1-AS2	antisense	chr3	194868713	194868736	+	1	0	AGO1-4	7mer-m8	cuCGAUGU-CAC--GAAGUAGAGu	||| || || | |||||||	guGCUCCACCUGGACCUCAUCUCu	0
MIMAT0000435	hsa-miR-143-3p	ENSG00000249673	NOP14-AS1	antisense	chr4	2937957	2937978	+	1	0	AGO1-4	7mer-m8	cucgauGUCAC-GAAGUAGAGu	| ||| :||||||||	gacuccCUGUGAUUUCAUCUCu	7
MIMAT0000435	hsa-miR-143-3p	ENSG00000260278	AC098818.2	antisense	chr4	79696939	79696959	-	1	0	AGO2	7mer-m8	cucgaugUCACGAAGUAGAGu	:|| | |||||||	gcaccggGGUCCGUCAUCUCg	6
MIMAT0000435	hsa-miR-143-3p	ENSG00000250764	AC025178.1	antisense	chr5	32103953	32103973	-	1	0	AGO1-4	7mer-m8	cucGAUGUCACGAAGUAGAGu	||: || : |||||||	gauCUGAAGGAUGUCAUCUCu	11
MIMAT0000435	hsa-miR-143-3p	ENSG00000271926	AC008972.1	lincRNA	chr5	72250029	72250049	-	1	0	AGO1-4	8mer	cucgaugUCACGAAGUAGAGu	| | |||||||||	cuugucaAAUCCUUCAUCUCa	3
MIMAT0000435	hsa-miR-143-3p	ENSG00000236882	LINC01554	lincRNA	chr5	95195532	95195552	+	1	0	AGO1-4	7mer-m8	cucgaugucacGAAGUAGAGu	:||||||||	augggaaaccuUUUCAUCUCc	3
MIMAT0000435	hsa-miR-143-3p	ENSG00000250903	GMDS-AS1	lincRNA	chr6	2367360	2367384	+	1	0	AGO1-4	7mer-m8	cucGAUGUC--ACGA--AGUAGAGu	||: :| |||| |||||||	uuaCUGAGGCUUGCUACUCAUCUCc	11
MIMAT0000435	hsa-miR-143-3p	ENSG00000231074	HCG18	antisense	chr6	30268744	30268766	-	1	0	AGO1-4	8mer	cucgaUGUCA--CGAAGUAGAGu	| ||| | |||||||	uugacAGAGUGAGACUCAUCUCa	3
MIMAT0000435	hsa-miR-143-3p	ENSG00000236347	AL513123.1	lincRNA	chr6	113852414	113852433	+	1	0	AGO1-4	8mer	cuCGAUGUCACGAAGUAGAGu	| ||| | | ||||||||	gaGGUACCG-GGUUCAUCUCa	3
MIMAT0000435	hsa-miR-143-3p	ENSG00000234263	AL024508.1	antisense	chr6	136969088	136969106	+	1	0	AGO1-4	8mer	cuCGAUGUCACGAAGUAGAGu	||| :| | |||||||	uuGCUCUA--CCAUCAUCUCa	5
MIMAT0000435	hsa-miR-143-3p	ENSG00000230487	PSMG3-AS1	lincRNA	chr7	1610098	1610118	+	1	0	AGO2	8mer	cucgaugucacGAAGUAGAGu	|||||||||	cccauaacucaCUUCAUCUCa	9
MIMAT0000435	hsa-miR-143-3p	ENSG00000229108	MEOX2-AS1	lincRNA	chr7	15734898	15734919	+	5	0	AGO1,AGO2,AGO3	8mer	cuCGAUG-UCACGAAGUAGAGu	|:|:: | | |||||||	gcGUUGUGAAUCAGUCAUCUCa	4
MIMAT0000435	hsa-miR-143-3p	ENSG00000279072	AC118758.3	lincRNA	chr7	56898642	56898662	-	1	0	AGO1-4	7mer-m8	cucgauGUCACGAAGUAGAGu	||| | |||||||	cuguccCAGGACGUCAUCUCc	8
MIMAT0000435	hsa-miR-143-3p	ENSG00000226824	AC006001.2	sense_intronic	chr7	66134809	66134829	+	1	0	AGO1-4	8mer	cuCGAUGUCACGAAGUAGAGu	|| | || |||||||	agGCAUCUUUGGAUCAUCUCa	4
MIMAT0000435	hsa-miR-143-3p	ENSG00000273142	AC073335.2	lincRNA	chr7	66368828	66368846	+	2	0	AGO1-4,AGO2	7mer-m8	cucGAUGUCACGAAGUAGAGu	|| :|| || |||||||	cauCUUUAG-GC-UCAUCUCg	16
MIMAT0000435	hsa-miR-143-3p	ENSG00000234456	MAGI2-AS3	processed_transcript	chr7	79089729	79089748	+	1	0	AGO1-4	8mer	cucgauguCACGAAGUAGAGu	||| |||||||	gaagaaauGUG-AUCAUCUCa	3
MIMAT0000435	hsa-miR-143-3p	ENSG00000272072	AC004492.1	antisense	chr7	106833352	106833371	-	1	0	AGO1-4	7mer-m8	cucgauGUCACGAAGUAGAGu	||| || |||||||	cuaggcCAG-GCAUCAUCUCc	3
MIMAT0000435	hsa-miR-143-3p	ENSG00000280347	AC000123.3	TEC	chr7	127001245	127001264	-	2	0	AGO1-4	7mer-m8	cucGAUGUCACGAAGUAGAGu	:| ||| | |||||||	uucUUUCAG-GACUCAUCUCu	4
MIMAT0000435	hsa-miR-143-3p	ENSG00000273329	AC078846.1	lincRNA	chr7	129249469	129249489	-	1	0	AGO1-4	7mer-m8	cuCGAUGUCACGAAGUAGAGu	|| :|| | :||||||||	agGCAGCAUUUUUUCAUCUCc	14
MIMAT0000435	hsa-miR-143-3p	ENSG00000272661	AC021097.1	antisense	chr7	150937908	150937928	+	1	0	AGO1-4	7mer-m8	cuCGAUGUCAC-GAAGUAGAGu	||| ||||| |||||||||	ggGCU-CAGUGUCUUCAUCUCu	0
MIMAT0000435	hsa-miR-143-3p	ENSG00000253733	LZTS1-AS1	lincRNA	chr8	20147709	20147731	+	20	0	AGO1-4	7mer-m8	cuCGAUGU-CACGA-AGUAGAGu	|| : | || | |||||||	acGCCGGAUGUCAUCUCAUCUCg	0
MIMAT0000435	hsa-miR-143-3p	ENSG00000246339	EXTL3-AS1	antisense	chr8	28557446	28557466	-	1	0	AGO1-4	7mer-m8	cucgaugucACGAAGUAGAGu	|| ||||||||	accaggccuUGGUUCAUCUCc	16
MIMAT0000435	hsa-miR-143-3p	ENSG00000246792	AC106038.1	antisense	chr8	91661870	91661888	+	1	0	AGO1-4	7mer-m8	cuCGAUGUCACGAAGUAGAGu	||| : || |||||||	aaGCUCUCCUG--UCAUCUCc	3
MIMAT0000435	hsa-miR-143-3p	ENSG00000249859	PVT1	lincRNA	chr8	129113315	129113333	+	1	0	AGO1-4	7mer-m8	cucGAUGUCACGAAGUAGAGu	:|||: | ||||||||	ccaUUACGAU--UUCAUCUCu	8
MIMAT0000435	hsa-miR-143-3p	ENSG00000179082	C9orf106	lincRNA	chr9	132085560	132085579	+	1	0	AGO1-4	7mer-m8	cucgaugucACGAAGUAGAGu	||| |||||||	ggcagaaucUGC-UCAUCUCc	3
MIMAT0000435	hsa-miR-143-3p	ENSG00000204054	LINC00963	processed_transcript	chr9	132251460	132251481	+	2	0	AGO1-4	7mer-m8	cucGAUGUCACGA-AGUAGAGu	| ||||| :| |||||||	ugaCCACAGUUUUCUCAUCUCu	4
MIMAT0000435	hsa-miR-143-3p	ENSG00000204054	LINC00963	processed_transcript	chr9	132266834	132266854	+	3	0	AGO1-4,AGO2	7mer-m8	cucGAUGUCACGA-AGUAGAGu	|| |||| :| |||||||	aauCU-CAGUUUUCUCAUCUCu	4
MIMAT0000435	hsa-miR-143-3p	ENSG00000237943	PRKCQ-AS1	processed_transcript	chr10	6625693	6625715	+	1	0	AGO2	7mer-m8	cucgAUGUCA--CGAAGUAGAGu	| |||| |||||||||	ccuaUUCAGUUCACUUCAUCUCg	5
MIMAT0000435	hsa-miR-143-3p	ENSG00000239665	AL157392.3	processed_transcript	chr10	13682297	13682319	+	1	0	AGO1-4	7mer-m8	cuCGAU-GUCACG-AAGUAGAGu	|:|: : || | |||||||	caGUUGUUUGUUCAAUCAUCUCu	8
MIMAT0000435	hsa-miR-143-3p	ENSG00000239665	AL157392.3	processed_transcript	chr10	13697254	13697274	+	2	0	AGO1-4,AGO2	7mer-m8	cucgaugucACGAAGUAGAGu	| | |||||||	caaaagaucUACCUCAUCUCu	8
MIMAT0000435	hsa-miR-143-3p	ENSG00000279631	AL158211.5	TEC	chr10	22543481	22543499	+	2	0	AGO1-4	7mer-m8	cuCGAUGUCACGAAGUAGAGu	|:||: | : |||||||	aaGUUAU--UUUCUCAUCUCu	2
MIMAT0000435	hsa-miR-143-3p	ENSG00000272140	AC022400.5	lincRNA	chr10	75463955	75463975	-	1	0	AGO1-4	7mer-m8	cucgAUGUCACGAAGUAGAGu	|: :|| |||||||	aaaaUGGGGUCACUCAUCUCc	7
MIMAT0000435	hsa-miR-143-3p	ENSG00000230091	TMEM254-AS1	antisense	chr10	81807354	81807378	-	2	0	AGO1-4	7mer-m8	cuCGAUGUC---ACGA-AGUAGAGu	||||||| ||| |||||||	ugGCUACAGCAAAGCUGUCAUCUCc	10
MIMAT0000435	hsa-miR-143-3p	ENSG00000285338	AC091564.7	processed_transcript	chr11	6632495	6632517	-	6	1	AGO1-4,AGO2	8mer	cuCGAU--GUCACGAAGUAGAGu	|||: ||| ||||||||	uaGCUGCCCAGAAAUUCAUCUCa	0
MIMAT0000435	hsa-miR-143-3p	ENSG00000280798	LINC00294	lincRNA	chr11	33100762	33100781	+	3	0	AGO1,AGO2	7mer-m8	cucGAUGUCACGAAGUAGAGu	:||: || | |||||||	uguUUAU-GUUCAUCAUCUCu	2
MIMAT0000435	hsa-miR-143-3p	ENSG00000251562	MALAT1	lincRNA	chr11	65269208	65269229	+	24	0	AGO1-4,AGO2	8mer	cuCGA-UGUCACGAAGUAGAGu	|:| |:| | |||||||	ugGUUCAUAUUCAGUCAUCUCa	8
MIMAT0000435	hsa-miR-143-3p	ENSG00000261098	AP000766.1	lincRNA	chr11	107184696	107184715	-	1	0	AGO2	7mer-m8	cucgAUGUCACGAAGUAGAGu	||: | | |||||||	aacaUAUUUUAC-UCAUCUCc	5
MIMAT0000435	hsa-miR-143-3p	ENSG00000255455	AP003486.1	lincRNA	chr11	130737570	130737593	-	1	0	AGO1-4	8mer	cucGA-UGUCACG-A-AGUAGAGu	|| | | ||| | |||||||	gucCUAAAAAUGCAUCUCAUCUCa	3
MIMAT0000435	hsa-miR-143-3p	ENSG00000205885	C1RL-AS1	antisense	chr12	7261320	7261339	+	1	0	AGO2	7mer-m8	cucgaugucACGAAGUAGAGu	||| |||||||	caucaccuuUGC-UCAUCUCc	8
MIMAT0000435	hsa-miR-143-3p	ENSG00000275097	AC024940.6	3prime_overlapping_ncRNA	chr12	31433737	31433759	-	4	0	AGO1-4,AGO2	7mer-m8	cucGAUGU--CACGAAGUAGAGu	|||:| || |||||||	auaCUAUAAUAUGGAUCAUCUCu	7
MIMAT0000435	hsa-miR-143-3p	ENSG00000258334	AC125611.4	antisense	chr12	49690990	49691010	-	1	0	AGO2	7mer-m8	cucgaugUCACGAAGUAGAGu	| | ||||||||	cgucgggACUCGUUCAUCUCc	7
MIMAT0000435	hsa-miR-143-3p	ENSG00000257337	AC068888.1	antisense	chr12	53447319	53447339	-	1	0	AGO1-4	7mer-m8	cucgaugucacgaAGUAGAGu	|||||||	acuccguucaaggUCAUCUCc	8
MIMAT0000435	hsa-miR-143-3p	ENSG00000260470	AC023794.7	lincRNA	chr12	54539210	54539230	-	1	0	AGO1-4	7mer-m8	cuCGAUGUCACG-AAGUAGAGu	|| | || | ||||||||	caGCCA-AGACCAUUCAUCUCu	8
MIMAT0000435	hsa-miR-143-3p	ENSG00000260470	AC023794.7	lincRNA	chr12	54539358	54539378	-	1	0	AGO1-4	7mer-m8	cucgaugucacgaAGUAGAGu	|||||||	auucccaucuaaaUCAUCUCc	8
MIMAT0000435	hsa-miR-143-3p	ENSG00000269903	AC025165.4	lincRNA	chr12	58208277	58208288	+	1	0	AGO2	7mer-m8	cucgaugucacgaAGUAGAGu	|||||||	#NAME?	6
MIMAT0000435	hsa-miR-143-3p	ENSG00000257167	TMPO-AS1	antisense	chr12	98907378	98907398	-	2	0	AGO1-4	7mer-m8	cucgaugucacGAAGUAGAGu	|||||||||	accucugaccuCUUCAUCUCc	14
MIMAT0000435	hsa-miR-143-3p	ENSG00000281344	HELLPAR	macro_lncRNA	chr12	102714596	102714616	+	1	0	AGO2	8mer	cucgaugucacgAAGUAGAGu	||||||||	agggcaaaccuaUUCAUCUCa	5
MIMAT0000435	hsa-miR-143-3p	ENSG00000281344	HELLPAR	macro_lncRNA	chr12	102771134	102771155	+	1	0	AGO2	7mer-m8	cuCGAUGUCACGA-AGUAGAGu	|:| :|| | |||||||	uuGUUUUAGAAAUAUCAUCUCu	5
MIMAT0000435	hsa-miR-143-3p	ENSG00000258210	AC144548.1	processed_transcript	chr12	110825366	110825387	-	1	0	AGO2	7mer-m8	cuCGAUGUCACG-AAGUAGAGu	|: |: ||: |||||||	auGUAAUCAUGUAAUCAUCUCu	5
MIMAT0000435	hsa-miR-143-3p	ENSG00000256028	AC026362.1	processed_transcript	chr12	123462879	123462897	+	1	0	AGO2	7mer-m8	cuCGAUGUCACGAAGUAGAGu	|| | || || |||||||	aaGC-AAAG-GCCUCAUCUCc	15
MIMAT0000435	hsa-miR-143-3p	ENSG00000256128	LINC00944	lincRNA	chr12	127232636	127232656	-	1	0	AGO2	8mer	cucgaugucacGAAGUAGAGu	| |||||||	ugacccggaaaCAUCAUCUCa	2
MIMAT0000435	hsa-miR-143-3p	ENSG00000260509	AL590787.1	lincRNA	chr13	25874623	25874643	-	1	0	AGO1-4	8mer	cucgaugucacGAAGUAGAGu	| |||||||	agucuuucuaaCCUCAUCUCa	5
MIMAT0000435	hsa-miR-143-3p	ENSG00000277151	AL138820.1	lincRNA	chr13	33360460	33360480	+	2	0	AGO1-4,AGO2	8mer	cucGAUG-UCACGAAGUAGAGu	:||| | || ||||||||	auuUUACUACUG-UUCAUCUCa	5
MIMAT0000435	hsa-miR-143-3p	ENSG00000276672	AL161891.1	sense_intronic	chr13	34422784	34422805	+	1	0	AGO2	7mer-m8	cucgaUGUCACG-AAGUAGAGu	|:: ||| ||||||||	gauggAUGUUGCUUUCAUCUCu	6
MIMAT0000435	hsa-miR-143-3p	ENSG00000215256	DHRS4-AS1	antisense	chr14	24409003	24409024	-	5	1	AGO1-4,AGO2	7mer-m8	cucgaugUCACGA-AGUAGAGu	:|| :| |||||||	gacaaugGGUCUUAUCAUCUCc	4
MIMAT0000435	hsa-miR-143-3p	ENSG00000214900	LINC01588	lincRNA	chr14	50469616	50469635	-	1	0	AGO1-4	7mer-m8	cuCGAUGUCACGAAGUAGAGu	|:|:: || : |||||||	ugGUUGU-GUCUGUCAUCUCc	5
MIMAT0000435	hsa-miR-143-3p	ENSG00000257621	PSMA3-AS1	antisense	chr14	58760493	58760512	-	1	0	AGO1-4	8mer	cuCGAUGUCACGAAGUAGAGu	|: |||| |||||||||	ggGUGACAG-ACUUCAUCUCa	9
MIMAT0000435	hsa-miR-143-3p	ENSG00000258733	LINC02328	lincRNA	chr14	86450315	86450335	+	1	0	AGO1-4	7mer-m8	cucGAUGUCACGAAGUAGAGu	:| : | || |||||||	agaUUUUUGAGCAUCAUCUCu	1
MIMAT0000435	hsa-miR-143-3p	ENSG00000258412	AL355102.1	sense_intronic	chr14	96681006	96681026	+	1	0	AGO1-4	7mer-m8	cucgauGUCACGAAGUAGAGu	|||| | |||||||	gaguccCAGUCCCUCAUCUCu	2
MIMAT0000435	hsa-miR-143-3p	ENSG00000214548	MEG3	lincRNA	chr14	101315825	101315845	+	3	0	AGO1-4	8mer	cucgaUGUCACGAAGUAGAGu	|: || ||||||||	augggAUUGUCAUUCAUCUCa	5
MIMAT0000435	hsa-miR-143-3p	ENSG00000247556	OIP5-AS1	processed_transcript	chr15	41578247	41578267	+	8	0	AGO1-4,AGO2	8mer	cucgaugucacgAAGUAGAGu	||||||||	ggugcuuuuauaUUCAUCUCa	5
MIMAT0000435	hsa-miR-143-3p	ENSG00000285410	GABPB1-IT1	sense_intronic	chr15	50646390	50646410	-	3	0	AGO1-4,AGO2	7mer-m8	cucgaugucacgaAGUAGAGu	|||||||	gaauuuugccaggUCAUCUCu	0
MIMAT0000435	hsa-miR-143-3p	ENSG00000244879	GABPB1-AS1	antisense	chr15	50654103	50654122	+	1	0	AGO1-4	7mer-m8	cucGAUGUCACGAAGUAGAGu	||:|| | : |||||||	ucuCUGCA-UAUGUCAUCUCc	9
MIMAT0000435	hsa-miR-143-3p	ENSG00000261771	DNAAF4-CCPG1	processed_transcript	chr15	55664230	55664251	-	4	0	AGO1-4,AGO2	8mer	cucgaUGUCA-CGAAGUAGAGu	|:||| :||||||||	ucuuaAUAGUAUUUUCAUCUCa	4
MIMAT0000435	hsa-miR-143-3p	ENSG00000260534	AC100827.3	sense_overlapping	chr15	72882706	72882726	+	1	0	AGO1-4	7mer-m8	cucGAUGUCACGAAGUAGAGu	:||: || |||||||	uucUUAUCUUGGCUCAUCUCu	0
MIMAT0000435	hsa-miR-143-3p	ENSG00000275345	AC091167.5	lincRNA	chr15	90825448	90825468	+	1	0	AGO1-4	7mer-m8	cucgaugucacGAAGUAGAGu	:||||||||	cauuguaaaacUUUCAUCUCu	2
MIMAT0000435	hsa-miR-143-3p	ENSG00000279789	AC120114.4	TEC	chr16	29925501	29925521	-	1	0	AGO1-4	7mer-m8	cuCGAUGUCACGAAGUAGAGu	|:| | |||: |||||||	ucGUUCCUGUGUGUCAUCUCc	13
MIMAT0000435	hsa-miR-143-3p	ENSG00000280211	AC106886.4	TEC	chr16	30784957	30784977	-	1	0	AGO1-4	7mer-m8	cuCGAUGUCACGAAGUAGAGu	|| ::| ||||||||||	cuGCCUUGGGGCUUCAUCUCc	10
MIMAT0000435	hsa-miR-143-3p	ENSG00000266801	AC009137.2	sense_intronic	chr16	68971109	68971131	+	1	0	AGO2	7mer-m8	cucGAUG--UCACGAAGUAGAGu	||:| ||| : |||||||	gucCUGCGAAGUUUAUCAUCUCc	2
MIMAT0000435	hsa-miR-143-3p	ENSG00000196696	AC009022.1	processed_transcript	chr16	70052789	70052808	-	5	0	AGO1-4	8mer	cucGAUGUCACGAAGUAGAGu	:| || ||| |||||||	uacUUUCA-UGCAUCAUCUCa	14
MIMAT0000435	hsa-miR-143-3p	ENSG00000260737	LINC01227	lincRNA	chr16	80603108	80603129	-	1	0	AGO2	7mer-m8	cucGAUGUCAC-GAAGUAGAGu	:|| :| | ||||||||	aauUUAAGGCGAGUUCAUCUCu	0
MIMAT0000435	hsa-miR-143-3p	ENSG00000279476	AC092139.3	TEC	chr16	81551761	81551781	+	1	0	AGO1-4	8mer	cucgauGUCACGAAGUAGAGu	| ||| |||||||	uaaagcCUGUGGAUCAUCUCa	2
MIMAT0000435	hsa-miR-143-3p	ENSG00000279476	AC092139.3	TEC	chr16	81553873	81553893	+	1	0	AGO1-4	7mer-m8	cucGAUGUCACGAAGUAGAGu	|| | | |||||||||	ugcCUCGAUUUCUUCAUCUCu	2
MIMAT0000435	hsa-miR-143-3p	ENSG00000280046	AC104581.4	TEC	chr17	7765204	7765222	+	3	0	AGO1-4	7mer-m8	cucgauGUCACGAAGUAGAGu	||| || |||||||	auaaauCAG-GC-UCAUCUCg	5
MIMAT0000435	hsa-miR-143-3p	ENSG00000278834	AC073508.3	antisense	chr17	38805035	38805057	+	1	0	AGO1-4	7mer-m8	cucgaUGUCACGA--AGUAGAGu	|| |||:| |||||||	aucggACCGUGUUUGUCAUCUCc	8
MIMAT0000435	hsa-miR-143-3p	ENSG00000244649	LINC02086	lincRNA	chr17	46783946	46783964	+	1	0	AGO1-4	8mer	cuCGAUGUCACGAAGUAGAGu	|| || | | |||||||	gaGCCUCA-U-CCUCAUCUCa	6
MIMAT0000435	hsa-miR-143-3p	ENSG00000279281	AC015883.1	TEC	chr17	55526622	55526641	+	1	0	AGO2	7mer-m8	cucGAUGUCACGAAGUAGAGu	|| | | |: |||||||	uucCUCCUG-GUCUCAUCUCu	5
MIMAT0000435	hsa-miR-143-3p	ENSG00000227036	LINC00511	lincRNA	chr17	70416860	70416879	-	1	0	AGO2	7mer-m8	cucgAUGUCACGAAGUAGAGu	|||| || |||||||	gaaaUACAAGGC-UCAUCUCu	9
MIMAT0000435	hsa-miR-143-3p	ENSG00000280351	AC127496.7	TEC	chr17	78978590	78978608	+	1	0	AGO2	7mer-m8	cucgaUGUCACGAAGUAGAGu	||| | ||||||||	ucagaACAUU--UUCAUCUCu	1
MIMAT0000435	hsa-miR-143-3p	ENSG00000185168	LINC00482	lincRNA	chr17	79279467	79279488	-	1	0	AGO1-4	8mer	cucgaugucAC-GAAGUAGAGu	|| |||||||||	ucuggccucUGCCUUCAUCUCa	8
MIMAT0000435	hsa-miR-143-3p	ENSG00000263731	AC145207.5	lincRNA	chr17	79837924	79837944	-	1	0	AGO1-4	7mer-m8	cucgaugucacgAAGUAGAGu	||||||||	uauuaauuggaaUUCAUCUCu	12
MIMAT0000435	hsa-miR-143-3p	ENSG00000265688	MAFG-AS1	antisense	chr17	79887584	79887604	+	1	0	AGO1-4	7mer-m8	cucgaugucacgaAGUAGAGu	|||||||	ucacuccgcacacUCAUCUCc	11
MIMAT0000435	hsa-miR-143-3p	ENSG00000263753	LINC00667	lincRNA	chr18	5244891	5244911	+	11	0	AGO1-4,AGO2	7mer-m8	cucgAUGUCACGAAGUAGAGu	||| | |||||||	cauaUACUUUAAAUCAUCUCu	6
MIMAT0000435	hsa-miR-143-3p	ENSG00000267225	WDR7-OT1	sense_overlapping	chr18	54695112	54695131	+	1	0	AGO2	7mer-m8	cucGAUGUCACGAAGUAGAGu	||: ||||| |||||||	cuuCUGAAGUGC-UCAUCUCu	5
MIMAT0000435	hsa-miR-143-3p	ENSG00000267436	AC005786.3	antisense	chr19	3544197	3544209	+	1	0	AGO2	7mer-m8	cucgaugucAC-GAAGUAGAGu	|| | |||||||	#NAME?	0
MIMAT0000435	hsa-miR-143-3p	ENSG00000197332	AC008543.1	lincRNA	chr19	11795826	11795847	+	3	0	AGO1,AGO2	7mer-m8	cucgAUGUC-ACGAAGUAGAGu	||::| | ||||||||	gcaaUAUGGAUCAUUCAUCUCu	4
MIMAT0000435	hsa-miR-143-3p	ENSG00000214049	UCA1	lincRNA	chr19	15946746	15946767	+	1	0	AGO1-4	7mer-m8	cucgaugUCA-CGAAGUAGAGu	||| | |||||||	gacaaugAGUCCCAUCAUCUCu	4
MIMAT0000435	hsa-miR-143-3p	ENSG00000280079	AC011447.7	TEC	chr19	20331555	20331575	-	1	0	AGO1-4	7mer-m8	cucgaUGUCACG-AAGUAGAGu	|:| ||: ||||||||	uugaaAUA-UGUAUUCAUCUCu	6
MIMAT0000435	hsa-miR-143-3p	ENSG00000261824	LINC00662	lincRNA	chr19	28221646	28221666	-	2	0	AGO2	8mer	cucgaugucaCGAAGUAGAGu	| ||||||||	gcaauguccgGAUUCAUCUCa	6
MIMAT0000435	hsa-miR-143-3p	ENSG00000261824	LINC00662	lincRNA	chr19	28223734	28223754	-	1	0	AGO1-4	8mer	cuCGAUGUCACGAAGUAGAGu	| |::| | ||||||||	guGGUGUAUGGAUUCAUCUCa	6
MIMAT0000435	hsa-miR-143-3p	ENSG00000267470	ZNF571-AS1	antisense	chr19	38077232	38077252	+	1	0	AGO2	7mer-m8	cucgaugucacgaAGUAGAGu	|||||||	cacauuuaaacacUCAUCUCu	8
MIMAT0000435	hsa-miR-143-3p	ENSG00000267107	PCAT19	lincRNA	chr19	41962068	41962089	-	1	0	AGO2	7mer-m8	cuCGAUGUC-AC-GAAGUAGAGu	|| |::| || |||||||||	caGC-AUGGCUGACUUCAUCUCg	0
MIMAT0000435	hsa-miR-143-3p	ENSG00000267838	AC245884.8	lincRNA	chr19	54950318	54950338	-	14	0	AGO1-4	7mer-m8	cucgauGUCACGAAGUAGAGu	| || |||||||	ucauguCUGUAAGUCAUCUCc	12
MIMAT0000435	hsa-miR-143-3p	ENSG00000224397	SMIM25	lincRNA	chr20	48894772	48894795	+	1	0	AGO1-4	7mer-m8	cuCGAU-GUCACGA--AGUAGAGu	|| | || |||| |||||||	cuGCCACCACUGCUGCUCAUCUCu	2
MIMAT0000435	hsa-miR-143-3p	ENSG00000236830	CBR3-AS1	processed_transcript	chr21	37505307	37505327	-	1	0	AGO2	7mer-m8	cucgaugucacGAAGUAGAGu	| |||||||	uuccuccuccuCGUCAUCUCu	11
MIMAT0000435	hsa-miR-143-3p	ENSG00000273796	BX322562.1	lincRNA	chr21	46824177	46824196	-	1	0	AGO1-4	7mer-m8	cucgauGUCACGAAGUAGAGu	||| || |||||||	cccggcCAGGGC-UCAUCUCc	1
MIMAT0000435	hsa-miR-143-3p	ENSG00000215424	MCM3AP-AS1	antisense	chr21	47671541	47671562	+	8	0	AGO1,AGO1-4,AGO2	7mer-m8	cucGAUGUCAC-GAAGUAGAGu	| || | | |||||||||	cauCCACUGAGCCUUCAUCUCc	12
MIMAT0000435	hsa-miR-143-3p	ENSG00000285314	AC002470.2	processed_transcript	chr22	21347102	21347124	+	1	0	AGO1-4	7mer-m8	cucgaUGUC-ACGA-AGUAGAGu	:|:| |||| |||||||	uccacGCGGCUGCUGUCAUCUCg	0
MIMAT0000435	hsa-miR-143-3p	ENSG00000279110	AL022323.4	antisense	chr22	25453343	25453364	-	1	0	AGO1-4	7mer-m8	cucGAU-GUCACGAAGUAGAGu	||: || | |||||||	uccCUGUCAUUCACUCAUCUCu	5
MIMAT0000435	hsa-miR-143-3p	ENSG00000279712	FP325330.3	lincRNA	chr22	48321849	48321870	+	1	0	AGO1-4	8mer	cucgaugUCACG-AAGUAGAGu	| ||| ||||||||	ccacccaAAUGCAUUCAUCUCa	6
MIMAT0000435	hsa-miR-143-3p	ENSG00000205664	BX890604.1	lincRNA	chrX	3740013	3740034	-	1	0	AGO1-4	7mer-m8	cucgaUGUC-ACGAAGUAGAGu	|||| ||: |||||||	gagacACAGAUGUAUCAUCUCc	12
MIMAT0000435	hsa-miR-143-3p	ENSG00000270641	TSIX	lincRNA	chrX	73034028	73034049	+	1	0	AGO1-4	8mer	cuCGAUGUCACG-AAGUAGAGu	|: |: || | ||||||||	aaGUCAUUGUACUUUCAUCUCa	4
MIMAT0000435	hsa-miR-143-3p	ENSG00000271147	ARMCX5-GPRASP2	processed_transcript	chrX	101860650	101860670	+	1	0	AGO1-4	7mer-m8	cucgaugucacgaAGUAGAGu	|||||||	gugggaugcgaagUCAUCUCc	3
MIMAT0000435	hsa-miR-143-3p	ENSG00000261409	AL035425.3	sense_overlapping	chrX	107966603	107966625	-	2	0	AGO2	7mer-m8	cuCGAUGUCAC---GAAGUAGAGu	|| |:|||| | |||||||	caGC-AUAGUGAGACCUCAUCUCu	4
MIMAT0000435	hsa-miR-143-3p	ENSG00000235244	DANT2	lincRNA	chrX	115062736	115062756	-	1	0	AGO1-4	7mer-m8	cuCGAUGUCACGAAGUAGAGu	|| |: | |||||||	cuGCGAUCCCGGGUCAUCUCc	4
MIMAT0000435	hsa-miR-143-3p	ENSG00000223749	MIR503HG	lincRNA	chrX	133677888	133677908	-	1	0	AGO1-4	7mer-m8	cucgaugucacgaAGUAGAGu	|||||||	caagaaaauacaaUCAUCUCu	7
MIMAT0018927	hsa-miR-378e	ENSG00000228463	AP006222.1	lincRNA	chr1	228299	228317	-	4	0	AGO1-4,AGO2	7mer-m8	aggacugaGGUUCAGGUCa	|::|||||||	caccuaaaCUGAGUCCAGc	0
MIMAT0018927	hsa-miR-378e	ENSG00000230523	LINC01756	lincRNA	chr1	29657429	29657447	-	1	0	AGO1-4	8mer	aggacUGAGGUUCAGGUCa	| |:| |||||||	ucccaAGUUCUAGUCCAGa	0
MIMAT0018927	hsa-miR-378e	ENSG00000250135	AL049795.2	sense_intronic	chr1	32642037	32642058	+	7	0	AGO1,AGO1-4,AGO2	8mer	agGACUGA---GGUUCAGGUCa	:||| | |::|||||||	caUUGAGUGUGCUGAGUCCAGa	0
MIMAT0018927	hsa-miR-378e	ENSG00000223804	AC241585.2	lincRNA	chr1	143744223	143744242	-	1	3	AGO1-4	8mer	aggACUGAGG--UUCAGGUCa	||| ||| ||||||||	ucgUGA-UCCAGAAGUCCAGa	1
MIMAT0018927	hsa-miR-378e	ENSG00000236943	RP11-640M9.1	antisense	chr1	144520796	144520815	-	1	3	AGO1-4	8mer	aggACUGAGG--UUCAGGUCa	||| ||| ||||||||	ucgUGA-UCCAGAAGUCCAGa	0
MIMAT0018927	hsa-miR-378e	ENSG00000203709	MIR29B2CHG	lincRNA	chr1	207975688	207975707	-	1	0	AGO1-4	7mer-m8	agGACUGAG--GUUCAGGUCa	||| :|| ||||||||	guCUG-UUCGAGAAGUCCAGg	1
MIMAT0018927	hsa-miR-378e	ENSG00000243819	RN7SL832P	lincRNA	chr2	10831017	10831034	+	2	0	AGO1-4	7mer-m8	aggacUGAGGUUCAGGUCa	||| | |||||||	gugccACUGC-AGUCCAGc	0
MIMAT0018927	hsa-miR-378e	ENSG00000228222	AC073050.1	lincRNA	chr2	168346708	168346723	+	1	0	AGO2	7mer-m8	agGACUGAGGUUCAGGUCa	||| ||| |||||||	agCUG-CUC--AGUCCAGg	0
MIMAT0018927	hsa-miR-378e	ENSG00000279598	AC009948.5	TEC	chr2	179422061	179422079	+	1	0	AGO2	7mer-m8	aggacugagGUUCAGGUCa	:||||||||	auucauaaaUAAGUCCAGc	1
MIMAT0018927	hsa-miR-378e	ENSG00000229267	AC016708.1	antisense	chr2	215674971	215674989	+	1	0	AGO1-4	7mer-m8	aggacugaggUUCAGGUCa	||||||||	uggacggaugAAGUCCAGg	0
MIMAT0018927	hsa-miR-378e	ENSG00000206573	THUMPD3-AS1	antisense	chr3	9437228	9437247	-	1	0	AGO1-4	7mer-m8	agGACUGAGGU-UCAGGUCa	| | ||:|| |||||||	gaCCGUCUUCACAGUCCAGg	1
MIMAT0018927	hsa-miR-378e	ENSG00000223552	AC098613.1	antisense	chr3	46448488	46448506	-	1	0	AGO1-4	8mer	aggACUGAGGUUCAGGUCa	|||| |:|||||||	uggUGACCACGAGUCCAGa	1
MIMAT0018927	hsa-miR-378e	ENSG00000243944	AC117386.2	antisense	chr3	149931228	149931249	+	1	0	AGO1-4	8mer	agGACUGAGGU---UCAGGUCa	|||: ||| |||||||	agCUGGACCCAGAUAGUCCAGa	1
MIMAT0018927	hsa-miR-378e	ENSG00000196810	CTBP1-AS2	antisense	chr4	1244699	1244717	+	1	0	AGO2	8mer	aggacugaGGUUCAGGUCa	|: |||||||	gcagcaagCUCAGUCCAGa	1
MIMAT0018927	hsa-miR-378e	ENSG00000259959	AC107068.1	lincRNA	chr4	47844200	47844219	-	1	0	AGO1-4	8mer	aggacUGAGGU-UCAGGUCa	|||||| |||||||	uugaaACUCCACAGUCCAGa	0
MIMAT0018927	hsa-miR-378e	ENSG00000248049	UBA6-AS1	antisense	chr4	68567086	68567104	+	1	0	AGO1-4	8mer	aggaCUGAGGUUCAGGUCa	|| | ||||||||	gaugGAACCAAAGUCCAGa	1
MIMAT0018927	hsa-miR-378e	ENSG00000246876	LINC02466	lincRNA	chr4	130645585	130645603	-	2	0	AGO1-4,AGO2	7mer-m8	aggacuGAGGUUCAGGUCa	:|| :|||||||	gggcuuUUCAGAGUCCAGu	0
MIMAT0018927	hsa-miR-378e	ENSG00000188242	AC010442.1	3prime_overlapping_ncRNA	chr5	471405	471423	-	1	0	AGO1-4	7mer-m8	agGACUGAGGUUCAGGUCa	| || |::|||||||	guCAGAAGCUGAGUCCAGg	0
MIMAT0018927	hsa-miR-378e	ENSG00000249572	AC034231.1	antisense	chr5	33440571	33440588	-	1	0	AGO1-4	7mer-m8	agGACUGAGGUUCAGGUCa	|| |: | |||||||	ucCUCAUGGC-AGUCCAGg	0
MIMAT0018927	hsa-miR-378e	ENSG00000272040	AC010245.2	lincRNA	chr5	74904834	74904852	+	2	0	AGO1-4	7mer-m8	aggaCUGAGGUUCAGGUCa	|| : ||||||||	caggGAAAUAAAGUCCAGc	1
MIMAT0018927	hsa-miR-378e	ENSG00000250551	MIR583HG	lincRNA	chr5	95385860	95385877	+	2	0	AGO2	8mer	aggaCUGAGGUUCAGGUCa	|:|| :|||||||	guacGGCU-GGAGUCCAGa	1
MIMAT0018927	hsa-miR-378e	ENSG00000248275	TRIM52-AS1	processed_transcript	chr5	180699167	180699185	+	2	0	AGO1-4	8mer	aggacugaggUUCAGGUCa	||||||||	uuaucucauaAAGUCCAGa	0
MIMAT0018927	hsa-miR-378e	ENSG00000225092	AL355336.1	sense_intronic	chr6	7183767	7183784	+	1	0	AGO2	7mer-m8	agGACUGAGGUUCAGGUCa	:|| | ||||||||||	agUUGUC-CCAAGUCCAGc	0
MIMAT0018927	hsa-miR-378e	ENSG00000231074	HCG18	antisense	chr6	30294365	30294384	-	3	0	AGO1-4,AGO2	7mer-m8	aggaCUGA-GGUUCAGGUCa	|:|| :| |||||||	gcgaGGCUGUCUAGUCCAGg	0
MIMAT0018927	hsa-miR-378e	ENSG00000234263	AL024508.1	antisense	chr6	136968915	136968933	+	1	0	AGO1-4	7mer-m8	aggacugaGGUUCAGGUCa	| ||||||||	cccacagcCAAAGUCCAGg	2
MIMAT0018927	hsa-miR-378e	ENSG00000179406	LINC00174	processed_transcript	chr7	65841723	65841740	-	2	0	AGO1-4	7mer-m8	aggacuGAGGUUCAGGUCa	|||| |||||||	agccucCUCC-AGUCCAGc	2
MIMAT0018927	hsa-miR-378e	ENSG00000179406	LINC00174	processed_transcript	chr7	65855205	65855224	-	2	0	AGO1-4	7mer-m8	aggaCUGAGGU-UCAGGUCa	||||:|| |||||||	gaaaGACUUCAGAGUCCAGg	2
MIMAT0018927	hsa-miR-378e	ENSG00000234456	MAGI2-AS3	processed_transcript	chr7	79088863	79088881	+	1	0	AGO1-4	7mer-m8	aggacuGAGGUUCAGGUCa	| || |||||||	auuccuCACCCAGUCCAGg	0
MIMAT0018927	hsa-miR-378e	ENSG00000234456	MAGI2-AS3	processed_transcript	chr7	79088896	79088913	+	1	0	AGO1-4	7mer-m8	aggacUGAGGUUCAGGUCa	:|| :||||||||	gcccaGCU-UAAGUCCAGu	0
MIMAT0018927	hsa-miR-378e	ENSG00000272752	STAG3L5P-PVRIG2P-PILRB	processed_transcript	chr7	99954421	99954439	+	1	0	AGO1-4	7mer-m8	agGACUGAGGUUCAGGUCa	|| : ||||||||||	uaCUUCUGCCAAGUCCAGc	0
MIMAT0018927	hsa-miR-378e	ENSG00000280347	AC000123.3	TEC	chr7	127003779	127003797	-	2	0	AGO1-4	7mer-m8	aggacugaggUUCAGGUCa	||||||||	aguauuuuagAAGUCCAGg	0
MIMAT0018927	hsa-miR-378e	ENSG00000280347	AC000123.3	TEC	chr7	127004781	127004798	-	1	0	AGO1-4	7mer-m8	agGACUGAGGUUCAGGUCa	||| :|||||||||||	uuCUG-UUCCAAGUCCAGc	0
MIMAT0018927	hsa-miR-378e	ENSG00000246130	AC107959.2	antisense	chr8	22940751	22940769	+	1	0	AGO1-4	7mer-m8	aggacugagGUUCAGGUCa	| |||||||	cagagggagCCAGUCCAGc	1
MIMAT0018927	hsa-miR-378e	ENSG00000254119	AC025524.2	lincRNA	chr8	62797877	62797896	+	1	0	AGO1-4	8mer	agGACUGAGGU-UCAGGUCa	|| ||| || |||||||	auCUUACUACAGAGUCCAGa	0
MIMAT0018927	hsa-miR-378e	ENSG00000240498	CDKN2B-AS1	antisense	chr9	22118643	22118661	+	3	0	AGO1-4	8mer	aggACUGAGGUUCAGGUCa	|| ||| |||||||	cuaUGUCUCACAGUCCAGa	0
MIMAT0018927	hsa-miR-378e	ENSG00000281649	EBLN3P	lincRNA	chr9	37080389	37080407	+	1	2	AGO1-4	7mer-m8	aggacugaggUUCAGGUCa	:|||||||	cgccgagagaGAGUCCAGu	0
MIMAT0018927	hsa-miR-378e	ENSG00000230262	MIRLET7DHG	lincRNA	chr9	96966802	96966823	-	1	0	AGO1-4	7mer-m8	agGA-CUGAG--GUUCAGGUCa	|| ||| | ||||||||	caCUCGACCCAGGAAGUCCAGc	1
MIMAT0018927	hsa-miR-378e	ENSG00000204054	LINC00963	processed_transcript	chr9	132264473	132264492	+	1	0	AGO1-4	7mer-m8	agGACUGAGG--UUCAGGUCa	||| |||: :|||||||	gaCUG-CUCUGAGAGUCCAGg	1
MIMAT0018927	hsa-miR-378e	ENSG00000180539	C9orf139	antisense	chr9	139927409	139927426	+	1	0	AGO1-4	8mer	agGACUGAGGUUCAGGUCa	| | || ||||||||	ucCAGCCU-GAAGUCCAGa	2
MIMAT0018927	hsa-miR-378e	ENSG00000239665	AL157392.3	processed_transcript	chr10	13686959	13686979	+	1	0	AGO2	7mer-m8	agGA-CUGAG-GUUCAGGUCa	|| || || | |||||||	ccCUGGAAUCACCAGUCCAGc	0
MIMAT0018927	hsa-miR-378e	ENSG00000272489	AL132656.3	sense_intronic	chr10	81423862	81423878	+	1	0	AGO1-4	7mer-m8	aggACUGAGGUUCAGGUCa	| | || |||||||	uuaUCAGUC--AGUCCAGg	0
MIMAT0018927	hsa-miR-378e	ENSG00000180139	ACTA2-AS1	antisense	chr10	90699388	90699406	+	1	0	AGO1-4	8mer	aggacuGAGGUUCAGGUCa	:|| ||||||||	cucauuUUCAAAGUCCAGa	2
MIMAT0018927	hsa-miR-378e	ENSG00000226688	ENTPD1-AS1	antisense	chr10	97779947	97779965	-	1	0	AGO1-4	8mer	aggACUGAGGUUCAGGUCa	||::| :|||||||	ucaUGGUUGGGAGUCCAGa	0
MIMAT0018927	hsa-miR-378e	ENSG00000235823	OLMALINC	lincRNA	chr10	102142491	102142509	+	1	0	AGO1-4	7mer-m8	agGACUGAGGUUCAGGUCa	| || |::|||||||	auCAGAAGCUGAGUCCAGg	0
MIMAT0018927	hsa-miR-378e	ENSG00000269821	KCNQ1OT1	antisense	chr11	2693304	2693319	-	4	0	AGO1-4	8mer	agGACUGAGGUUCAGGUCa	||| ||| |||||||	agCUG-CUC--AGUCCAGa	0
MIMAT0018927	hsa-miR-378e	ENSG00000269821	KCNQ1OT1	antisense	chr11	2697915	2697932	-	1	0	AGO1-4	7mer-m8	agGACUGAGGUUCAGGUCa	| |:|| : |||||||	gcCAGGCUGU-AGUCCAGu	0
MIMAT0018927	hsa-miR-378e	ENSG00000269821	KCNQ1OT1	antisense	chr11	2699743	2699761	-	1	0	AGO1-4	8mer	aggacugagguUCAGGUCa	|||||||	ggcccaucagcAGUCCAGa	0
MIMAT0018927	hsa-miR-378e	ENSG00000269821	KCNQ1OT1	antisense	chr11	2709094	2709112	-	1	0	AGO2	7mer-m8	aggacUGAGGUUCAGGUCa	|| ||||||||||	gggacACCCCAAGUCCAGc	0
MIMAT0018927	hsa-miR-378e	ENSG00000251381	LINC00958	lincRNA	chr11	12983400	12983418	-	1	0	AGO1	8mer	aggacugagguUCAGGUCa	|||||||	ccauuaaaaucAGUCCAGa	1
MIMAT0018927	hsa-miR-378e	ENSG00000245532	NEAT1	lincRNA	chr11	65190249	65190267	+	3	0	AGO1-4	7mer-m8	aggacugagGUUCAGGUCa	|||||||||	aaguuguggCAAGUCCAGc	1
MIMAT0018927	hsa-miR-378e	ENSG00000251562	MALAT1	lincRNA	chr11	65267990	65268008	+	12	1	AGO1-4,AGO2	7mer-m8	aggacugaggUUCAGGUCa	:|||||||	gauaggaaaaGAGUCCAGg	1
MIMAT0018927	hsa-miR-378e	ENSG00000279742	AP000974.1	TEC	chr11	85565512	85565530	-	1	0	AGO1-4	7mer-m8	aggaCUGAGGUUCAGGUCa	|| |::||||||||	aaagGAAUUUAAGUCCAGc	2
MIMAT0018927	hsa-miR-378e	ENSG00000278768	BACE1-AS	antisense	chr11	117163525	117163542	+	1	0	AGO1-4	8mer	aggACUGAGGUUCAGGUCa	||||| :|||||||	cagUGACU-AGAGUCCAGa	1
MIMAT0018927	hsa-miR-378e	ENSG00000256540	AC007406.3	lincRNA	chr12	276222	276242	-	2	0	AGO2	7mer-m8	agGACU-GAGGU-UCAGGUCa	|||| :|||| |||||||	acCUGAGUUCCAGAGUCCAGu	1
MIMAT0018927	hsa-miR-378e	ENSG00000257379	AC023509.1	processed_transcript	chr12	53848546	53848564	+	19	4	AGO1-4,AGO2	7mer-m8	aggacUGAGGUUCAGGUCa	|||| ||||||||	ugaccACUCAAAGUCCAGc	1
MIMAT0018927	hsa-miR-378e	ENSG00000260470	AC023794.7	lincRNA	chr12	54539227	54539246	-	1	0	AGO1-4	7mer-m8	agGACUGAGGU--UCAGGUCa	|| :| ||| |||||||	gcCUCGC-CCAUCAGUCCAGc	0
MIMAT0018927	hsa-miR-378e	ENSG00000227911	LINC02344	lincRNA	chr13	33909209	33909227	-	3	0	AGO1-4	7mer-m8	aggaCUGAGGUUCAGGUCa	|: |:::|||||||	ggggGGAUUUGAGUCCAGg	0
MIMAT0018927	hsa-miR-378e	ENSG00000276672	AL161891.1	sense_intronic	chr13	34423311	34423331	+	2	0	AGO1,AGO2	7mer-m8	aggACUGAG-GU-UCAGGUCa	| |:|: || |||||||	cagUAAUUUACAUAGUCCAGg	0
MIMAT0018927	hsa-miR-378e	ENSG00000261553	AL137782.1	processed_transcript	chr13	76379752	76379770	+	1	0	AGO2	7mer-m8	aggacugaGGUUCAGGUCa	|: |||||||	ugcgcaagCUCAGUCCAGu	0
MIMAT0018927	hsa-miR-378e	ENSG00000275880	AL139385.1	antisense	chr13	111265883	111265904	-	1	0	AGO1-4	7mer-m8	agGA-CUGAG--GUUCAGGUCa	|| ||| | ||||||||	caCUCGACCCAGGAAGUCCAGc	0
MIMAT0018927	hsa-miR-378e	ENSG00000258441	LINC00641	processed_transcript	chr14	21670261	21670279	-	21	0	AGO1-4,AGO2	7mer-m8	aggacuGAGGUUCAGGUCa	:| | |||||||	uaaguuUUACUAGUCCAGc	2
MIMAT0018927	hsa-miR-378e	ENSG00000283029	AL139099.4	non_coding	chr14	50053354	50053371	+	22	0	AGO1-4,AGO2	7mer-m8	aggACUGAGGUUCAGGUCa	| :|| ::|||||||	ggaUCGCU-UGAGUCCAGg	0
MIMAT0018927	hsa-miR-378e	ENSG00000257621	PSMA3-AS1	antisense	chr14	58739487	58739505	-	3	0	AGO1-4,AGO2	7mer-m8	aggacUGAGGUUCAGGUCa	:||| ||||||||	caaauGCUCAAAGUCCAGc	1
MIMAT0018927	hsa-miR-378e	ENSG00000257621	PSMA3-AS1	antisense	chr14	58739815	58739835	-	1	0	AGO1-4	7mer-m8	agGACUGA--GGUUCAGGUCa	| ||:| :|||||||||	aaCAGAUUGCUCAAGUCCAGg	1
MIMAT0018927	hsa-miR-378e	ENSG00000257621	PSMA3-AS1	antisense	chr14	58760560	58760577	-	1	0	AGO1-4	7mer-m8	aggACUGAGGUUCAGGUCa	| || |::|||||||	ugaUCAC-CUGAGUCCAGg	1
MIMAT0018927	hsa-miR-378e	ENSG00000214770	AL161756.1	antisense	chr14	64803270	64803287	-	3	1	AGO1-4	7mer-m8	aggacugaggUUCAGGUCa	:|||||||	#NAME?	1
MIMAT0018927	hsa-miR-378e	ENSG00000214770	AL161756.1	antisense	chr14	64803270	64803288	-	3	1	AGO1-4	7mer-m8	aggacugaggUUCAGGUCa	:|||||||	uugaaaagaaGAGUCCAGu	1
MIMAT0018927	hsa-miR-378e	ENSG00000247092	SNHG10	antisense	chr14	95999298	95999317	-	1	0	AGO1-4	7mer-m8	agGACUGAG-GUUCAGGUCa	:|| :|| ||||||||	ugUUGUUUCAGAAGUCCAGc	0
MIMAT0018927	hsa-miR-378e	ENSG00000270704	AC124312.4	sense_intronic	chr15	25230297	25230316	+	3	0	AGO1-4,AGO2	7mer-m8	aggACUGAGG-UUCAGGUCa	| ||||: ||||||||	ugaUUACUCUGAAGUCCAGc	0
MIMAT0018927	hsa-miR-378e	ENSG00000279192	PWAR5	TEC	chr15	25230297	25230316	+	3	0	AGO1-4,AGO2	7mer-m8	aggACUGAGG-UUCAGGUCa	| ||||: ||||||||	ugaUUACUCUGAAGUCCAGc	0
MIMAT0018927	hsa-miR-378e	ENSG00000247556	OIP5-AS1	processed_transcript	chr15	41593930	41593948	+	5	0	AGO2	7mer-m8	aggacugaggUUCAGGUCa	:|||||||	guauuagggaGAGUCCAGc	1
MIMAT0018927	hsa-miR-378e	ENSG00000285410	GABPB1-IT1	sense_intronic	chr15	50641422	50641440	-	1	0	AGO1-4	7mer-m8	aggacugaggUUCAGGUCa	:|||||||	ccuuccaauaGAGUCCAGu	0
MIMAT0018927	hsa-miR-378e	ENSG00000259306	AC020891.2	lincRNA	chr15	51608213	51608229	+	1	0	AGO1-4	7mer-m8	agGACUGAGGUUCAGGUCa	|||| : :|||||||	ccCUGA--UGGAGUCCAGg	0
MIMAT0018927	hsa-miR-378e	ENSG00000259645	AC027237.4	sense_intronic	chr15	69683855	69683873	+	3	0	AGO1-4,AGO2	7mer-m8	aggacugagGUUCAGGUCa	|||||||||	cugcggaaaCAAGUCCAGc	0
MIMAT0018927	hsa-miR-378e	ENSG00000281183	NPTN-IT1	sense_intronic	chr15	73861411	73861429	-	1	0	AGO1-4	7mer-m8	aggacugagguUCAGGUCa	|||||||	uugccagcuguAGUCCAGc	2
MIMAT0018927	hsa-miR-378e	ENSG00000247240	UBL7-AS1	antisense	chr15	74773551	74773569	+	1	0	AGO1-4	7mer-m8	aggacuGAGGUUCAGGUCa	||:::|||||||	aggaucCUUUGAGUCCAGc	0
MIMAT0018927	hsa-miR-378e	ENSG00000261659	Z92544.2	processed_transcript	chr16	739838	739856	+	1	0	AGO1-4	7mer-m8	aggaCUGAGGUUCAGGUCa	| || : |||||||	uggaGUCUGUCAGUCCAGc	1
MIMAT0018927	hsa-miR-378e	ENSG00000263072	ZNF213-AS1	antisense	chr16	3181565	3181582	-	1	0	AGO1-4	7mer-m8	agGACUGAGGUUCAGGUCa	| |:|| :|||||||	ccCAGGCU-GGAGUCCAGu	0
MIMAT0018927	hsa-miR-378e	ENSG00000260852	FBXL19-AS1	antisense	chr16	30930964	30930982	-	1	0	AGO2	7mer-m8	agGACUGAGGUUCAGGUCa	|||| :| |||||||	ucCUGAAAUCUAGUCCAGg	2
MIMAT0018927	hsa-miR-378e	ENSG00000260852	FBXL19-AS1	antisense	chr16	30934015	30934033	-	2	0	AGO2	7mer-m8	aggaCUGAGGUUCAGGUCa	||: : |||||||	auggGAUGUGUAGUCCAGg	2
MIMAT0018927	hsa-miR-378e	ENSG00000280152	AC009078.3	TEC	chr16	75280943	75280961	-	2	0	AGO1-4,AGO2	7mer-m8	aggacugagguUCAGGUCa	|||||||	gaggggaugauAGUCCAGc	3
MIMAT0018927	hsa-miR-378e	ENSG00000263272	AC004148.2	antisense	chr17	5335746	5335765	-	2	0	AGO1-4	7mer-m8	aggaCUGAGG-UUCAGGUCa	| |||| :|||||||	ugagGUCUCCUGAGUCCAGu	1
MIMAT0018927	hsa-miR-378e	ENSG00000227543	SPAG5-AS1	processed_transcript	chr17	26926263	26926282	+	2	0	AGO1-4	7mer-m8	aggACUGAGGU-UCAGGUCa	| :|| | |||||||	aggUAGCUGGAGAGUCCAGg	2
MIMAT0018927	hsa-miR-378e	ENSG00000270010	CTD-2132N18.4	sense_intronic	chr17	40190602	40190620	-	1	0	AGO1-4	7mer-m8	agGACUGAGGUUCAGGUCa	|| ||| ||||||||	uuCUUCCUCAAAGUCCAGu	0
MIMAT0018927	hsa-miR-378e	ENSG00000266962	AC067852.2	antisense	chr17	40706612	40706632	-	1	0	AGO1-4	7mer-m8	aggacUGAGG--UUCAGGUCa	||||| :|||||||	cccccACUCCUGGAGUCCAGc	1
MIMAT0018927	hsa-miR-378e	ENSG00000267002	AC060780.1	lincRNA	chr17	41315915	41315933	-	1	0	AGO1-4	7mer-m8	aggacuGAGGUUCAGGUCa	| | ||||||||	cuauauCCCAAAGUCCAGc	2
MIMAT0018927	hsa-miR-378e	ENSG00000247011	AC005920.1	lincRNA	chr17	49021188	49021206	-	1	0	AGO1-4	7mer-m8	agGACUGAGGUUCAGGUCa	||| : ||:|||||||	uaCUGUUCCCGAGUCCAGc	0
MIMAT0018927	hsa-miR-378e	ENSG00000261589	CTC-462L7.1	lincRNA	chr17	53246317	53246335	+	1	0	AGO1-4	7mer-m8	aggacugagguUCAGGUCa	|||||||	aaagaaguaacAGUCCAGu	0
MIMAT0018927	hsa-miR-378e	ENSG00000267391	AC105105.2	lincRNA	chr18	56117239	56117257	+	1	0	AGO2	7mer-m8	aggACUGAGGUUCAGGUCa	| ||| |||||||||	uaaUCACUGCAAGUCCAGc	0
MIMAT0018927	hsa-miR-378e	ENSG00000267575	AC006504.5	lincRNA	chr19	28297051	28297069	+	2	0	AGO1-4	7mer-m8	aggaCUGAGGUUCAGGUCa	|| | | |||||||	augcGAGUGCUAGUCCAGc	1
MIMAT0018927	hsa-miR-378e	ENSG00000267107	PCAT19	lincRNA	chr19	41962086	41962104	-	1	0	AGO2	7mer-m8	aggacugaggUUCAGGUCa	||||||||	aauaugagagAAGUCCAGc	2
MIMAT0018927	hsa-miR-378e	ENSG00000279539	AC006486.2	TEC	chr19	42746927	42746940	+	1	0	AGO1-4	7mer-m8	aggacugaggUUCAGGUCa	:|||||||	#NAME?	1
MIMAT0018927	hsa-miR-378e	ENSG00000279407	AC007191.1	TEC	chr19	46218312	46218332	-	1	0	AGO1-4	8mer	agGACUGAGGU--UCAGGUCa	|| | |: | |||||||	ccCUAAAUUGAAGAGUCCAGa	1
MIMAT0018927	hsa-miR-378e	ENSG00000268686	AC010643.1	antisense	chr19	49873612	49873630	-	1	0	AGO1-4	7mer-m8	aggacuGAGGUUCAGGUCa	||:|||||||||	gucaacCUUCAAGUCCAGu	0
MIMAT0018927	hsa-miR-378e	ENSG00000268568	AC007228.2	lincRNA	chr19	57184250	57184268	-	3	0	AGO2	8mer	aggacUGAGGUUCAGGUCa	||| : |||||||	uggaaACUGUUAGUCCAGa	1
MIMAT0018927	hsa-miR-378e	ENSG00000268713	AC005261.3	lincRNA	chr19	57773216	57773233	+	1	0	AGO2	8mer	aggacUGAGGUUCAGGUCa	|| ||||||||||	cucaaAC-CCAAGUCCAGa	0
MIMAT0018927	hsa-miR-378e	ENSG00000268205	AC005261.1	lincRNA	chr19	57818554	57818572	+	7	0	AGO1-4,AGO2	8mer	aggacuGAGGUUCAGGUCa	|| : |||||||	auguauCUGUCAGUCCAGa	2
MIMAT0018927	hsa-miR-378e	ENSG00000267858	MZF1-AS1	antisense	chr19	59084145	59084163	+	1	0	AGO1-4	7mer-m8	aggacugaggUUCAGGUCa	||||||||	cacuucccagAAGUCCAGg	2
MIMAT0018927	hsa-miR-378e	ENSG00000267858	MZF1-AS1	antisense	chr19	59085624	59085643	+	2	0	AGO1-4	8mer	aggacUGAG-GUUCAGGUCa	|||: :|||||||	ggaaaACUUAGGAGUCCAGa	2
MIMAT0018927	hsa-miR-378e	ENSG00000260032	NORAD	lincRNA	chr20	34635263	34635280	-	8	0	AGO1-4,AGO2	7mer-m8	aggacUGAGGUUCAGGUCa	||| :||||||||	ggaaaACU-UAAGUCCAGu	0
MIMAT0018927	hsa-miR-378e	ENSG00000276786	BX640515.1	lincRNA	chr20	59945547	59945565	+	2	0	AGO1-4	7mer-m8	aggacuGAGGUUCAGGUCa	| ||||||||||	uauuccCACCAAGUCCAGg	0
MIMAT0018927	hsa-miR-378e	ENSG00000235609	AF127577.4	lincRNA	chr21	16229964	16229982	-	1	0	AGO1-4	7mer-m8	aggacugaggUUCAGGUCa	||||||||	aauauaagagAAGUCCAGu	2
MIMAT0018927	hsa-miR-378e	ENSG00000281903	LINC02246	lincRNA	chr21	16229964	16229982	-	1	0	AGO1-4	7mer-m8	aggacugaggUUCAGGUCa	||||||||	aauauaagagAAGUCCAGu	0
MIMAT0018927	hsa-miR-378e	ENSG00000185186	LINC00313	lincRNA	chr21	44882384	44882400	-	1	0	AGO1-4	7mer-m8	aggACUGAGGUUCAGGUCa	|||:| ||||||||	uaaUGAUU--AAGUCCAGg	0
MIMAT0018927	hsa-miR-378e	ENSG00000280191	LINC01669	lincRNA	chr21	44882384	44882400	-	1	0	AGO1-4	7mer-m8	aggACUGAGGUUCAGGUCa	|||:| ||||||||	uaaUGAUU--AAGUCCAGg	0
MIMAT0018927	hsa-miR-378e	ENSG00000223768	LINC00205	bidirectional_promoter_lncRNA	chr21	46716846	46716864	+	1	0	AGO1-4	8mer	agGACUGAGGU-UCAGGUCa	||| :| | |||||||	ugCUG-UUAAAUAGUCCAGa	0
MIMAT0018927	hsa-miR-378e	ENSG00000206195	DUXAP8	processed_transcript	chr22	16151225	16151243	-	1	0	AGO1-4	8mer	aggacugaggUUCAGGUCa	:|||||||	caaugcagaaGAGUCCAGa	0
MIMAT0018927	hsa-miR-378e	ENSG00000228315	GUSBP11	processed_transcript	chr22	24034634	24034652	-	1	0	AGO2	7mer-m8	aggacugaGGUUCAGGUCa	|| |||||||	ccuccaagCCCAGUCCAGg	0
MIMAT0018927	hsa-miR-378e	ENSG00000228315	GUSBP11	processed_transcript	chr22	24036786	24036804	-	2	0	AGO2	7mer-m8	agGACUGAGGUUCAGGUCa	:|| || :|||||||	ccUUGCCUAGGAGUCCAGg	0
MIMAT0018927	hsa-miR-378e	ENSG00000273000	AP000347.2	processed_transcript	chr22	24036786	24036804	-	2	0	AGO2	7mer-m8	agGACUGAGGUUCAGGUCa	:|| || :|||||||	ccUUGCCUAGGAGUCCAGg	0
MIMAT0018927	hsa-miR-378e	ENSG00000260822	AC004656.1	sense_overlapping	chrX	24568250	24568270	+	2	0	AGO1-4	7mer-m8	aggAC-UGAG-GUUCAGGUCa	|| || | |||||||||	aaaUGUACACACAAGUCCAGu	1
MIMAT0018927	hsa-miR-378e	ENSG00000225470	JPX	lincRNA	chrX	73164259	73164276	+	1	2	AGO2	8mer	agGACUGAGGUUCAGGUCa	|| || ||||||||	caCUAAC-AAAAGUCCAGa	1
MIMAT0018927	hsa-miR-378e	ENSG00000230590	FTX	lincRNA	chrX	73421229	73421248	-	1	0	AGO1-4	7mer-m8	aggAC-UGAGGUUCAGGUCa	|| ::| :|||||||	guaUGUGUUAGGAGUCCAGc	0
MIMAT0018927	hsa-miR-378e	ENSG00000270052	BX546450.2	lincRNA	chrX	150666232	150666250	+	1	0	AGO1-4	8mer	agGACUGAGGUUCAGGUCa	|| | | ||||||||	cuCUCAACCAAAGUCCAGa	0
MIMAT0018932	hsa-miR-378f	ENSG00000228463	AP006222.1	lincRNA	chr1	228299	228318	-	4	0	AGO1-4,AGO2	7mer-m8	gaagaccgaGGUUCAGGUCa	|::|||||||	ucaccuaaaCUGAGUCCAGc	0
MIMAT0018932	hsa-miR-378f	ENSG00000230523	LINC01756	lincRNA	chr1	29657429	29657448	-	1	0	AGO1-4	8mer	gaagaccgAGGUUCAGGUCa	|:| |||||||	gucccaagUUCUAGUCCAGa	0
MIMAT0018932	hsa-miR-378f	ENSG00000250135	AL049795.2	sense_intronic	chr1	32642039	32642058	+	7	0	AGO1,AGO1-4,AGO2	8mer	gaagacCGAGGUUCAGGUCa	|: |::|||||||	uugaguGUGCUGAGUCCAGa	0
MIMAT0018932	hsa-miR-378f	ENSG00000223804	AC241585.2	lincRNA	chr1	143744223	143744244	-	1	3	AGO1-4	8mer	gaAGACCGAGG--UUCAGGUCa	|| | ||| ||||||||	cgUCGUGAUCCAGAAGUCCAGa	2
MIMAT0018932	hsa-miR-378f	ENSG00000236943	RP11-640M9.1	antisense	chr1	144520796	144520817	-	1	3	AGO1-4	8mer	gaAGACCGAGG--UUCAGGUCa	|| | ||| ||||||||	cgUCGUGAUCCAGAAGUCCAGa	0
MIMAT0018932	hsa-miR-378f	ENSG00000203709	MIR29B2CHG	lincRNA	chr1	207975688	207975708	-	1	0	AGO1-4	7mer-m8	gaAGACCGAG--GUUCAGGUCa	||| |:|| ||||||||	agUCU-GUUCGAGAAGUCCAGg	1
MIMAT0018932	hsa-miR-378f	ENSG00000243819	RN7SL832P	lincRNA	chr2	10831013	10831034	+	2	0	AGO1-4	7mer-m8	gaAG-ACCGAGGU-UCAGGUCa	|| || | |:: |||||||	gaUCGUGCCACUGCAGUCCAGc	3
MIMAT0018932	hsa-miR-378f	ENSG00000228222	AC073050.1	lincRNA	chr2	168346703	168346723	+	1	0	AGO2	7mer-m8	gaagacCGA-GGUUCAGGUCa	||| |: |||||||	ucaagaGCUGCUCAGUCCAGg	0
MIMAT0018932	hsa-miR-378f	ENSG00000279598	AC009948.5	TEC	chr2	179422060	179422079	+	1	0	AGO2	7mer-m8	gaagaccgagGUUCAGGUCa	:||||||||	aauucauaaaUAAGUCCAGc	1
MIMAT0018932	hsa-miR-378f	ENSG00000229267	AC016708.1	antisense	chr2	215674970	215674989	+	1	0	AGO1-4	7mer-m8	gaagaccgaggUUCAGGUCa	||||||||	cuggacggaugAAGUCCAGg	1
MIMAT0018932	hsa-miR-378f	ENSG00000206573	THUMPD3-AS1	antisense	chr3	9437228	9437248	-	1	0	AGO1-4	7mer-m8	gaaGACCGAGGU-UCAGGUCa	| | ||:|| |||||||	ugaCCGUCUUCACAGUCCAGg	0
MIMAT0018932	hsa-miR-378f	ENSG00000223552	AC098613.1	antisense	chr3	46448488	46448507	-	1	0	AGO1-4	8mer	gaagACCGAGGUUCAGGUCa	|| | |:|||||||	guggUGACCACGAGUCCAGa	1
MIMAT0018932	hsa-miR-378f	ENSG00000243944	AC117386.2	antisense	chr3	149931227	149931249	+	1	0	AGO1-4	8mer	gaaGACCGAGGU---UCAGGUCa	|||| ||| |||||||	gagCUGGACCCAGAUAGUCCAGa	0
MIMAT0018932	hsa-miR-378f	ENSG00000196810	CTBP1-AS2	antisense	chr4	1244700	1244717	+	1	0	AGO2	8mer	gaagacCGAGGUUCAGGUCa	|||| |||||||	cagcaaGCUC--AGUCCAGa	1
MIMAT0018932	hsa-miR-378f	ENSG00000259959	AC107068.1	lincRNA	chr4	47844200	47844220	-	1	0	AGO1-4	8mer	gaagaccGAGGU-UCAGGUCa	||||| |||||||	uuugaaaCUCCACAGUCCAGa	2
MIMAT0018932	hsa-miR-378f	ENSG00000248049	UBA6-AS1	antisense	chr4	68567084	68567104	+	1	0	AGO1-4	8mer	gaagACCGAGG-UUCAGGUCa	||| || ||||||||	uagaUGGAACCAAAGUCCAGa	0
MIMAT0018932	hsa-miR-378f	ENSG00000246876	LINC02466	lincRNA	chr4	130645585	130645604	-	2	0	AGO1-4,AGO2	7mer-m8	gaagaccGAGGUUCAGGUCa	:|| :|||||||	ugggcuuUUCAGAGUCCAGu	0
MIMAT0018932	hsa-miR-378f	ENSG00000188242	AC010442.1	3prime_overlapping_ncRNA	chr5	471405	471424	-	1	0	AGO1-4	7mer-m8	gaAGACCGAGGUUCAGGUCa	|| | |::|||||||	agUCAGAAGCUGAGUCCAGg	3
MIMAT0018932	hsa-miR-378f	ENSG00000249572	AC034231.1	antisense	chr5	33440571	33440590	-	1	0	AGO1-4	7mer-m8	gaagaccgagguUCAGGUCa	|||||||	cuuccucauggcAGUCCAGg	2
MIMAT0018932	hsa-miR-378f	ENSG00000272040	AC010245.2	lincRNA	chr5	74904833	74904852	+	2	0	AGO1-4	7mer-m8	gaagaccgaggUUCAGGUCa	||||||||	ucagggaaauaAAGUCCAGc	1
MIMAT0018932	hsa-miR-378f	ENSG00000250551	MIR583HG	lincRNA	chr5	95385859	95385877	+	2	0	AGO2	8mer	gaagaCCGAGGUUCAGGUCa	|||| :|||||||	gguacGGCU-GGAGUCCAGa	2
MIMAT0018932	hsa-miR-378f	ENSG00000248275	TRIM52-AS1	processed_transcript	chr5	180699164	180699185	+	2	0	AGO1-4	8mer	gaAGACCGAG--GUUCAGGUCa	|:| ||| ||||||||	uuUUUAUCUCAUAAAGUCCAGa	1
MIMAT0018932	hsa-miR-378f	ENSG00000225092	AL355336.1	sense_intronic	chr6	7183765	7183784	+	1	0	AGO2	7mer-m8	gaagACCGAGGUUCAGGUCa	| |: ||||||||||	ugagUUGUCCCAAGUCCAGc	1
MIMAT0018932	hsa-miR-378f	ENSG00000231074	HCG18	antisense	chr6	30294365	30294385	-	3	0	AGO1-4,AGO2	7mer-m8	gaagaCCGA-GGUUCAGGUCa	|||| :| |||||||	ggcgaGGCUGUCUAGUCCAGg	0
MIMAT0018932	hsa-miR-378f	ENSG00000234263	AL024508.1	antisense	chr6	136968915	136968933	+	1	0	AGO1-4	7mer-m8	gaagacCGAGGUUCAGGUCa	|| | ||||||||	cccacaGC-CAAAGUCCAGg	0
MIMAT0018932	hsa-miR-378f	ENSG00000179406	LINC00174	processed_transcript	chr7	65841723	65841741	-	2	0	AGO1-4	7mer-m8	gaagaccGAGGUUCAGGUCa	|||| |||||||	aagccucCUCC-AGUCCAGc	4
MIMAT0018932	hsa-miR-378f	ENSG00000179406	LINC00174	processed_transcript	chr7	65855205	65855225	-	2	0	AGO1-4	7mer-m8	gaagaCCGAGGU-UCAGGUCa	| ||:|| |||||||	ugaaaGACUUCAGAGUCCAGg	4
MIMAT0018932	hsa-miR-378f	ENSG00000234456	MAGI2-AS3	processed_transcript	chr7	79088862	79088881	+	1	0	AGO1-4	7mer-m8	gaagaccGAGGUUCAGGUCa	| || |||||||	cauuccuCACCCAGUCCAGg	2
MIMAT0018932	hsa-miR-378f	ENSG00000234456	MAGI2-AS3	processed_transcript	chr7	79088895	79088913	+	1	0	AGO1-4	7mer-m8	gaagacCGAGGUUCAGGUCa	||| :||||||||	ugcccaGCU-UAAGUCCAGu	2
MIMAT0018932	hsa-miR-378f	ENSG00000272752	STAG3L5P-PVRIG2P-PILRB	processed_transcript	chr7	99954423	99954439	+	1	0	AGO1-4	7mer-m8	gaAGACCGAGGUUCAGGUCa	|||| ||||||||||	cuUCUG---CCAAGUCCAGc	1
MIMAT0018932	hsa-miR-378f	ENSG00000280347	AC000123.3	TEC	chr7	127003779	127003798	-	2	0	AGO1-4	7mer-m8	gaagaccgaggUUCAGGUCa	||||||||	caguauuuuagAAGUCCAGg	1
MIMAT0018932	hsa-miR-378f	ENSG00000280347	AC000123.3	TEC	chr7	127004781	127004799	-	1	0	AGO1-4	7mer-m8	gaAGACCGAGGUUCAGGUCa	||| |:|||||||||||	uuUCU-GUUCCAAGUCCAGc	1
MIMAT0018932	hsa-miR-378f	ENSG00000246130	AC107959.2	antisense	chr8	22940751	22940769	+	1	0	AGO1-4	7mer-m8	gaagaCCGAGGUUCAGGUCa	|| || |||||||	cagagGGAGCC-AGUCCAGc	0
MIMAT0018932	hsa-miR-378f	ENSG00000254119	AC025524.2	lincRNA	chr8	62797876	62797896	+	1	0	AGO1-4	8mer	gaAGACCGAGGU-UCAGGUCa	||| || || |||||||	uaUCUUACUACAGAGUCCAGa	0
MIMAT0018932	hsa-miR-378f	ENSG00000281649	EBLN3P	lincRNA	chr9	37080388	37080407	+	1	2	AGO1-4	7mer-m8	gaagaccgaggUUCAGGUCa	:|||||||	gcgccgagagaGAGUCCAGu	2
MIMAT0018932	hsa-miR-378f	ENSG00000230262	MIRLET7DHG	lincRNA	chr9	96966802	96966821	-	1	0	AGO1-4	7mer-m8	gaagaccgaggUUCAGGUCa	||||||||	cucgacccaggAAGUCCAGc	2
MIMAT0018932	hsa-miR-378f	ENSG00000204054	LINC00963	processed_transcript	chr9	132264472	132264492	+	1	0	AGO1-4	7mer-m8	gaaGACCGAGG--UUCAGGUCa	|| ||||: :|||||||	agaCU-GCUCUGAGAGUCCAGg	4
MIMAT0018932	hsa-miR-378f	ENSG00000180539	C9orf139	antisense	chr9	139927407	139927426	+	1	0	AGO1-4	8mer	gaAGACCGAGGUUCAGGUCa	|| || : ||||||||	gaUCCAGCCUGAAGUCCAGa	2
MIMAT0018932	hsa-miR-378f	ENSG00000239665	AL157392.3	processed_transcript	chr10	13686958	13686979	+	1	0	AGO2	7mer-m8	gaaGACCGAGGU--UCAGGUCa	|||| :|| |||||||	accCUGGAAUCACCAGUCCAGc	2
MIMAT0018932	hsa-miR-378f	ENSG00000272489	AL132656.3	sense_intronic	chr10	81423859	81423878	+	1	0	AGO1-4	7mer-m8	gaAGACCGAGGUUCAGGUCa	|:| | : |||||||	ccUUUAUCAGUCAGUCCAGg	0
MIMAT0018932	hsa-miR-378f	ENSG00000180139	ACTA2-AS1	antisense	chr10	90699387	90699406	+	1	0	AGO1-4	8mer	gaAGACCGAGGUUCAGGUCa	|| :|| ||||||||	ucUCAUUUUCAAAGUCCAGa	1
MIMAT0018932	hsa-miR-378f	ENSG00000226688	ENTPD1-AS1	antisense	chr10	97779947	97779967	-	1	0	AGO1-4	8mer	gaAG-ACCGAGGUUCAGGUCa	|| |||:| :|||||||	uaUCAUGGUUGGGAGUCCAGa	1
MIMAT0018932	hsa-miR-378f	ENSG00000235823	OLMALINC	lincRNA	chr10	102142490	102142509	+	1	0	AGO1-4	7mer-m8	gaAGACCGAGGUUCAGGUCa	|| | |::|||||||	aaUCAGAAGCUGAGUCCAGg	1
MIMAT0018932	hsa-miR-378f	ENSG00000269821	KCNQ1OT1	antisense	chr11	2693304	2693324	-	4	0	AGO1-4	8mer	gaagacCGA-GGUUCAGGUCa	||| |: |||||||	aagacaGCUGCUCAGUCCAGa	3
MIMAT0018932	hsa-miR-378f	ENSG00000269821	KCNQ1OT1	antisense	chr11	2697915	2697933	-	1	0	AGO1-4	7mer-m8	gaaGACCGAGGUUCAGGUCa	| |||| : |||||||	ugcCAGGCUGU-AGUCCAGu	3
MIMAT0018932	hsa-miR-378f	ENSG00000269821	KCNQ1OT1	antisense	chr11	2699743	2699766	-	1	0	AGO1-4	8mer	gaaGACCGAG--GU--UCAGGUCa	| ||| | || |||||||	caaCAGGCCCAUCAGCAGUCCAGa	3
MIMAT0018932	hsa-miR-378f	ENSG00000269821	KCNQ1OT1	antisense	chr11	2709094	2709113	-	1	0	AGO2	7mer-m8	gaagaccGAGGUUCAGGUCa	| ||||||||||	cgggacaCCCCAAGUCCAGc	3
MIMAT0018932	hsa-miR-378f	ENSG00000251381	LINC00958	lincRNA	chr11	12983400	12983419	-	1	0	AGO1	8mer	gaagaccgagguUCAGGUCa	|||||||	uccauuaaaaucAGUCCAGa	2
MIMAT0018932	hsa-miR-378f	ENSG00000245532	NEAT1	lincRNA	chr11	65190248	65190267	+	3	0	AGO1-4	7mer-m8	gaagACCGAGGUUCAGGUCa	| |: |||||||||	aaagUUGUGGCAAGUCCAGc	1
MIMAT0018932	hsa-miR-378f	ENSG00000251562	MALAT1	lincRNA	chr11	65267989	65268008	+	13	1	AGO1-4,AGO2	7mer-m8	gaagaccgaggUUCAGGUCa	:|||||||	agauaggaaaaGAGUCCAGg	2
MIMAT0018932	hsa-miR-378f	ENSG00000279742	AP000974.1	TEC	chr11	85565512	85565531	-	1	0	AGO1-4	7mer-m8	gaagaccgAGGUUCAGGUCa	|::||||||||	gaaaggaaUUUAAGUCCAGc	1
MIMAT0018932	hsa-miR-378f	ENSG00000278768	BACE1-AS	antisense	chr11	117163524	117163542	+	1	0	AGO1-4	8mer	gaagACCGAGGUUCAGGUCa	|| || :|||||||	gcagUGACU-AGAGUCCAGa	1
MIMAT0018932	hsa-miR-378f	ENSG00000256540	AC007406.3	lincRNA	chr12	276222	276243	-	2	0	AGO2	7mer-m8	gaaGAC-CGAGGU-UCAGGUCa	||| |:|||| |||||||	uacCUGAGUUCCAGAGUCCAGu	1
MIMAT0018932	hsa-miR-378f	ENSG00000257379	AC023509.1	processed_transcript	chr12	53848545	53848564	+	19	5	AGO1-4,AGO2	7mer-m8	gaagaccGAGGUUCAGGUCa	||| ||||||||	uugaccaCUCAAAGUCCAGc	2
MIMAT0018932	hsa-miR-378f	ENSG00000260470	AC023794.7	lincRNA	chr12	54539227	54539247	-	1	0	AGO1-4	7mer-m8	gaaGACCGAGGU--UCAGGUCa	|| || ||| |||||||	ggcCUCGC-CCAUCAGUCCAGc	1
MIMAT0018932	hsa-miR-378f	ENSG00000227911	LINC02344	lincRNA	chr13	33909209	33909228	-	3	0	AGO1-4	7mer-m8	gaagaCCGAGGUUCAGGUCa	|| |:::|||||||	aggggGGAUUUGAGUCCAGg	1
MIMAT0018932	hsa-miR-378f	ENSG00000276672	AL161891.1	sense_intronic	chr13	34423311	34423331	+	2	0	AGO1,AGO2	7mer-m8	gaagaccGAGGU-UCAGGUCa	:| || |||||||	caguaauUUACAUAGUCCAGg	1
MIMAT0018932	hsa-miR-378f	ENSG00000261553	AL137782.1	processed_transcript	chr13	76379753	76379770	+	1	0	AGO2	7mer-m8	gaagacCGAGGUUCAGGUCa	|||| |||||||	gcgcaaGCUC--AGUCCAGu	2
MIMAT0018932	hsa-miR-378f	ENSG00000275880	AL139385.1	antisense	chr13	111265883	111265902	-	1	0	AGO1-4	7mer-m8	gaagaccgaggUUCAGGUCa	||||||||	cucgacccaggAAGUCCAGc	0
MIMAT0018932	hsa-miR-378f	ENSG00000258441	LINC00641	processed_transcript	chr14	21670261	21670280	-	21	0	AGO1-4,AGO2	7mer-m8	gaagaccGAGGUUCAGGUCa	:| | |||||||	guaaguuUUACUAGUCCAGc	1
MIMAT0018932	hsa-miR-378f	ENSG00000283029	AL139099.4	non_coding	chr14	50053353	50053371	+	22	0	AGO1-4,AGO2	7mer-m8	gaagACCGAGGUUCAGGUCa	| ||| ::|||||||	aggaUCGCU-UGAGUCCAGg	0
MIMAT0018932	hsa-miR-378f	ENSG00000257621	PSMA3-AS1	antisense	chr14	58739487	58739506	-	3	0	AGO1-4,AGO2	7mer-m8	gaagacCGAGGUUCAGGUCa	|||| ||||||||	acaaauGCUCAAAGUCCAGc	1
MIMAT0018932	hsa-miR-378f	ENSG00000257621	PSMA3-AS1	antisense	chr14	58739815	58739833	-	1	0	AGO1-4	7mer-m8	gaagACCGAGGUUCAGGUCa	| ||| |||||||||	cagaUUGCU-CAAGUCCAGg	1
MIMAT0018932	hsa-miR-378f	ENSG00000257621	PSMA3-AS1	antisense	chr14	58760560	58760579	-	1	0	AGO1-4	7mer-m8	gaagaccgaGGUUCAGGUCa	|::|||||||	gaugaucacCUGAGUCCAGg	1
MIMAT0018932	hsa-miR-378f	ENSG00000214770	AL161756.1	antisense	chr14	64803270	64803287	-	3	1	AGO1-4	7mer-m8	gaagaccgaggUUCAGGUCa	:|||||||	#NAME?	1
MIMAT0018932	hsa-miR-378f	ENSG00000214770	AL161756.1	antisense	chr14	64803270	64803289	-	3	1	AGO1-4	7mer-m8	gaagaccgaggUUCAGGUCa	:|||||||	auugaaaagaaGAGUCCAGu	1
MIMAT0018932	hsa-miR-378f	ENSG00000247092	SNHG10	antisense	chr14	95999298	95999319	-	1	0	AGO1-4	7mer-m8	gaAGACCGAGG--UUCAGGUCa	| | |:|:| ||||||||	auUGUUGUUUCAGAAGUCCAGc	3
MIMAT0018932	hsa-miR-378f	ENSG00000270704	AC124312.4	sense_intronic	chr15	25230296	25230316	+	3	0	AGO1-4,AGO2	7mer-m8	gaagaccGAGG-UUCAGGUCa	|||: ||||||||	gugauuaCUCUGAAGUCCAGc	1
MIMAT0018932	hsa-miR-378f	ENSG00000279192	PWAR5	TEC	chr15	25230296	25230316	+	3	0	AGO1-4,AGO2	7mer-m8	gaagaccGAGG-UUCAGGUCa	|||: ||||||||	gugauuaCUCUGAAGUCCAGc	2
MIMAT0018932	hsa-miR-378f	ENSG00000247556	OIP5-AS1	processed_transcript	chr15	41593929	41593948	+	5	0	AGO2	7mer-m8	gaagaccgaggUUCAGGUCa	:|||||||	aguauuagggaGAGUCCAGc	1
MIMAT0018932	hsa-miR-378f	ENSG00000285410	GABPB1-IT1	sense_intronic	chr15	50641422	50641441	-	1	0	AGO1-4	7mer-m8	gaagaccgaggUUCAGGUCa	:|||||||	gccuuccaauaGAGUCCAGu	0
MIMAT0018932	hsa-miR-378f	ENSG00000259306	AC020891.2	lincRNA	chr15	51608210	51608229	+	1	0	AGO1-4	7mer-m8	gaagaccgaggUUCAGGUCa	:|||||||	aagcccugaugGAGUCCAGg	0
MIMAT0018932	hsa-miR-378f	ENSG00000259645	AC027237.4	sense_intronic	chr15	69683854	69683873	+	3	0	AGO1-4,AGO2	7mer-m8	gaagaCCGAGGUUCAGGUCa	|| |||||||||	ccugcGGAAACAAGUCCAGc	2
MIMAT0018932	hsa-miR-378f	ENSG00000281183	NPTN-IT1	sense_intronic	chr15	73861411	73861429	-	1	0	AGO1-4	7mer-m8	gaagacCGAGGUUCAGGUCa	||| : |||||||	uugccaGCUGU-AGUCCAGc	1
MIMAT0018932	hsa-miR-378f	ENSG00000247240	UBL7-AS1	antisense	chr15	74773550	74773569	+	1	0	AGO1-4	7mer-m8	gaagaccGAGGUUCAGGUCa	||:::|||||||	gaggaucCUUUGAGUCCAGc	2
MIMAT0018932	hsa-miR-378f	ENSG00000261659	Z92544.2	processed_transcript	chr16	739834	739856	+	1	0	AGO1-4	7mer-m8	gaaGACC---GAGGUUCAGGUCa	|||| || : |||||||	ucaCUGGAGUCUGUCAGUCCAGc	3
MIMAT0018932	hsa-miR-378f	ENSG00000263072	ZNF213-AS1	antisense	chr16	3181565	3181583	-	1	0	AGO1-4	7mer-m8	gaaGACCGAGGUUCAGGUCa	| |||| :|||||||	gccCAGGCU-GGAGUCCAGu	1
MIMAT0018932	hsa-miR-378f	ENSG00000260852	FBXL19-AS1	antisense	chr16	30930964	30930983	-	1	0	AGO2	7mer-m8	gaaGACCGAGGUUCAGGUCa	||| :| |||||||	gucCUGAAAUCUAGUCCAGg	2
MIMAT0018932	hsa-miR-378f	ENSG00000260852	FBXL19-AS1	antisense	chr16	30934015	30934035	-	2	0	AGO2	7mer-m8	gaagaCCGAGGU-UCAGGUCa	|| | :: |||||||	acaugGGAUGUGUAGUCCAGg	2
MIMAT0018932	hsa-miR-378f	ENSG00000280152	AC009078.3	TEC	chr16	75280943	75280962	-	2	0	AGO1-4,AGO2	7mer-m8	gaagaCCGAGGUUCAGGUCa	|| | |||||||	ggaggGGAUGAUAGUCCAGc	3
MIMAT0018932	hsa-miR-378f	ENSG00000279476	AC092139.3	TEC	chr16	81553100	81553123	+	1	0	AGO2	7mer-m8	gaagacCGAGGU----UCAGGUCa	|| ||| |||||||	ucccauGCCCCAGGGCAGUCCAGg	1
MIMAT0018932	hsa-miR-378f	ENSG00000263272	AC004148.2	antisense	chr17	5335746	5335766	-	2	0	AGO1-4	7mer-m8	gaagaCCGAGG-UUCAGGUCa	| |||| :|||||||	augagGUCUCCUGAGUCCAGu	2
MIMAT0018932	hsa-miR-378f	ENSG00000227543	SPAG5-AS1	processed_transcript	chr17	26926262	26926282	+	2	0	AGO1-4	7mer-m8	gaagACCGAGGU-UCAGGUCa	| ||| | |||||||	caggUAGCUGGAGAGUCCAGg	2
MIMAT0018932	hsa-miR-378f	ENSG00000270010	CTD-2132N18.4	sense_intronic	chr17	40190602	40190621	-	1	0	AGO1-4	7mer-m8	gaAGACCGAGGUUCAGGUCa	||| ||| ||||||||	uuUCUUCCUCAAAGUCCAGu	3
MIMAT0018932	hsa-miR-378f	ENSG00000266962	AC067852.2	antisense	chr17	40706612	40706633	-	1	0	AGO1-4	7mer-m8	gaagaccGAGG--UUCAGGUCa	|||| :|||||||	gcccccaCUCCUGGAGUCCAGc	0
MIMAT0018932	hsa-miR-378f	ENSG00000267002	AC060780.1	lincRNA	chr17	41315915	41315934	-	1	0	AGO1-4	7mer-m8	gaAGACCGAGGUUCAGGUCa	| | | | ||||||||	gcUAUAUCCCAAAGUCCAGc	2
MIMAT0018932	hsa-miR-378f	ENSG00000247011	AC005920.1	lincRNA	chr17	49021188	49021207	-	1	0	AGO1-4	7mer-m8	gaaGACCGAGGUUCAGGUCa	||| : ||:|||||||	cuaCUGUUCCCGAGUCCAGc	3
MIMAT0018932	hsa-miR-378f	ENSG00000261589	CTC-462L7.1	lincRNA	chr17	53246316	53246335	+	1	0	AGO1-4	7mer-m8	gaagaccgagguUCAGGUCa	|||||||	uaaagaaguaacAGUCCAGu	0
MIMAT0018932	hsa-miR-378f	ENSG00000267391	AC105105.2	lincRNA	chr18	56117238	56117257	+	1	0	AGO2	7mer-m8	gaagaccGAGGUUCAGGUCa	|| |||||||||	auaaucaCUGCAAGUCCAGc	2
MIMAT0018932	hsa-miR-378f	ENSG00000267575	AC006504.5	lincRNA	chr19	28297050	28297069	+	2	0	AGO1-4	7mer-m8	gaagaccgAGGUUCAGGUCa	| | |||||||	gaugcgagUGCUAGUCCAGc	1
MIMAT0018932	hsa-miR-378f	ENSG00000267107	PCAT19	lincRNA	chr19	41962086	41962105	-	1	0	AGO2	7mer-m8	gaagaccgaggUUCAGGUCa	||||||||	gaauaugagagAAGUCCAGc	0
MIMAT0018932	hsa-miR-378f	ENSG00000279539	AC006486.2	TEC	chr19	42746927	42746940	+	1	0	AGO1-4	7mer-m8	gaagaccgaggUUCAGGUCa	:|||||||	#NAME?	1
MIMAT0018932	hsa-miR-378f	ENSG00000279407	AC007191.1	TEC	chr19	46218312	46218331	-	1	0	AGO1-4	8mer	gaagaccgaggUUCAGGUCa	:|||||||	ccuaaauugaaGAGUCCAGa	1
MIMAT0018932	hsa-miR-378f	ENSG00000268686	AC010643.1	antisense	chr19	49873612	49873631	-	1	0	AGO1-4	7mer-m8	gaAGACCGAGGUUCAGGUCa	|| ||:|||||||||	ugUCAACCUUCAAGUCCAGu	0
MIMAT0018932	hsa-miR-378f	ENSG00000268568	AC007228.2	lincRNA	chr19	57184250	57184269	-	3	0	AGO2	8mer	gaagaccGAGGUUCAGGUCa	|| : |||||||	auggaaaCUGUUAGUCCAGa	1
MIMAT0018932	hsa-miR-378f	ENSG00000268713	AC005261.3	lincRNA	chr19	57773214	57773233	+	1	0	AGO2	8mer	gaagaccgaGGUUCAGGUCa	||||||||||	ggcucaaacCCAAGUCCAGa	3
MIMAT0018932	hsa-miR-378f	ENSG00000268205	AC005261.1	lincRNA	chr19	57818553	57818572	+	7	0	AGO1-4,AGO2	8mer	gaAGACCGAGGUUCAGGUCa	| | || : |||||||	uaUGUAUCUGUCAGUCCAGa	5
MIMAT0018932	hsa-miR-378f	ENSG00000267858	MZF1-AS1	antisense	chr19	59084144	59084163	+	1	0	AGO1-4	7mer-m8	gaagaccgaggUUCAGGUCa	||||||||	acacuucccagAAGUCCAGg	1
MIMAT0018932	hsa-miR-378f	ENSG00000267858	MZF1-AS1	antisense	chr19	59085624	59085643	+	2	0	AGO1-4	8mer	gaagaccgaggUUCAGGUCa	:|||||||	ggaaaacuuagGAGUCCAGa	1
MIMAT0018932	hsa-miR-378f	ENSG00000260032	NORAD	lincRNA	chr20	34635263	34635282	-	8	0	AGO1-4,AGO2	7mer-m8	gaagaccgaGGUUCAGGUCa	::||||||||	auggaaaacUUAAGUCCAGu	3
MIMAT0018932	hsa-miR-378f	ENSG00000276786	BX640515.1	lincRNA	chr20	59945546	59945565	+	2	0	AGO1-4	7mer-m8	gaagaccGAGGUUCAGGUCa	| ||||||||||	uuauuccCACCAAGUCCAGg	0
MIMAT0018932	hsa-miR-378f	ENSG00000235609	AF127577.4	lincRNA	chr21	16229964	16229983	-	1	0	AGO1-4	7mer-m8	gaagaccgaggUUCAGGUCa	||||||||	aaauauaagagAAGUCCAGu	4
MIMAT0018932	hsa-miR-378f	ENSG00000281903	LINC02246	lincRNA	chr21	16229964	16229983	-	1	0	AGO1-4	7mer-m8	gaagaccgaggUUCAGGUCa	||||||||	aaauauaagagAAGUCCAGu	4
MIMAT0018932	hsa-miR-378f	ENSG00000185186	LINC00313	lincRNA	chr21	44882384	44882403	-	1	0	AGO1-4	7mer-m8	gaagaccgaGGUUCAGGUCa	::||||||||	ucuuaaugaUUAAGUCCAGg	2
MIMAT0018932	hsa-miR-378f	ENSG00000280191	LINC01669	lincRNA	chr21	44882384	44882403	-	1	0	AGO1-4	7mer-m8	gaagaccgaGGUUCAGGUCa	::||||||||	ucuuaaugaUUAAGUCCAGg	0
MIMAT0018932	hsa-miR-378f	ENSG00000223768	LINC00205	bidirectional_promoter_lncRNA	chr21	46716845	46716864	+	1	0	AGO1-4	8mer	gaaGACCGAGGU-UCAGGUCa	|| |:| | |||||||	augCU-GUUAAAUAGUCCAGa	3
MIMAT0018932	hsa-miR-378f	ENSG00000206195	DUXAP8	processed_transcript	chr22	16151225	16151244	-	1	0	AGO1-4	8mer	gaagaccgaggUUCAGGUCa	:|||||||	ucaaugcagaaGAGUCCAGa	1
MIMAT0018932	hsa-miR-378f	ENSG00000228315	GUSBP11	processed_transcript	chr22	24034634	24034653	-	1	0	AGO2	7mer-m8	gaagaccgaGGUUCAGGUCa	|| |||||||	uccuccaagCCCAGUCCAGg	2
MIMAT0018932	hsa-miR-378f	ENSG00000228315	GUSBP11	processed_transcript	chr22	24036786	24036805	-	2	0	AGO2	7mer-m8	gaaGACCGAGGUUCAGGUCa	:|| || :|||||||	uccUUGCCUAGGAGUCCAGg	2
MIMAT0018932	hsa-miR-378f	ENSG00000273000	AP000347.2	processed_transcript	chr22	24036786	24036805	-	2	0	AGO2	7mer-m8	gaaGACCGAGGUUCAGGUCa	:|| || :|||||||	uccUUGCCUAGGAGUCCAGg	1
MIMAT0018932	hsa-miR-378f	ENSG00000260822	AC004656.1	sense_overlapping	chrX	24568251	24568270	+	2	0	AGO1-4	7mer-m8	gaagaccgagGUUCAGGUCa	|||||||||	aauguacacaCAAGUCCAGu	1
MIMAT0018932	hsa-miR-378f	ENSG00000225470	JPX	lincRNA	chrX	73164257	73164276	+	1	2	AGO2	8mer	gaagaccgaggUUCAGGUCa	||||||||	uccacuaacaaAAGUCCAGa	0
MIMAT0018932	hsa-miR-378f	ENSG00000230590	FTX	lincRNA	chrX	73421229	73421249	-	1	0	AGO1-4	7mer-m8	gaAGAC-CGAGGUUCAGGUCa	| || |:| :|||||||	agUAUGUGUUAGGAGUCCAGc	1
MIMAT0018932	hsa-miR-378f	ENSG00000270052	BX546450.2	lincRNA	chrX	150666231	150666250	+	1	0	AGO1-4	8mer	gaAGACCGAGGUUCAGGUCa	||| | ||||||||	ccUCUCAACCAAAGUCCAGa	1
MIMAT0019704	hsa-miR-4644	ENSG00000182873	PRKCZ-AS1	antisense	chr1	2115157	2115179	-	1	0	AGO2	7mer-m8	gaagacAGAGAAAAGAGAGAGGu	|: || ||||||||	guggccUUCCUCCCCUCUCUCCu	0
MIMAT0019704	hsa-miR-4644	ENSG00000270115	AL513327.3	lincRNA	chr1	33727237	33727259	+	1	0	AGO2	8mer	gaagaCAGAGAAAAGAGAGAGGu	| | | || |||||||	aaggaGACACCGUUAUCUCUCCa	0
MIMAT0019704	hsa-miR-4644	ENSG00000236200	KDM4A-AS1	antisense	chr1	44172957	44172979	-	1	0	AGO1	7mer-m8	gaagacagagaaaAGAGAGAGGu	| |||||||	gguucagcgugggUGUCUCUCCc	0
MIMAT0019704	hsa-miR-4644	ENSG00000225206	MIR137HG	lincRNA	chr1	98452419	98452440	-	5	0	AGO1-4	7mer-m8	gaAGACAGAGAAAAGAGAGAGGu	||| |||| | |||||||||	uuUCUUUCUC-UCUCUCUCUCCc	0
MIMAT0019704	hsa-miR-4644	ENSG00000271853	AL162258.1	processed_transcript	chr1	153600025	153600047	-	4	1	AGO1-4	7mer-m8	gaagacagagaaaaGAGAGAGGu	||||||||	gggcuuggaagcagCUCUCUCCu	0
MIMAT0019704	hsa-miR-4644	ENSG00000231064	AC234582.1	antisense	chr1	155170091	155170114	+	1	0	AGO1-4	7mer-m8	gaAGACAGAG-AAAAGAGAGAGGu	|||| : | | |||||||	caUCUGCUGCAGGUAAUCUCUCCu	0
MIMAT0019704	hsa-miR-4644	ENSG00000272405	AL365181.3	antisense	chr1	156613853	156613875	-	1	0	AGO1-4	8mer	gaagacagagaAAAGAGAGAGGu	| | |||||||	ucugagagagcUCUGUCUCUCCa	0
MIMAT0019704	hsa-miR-4644	ENSG00000260766	RP11-226L15.5	sense_overlapping	chr1	159995894	159995921	-	1	0	AGO2	7mer-m8	gaAGACAG-A-GAAA---AGAGAGAGGu	| |||| | |||| |||||||||	ugUGUGUCAUACUUUCUGUCUCUCUCCc	0
MIMAT0019704	hsa-miR-4644	ENSG00000234741	GAS5	processed_transcript	chr1	173835576	173835599	-	2	0	AGO1-4,AGO2	7mer-m8	gaAGACAGAGAAAAG-AGAGAGGu	||| | |: | | |||||||	uaUCUAUGUUAGUGCUUCUCUCCc	0
MIMAT0019704	hsa-miR-4644	ENSG00000228288	PCAT6	antisense	chr1	202780874	202780897	+	1	0	AGO1-4	7mer-m8	gaagacagagaaaAG-AGAGAGGu	|| |||||||	caauucaaugccaUCAUCUCUCCu	3
MIMAT0019704	hsa-miR-4644	ENSG00000281406	BLACAT1	lincRNA	chr1	205406101	205406123	-	1	0	AGO1-4	7mer-m8	gaagacagagaaAAGAGAGAGGu	| ||||||||	uggcaaauugccUCCUCUCUCCc	1
MIMAT0019704	hsa-miR-4644	ENSG00000203709	MIR29B2CHG	lincRNA	chr1	207980736	207980758	-	2	0	AGO2	7mer-m8	gaaGACAGAGAAAAGAGAGAGGu	:|||: | ||||||||	gacUUGUUGAAAUGCUCUCUCCu	2
MIMAT0019704	hsa-miR-4644	ENSG00000203709	MIR29B2CHG	lincRNA	chr1	207981560	207981582	-	1	0	AGO1-4	7mer-m8	gaaGACAGAGAAAAGAGAGAGGu	:| |:| | ||:|||||||	aagUUAUUUGUAUUUUCUCUCCu	2
MIMAT0019704	hsa-miR-4644	ENSG00000228106	AL392172.1	lincRNA	chr1	223010639	223010661	+	1	0	AGO1-4	8mer	gaagacagagaaaAGAGAGAGGu	| |||||||	ccuggagcagagcUGUCUCUCCa	1
MIMAT0019704	hsa-miR-4644	ENSG00000237481	AL117350.1	antisense	chr1	229455370	229455392	+	1	0	AGO1-4	7mer-m8	gaaGACAGAGAAAAGAGAGAGGu	:| ||||| | ||||||||	cucUUCUCUCUCUGCUCUCUCCc	1
MIMAT0019704	hsa-miR-4644	ENSG00000224885	EIPR1-IT1	sense_intronic	chr2	3302154	3302176	-	1	0	AGO2	7mer-m8	gaagacagagaaaaGAGAGAGGu	:|||||||	uagcaagacuuggaUUCUCUCCc	1
MIMAT0019704	hsa-miR-4644	ENSG00000224165	DNAJC27-AS1	antisense	chr2	25262090	25262112	+	1	0	AGO1-4	7mer-m8	gaagacagagaaaaGAGAGAGGu	||||||||	ccacaggaaacagaCUCUCUCCu	0
MIMAT0019704	hsa-miR-4644	ENSG00000237638	LINC02245	lincRNA	chr2	65130833	65130856	-	1	0	AGO1-4	7mer-m8	gaAGACAGAGA-AAAGAGAGAGGu	|:| ||||| |||||||||	cuUUUCUCUCUCACUCUCUCUCCc	1
MIMAT0019704	hsa-miR-4644	ENSG00000234028	AC062029.1	antisense	chr2	88929029	88929051	+	1	0	AGO2	7mer-m8	gaagacagagaaaaGAGAGAGGu	||||||||	ugggauucugaggcCUCUCUCCu	0
MIMAT0019704	hsa-miR-4644	ENSG00000272994	AC012360.3	lincRNA	chr2	105951420	105951443	-	1	0	AGO2	7mer-m8	gaagacAGAGAAAAG-AGAGAGGu	|| | | | |||||||	ugagauUCACAUACCGUCUCUCCu	0
MIMAT0019704	hsa-miR-4644	ENSG00000236682	AC068282.1	lincRNA	chr2	128156020	128156041	+	1	0	AGO1-4	7mer-m8	gaaGACAGAGAAAAGAGAGAGGu	| ||| || ||||||||	cucCAGUC-AUUGGCUCUCUCCc	1
MIMAT0019704	hsa-miR-4644	ENSG00000244125	AC078882.1	sense_overlapping	chr2	142888833	142888855	-	1	0	AGO2	7mer-m8	gaagacagagaaaagAGAGAGGu	|||||||	aggccaaugcagaagUCUCUCCc	0
MIMAT0019704	hsa-miR-4644	ENSG00000239467	AC007405.3	lincRNA	chr2	171634206	171634228	+	1	0	AGO1-4	7mer-m8	gaagacagagaaaagAGAGAGGu	|||||||	ugauugugcagcugaUCUCUCCc	1
MIMAT0019704	hsa-miR-4644	ENSG00000224189	HAGLR	antisense	chr2	177040856	177040878	-	1	0	AGO1-4	7mer-m8	gaAGACAGAGAAAAGAGAGAGGu	||| : || | :|||||||	auUCUCCUCCUGUAUUCUCUCCu	1
MIMAT0019704	hsa-miR-4644	ENSG00000237298	TTN-AS1	antisense	chr2	179478937	179478961	+	1	0	AGO2	8mer	gaaGACAGAGAA-AAG-AGAGAGGu	|| || || || |||||||	ucaCUAUCAGUUGCUCGUCUCUCCa	1
MIMAT0019704	hsa-miR-4644	ENSG00000279809	AC005538.2	TEC	chr2	234775410	234775432	-	9	0	AGO1-4	7mer-m8	gaagacagagaaaaGAGAGAGGu	||||||||	ggagccaggagaagCUCUCUCCc	0
MIMAT0019704	hsa-miR-4644	ENSG00000206573	THUMPD3-AS1	antisense	chr3	9436614	9436636	-	3	0	AGO1-4,AGO2	7mer-m8	gaagacagagaaaaGAGAGAGGu	||||||||	cacacaaauaugacCUCUCUCCu	0
MIMAT0019704	hsa-miR-4644	ENSG00000206573	THUMPD3-AS1	antisense	chr3	9437553	9437576	-	1	0	AGO2	7mer-m8	gaAGACAGAGA-AAAGAGAGAGGu	|| || || ||||||||	cuUCCCUCCCUCACCCUCUCUCCc	0
MIMAT0019704	hsa-miR-4644	ENSG00000231177	LINC00852	antisense	chr3	10327170	10327191	+	1	0	AGO2	7mer-m8	gaaGACAGAGAAAAGAGAGAGGu	|| || | || |||||||	cuaCUCUCCCCCUU-UCUCUCCu	1
MIMAT0019704	hsa-miR-4644	ENSG00000261167	AC107027.3	sense_overlapping	chr3	131176761	131176783	-	1	0	AGO2	7mer-m8	gaagacagagaaaagAGAGAGGu	|||||||	ugugucagagugaagUCUCUCCu	1
MIMAT0019704	hsa-miR-4644	ENSG00000239219	AC008040.1	antisense	chr3	169684443	169684465	-	10	0	AGO1,AGO1-4,AGO2,AGO3	7mer-m8	gaagacagagaaaaGAGAGAGGu	:|||||||	uccuuagcggugccUUCUCUCCc	0
MIMAT0019704	hsa-miR-4644	ENSG00000214145	LINC00887	lincRNA	chr3	194020915	194020935	-	1	0	AGO1-4	7mer-m8	gaAGACAGAGAAAAGAGAGAGGu	||||| | || ||||||||	ccUCUGU-GC-UUACUCUCUCCu	0
MIMAT0019704	hsa-miR-4644	ENSG00000226950	DANCR	processed_transcript	chr4	53580194	53580216	+	4	0	AGO1-4,AGO2	7mer-m8	gaagacagagaaaAGAGAGAGGu	|||||||||	aacaaccccagggUCUCUCUCCc	1
MIMAT0019704	hsa-miR-4644	ENSG00000180769	WDFY3-AS2	processed_transcript	chr4	85888110	85888132	+	1	0	AGO1-4	7mer-m8	gaagacagagaaaaGAGAGAGGu	||||||||	cccgccccgcgcccCUCUCUCCu	1
MIMAT0019704	hsa-miR-4644	ENSG00000250241	AC105383.1	lincRNA	chr4	134016653	134016676	-	1	0	AGO1-4	7mer-m8	gaaGACAGAG-AAAAGAGAGAGGu	|| || | |:|||||||	cacCUCUCACAACCUUUCUCUCCu	0
MIMAT0019704	hsa-miR-4644	ENSG00000251611	FAM160A1-DT	lincRNA	chr4	152328789	152328811	-	2	0	AGO1-4	8mer	gaaGACAGAGAAAAGAGAGAGGu	:|| | | | |||||||	uacUUGCCACAAGUAUCUCUCCa	0
MIMAT0019704	hsa-miR-4644	ENSG00000177822	AC098864.1	antisense	chr4	183065632	183065653	-	2	0	AGO2	7mer-m8	gaagacAGAGAAA-AGAGAGAGGu	|| |||| |:|||||||	#NAME?	0
MIMAT0019704	hsa-miR-4644	ENSG00000221990	EXOC3-AS1	antisense	chr5	442998	443020	-	4	0	AGO1-4,AGO2	7mer-m8	gaaGACAGAGAAAAGAGAGAGGu	||| | ||:|||||||	ugaCUGCGUGCAUUUUCUCUCCu	0
MIMAT0019704	hsa-miR-4644	ENSG00000250764	AC025178.1	antisense	chr5	32103950	32103973	-	1	0	AGO1-4	7mer-m8	gaAGACAGAGAAAAG-AGAGAGGu	|||| | || |||||||	gaUCUGAAGGAUGUCAUCUCUCCu	0
MIMAT0019704	hsa-miR-4644	ENSG00000233937	AC008443.1	processed_transcript	chr5	180674322	180674345	+	1	0	AGO1-4	7mer-m8	gaaGA-CAGAGAAAAGAGAGAGGu	|| | || || ||||||||	cccCUGGGCUGCUUCCUCUCUCCc	0
MIMAT0019704	hsa-miR-4644	ENSG00000225092	AL355336.1	sense_intronic	chr6	7183572	7183597	+	1	0	AGO2	8mer	gaaGACAG--AGAAAAG-AGAGAGGu	|| || ||| | | |||||||	ugaCUAUCCAUCUAUCCAUCUCUCCa	0
MIMAT0019704	hsa-miR-4644	ENSG00000261071	AL441883.1	antisense	chr6	13614725	13614749	-	2	0	AGO1-4	7mer-m8	gaAGAC-AGAGA-AAAGAGAGAGGu	| || || || | |:|||||||	uuUGUGAUCGCUGUGUUUCUCUCCu	0
MIMAT0019704	hsa-miR-4644	ENSG00000272462	U91328.1	lincRNA	chr6	26000169	26000193	+	1	0	AGO1-4	8mer	gaAGACAGA-GAAAAG-AGAGAGGu	|:| || || | |||||||	ugUUUACCUGCUGACCUUCUCUCCa	1
MIMAT0019704	hsa-miR-4644	ENSG00000231074	HCG18	antisense	chr6	30271901	30271924	-	2	0	AGO1-4,AGO2	8mer	gaagACAGAGAA-AAGAGAGAGGu	|||||:|| ||||||||	uaggUGUCUUUUGGCCUCUCUCCa	1
MIMAT0019704	hsa-miR-4644	ENSG00000279289	AL136164.3	TEC	chr6	72097297	72097319	-	2	0	AGO1-4	7mer-m8	gaagacaGAGAAAAGAGAGAGGu	||| |:|||||||	ucaggcaCUCCAGUUUCUCUCCu	0
MIMAT0019704	hsa-miR-4644	ENSG00000229852	AC019205.1	antisense	chr6	74009956	74009978	+	1	0	AGO1-4	7mer-m8	gaagacagagaAAAGAGAGAGGu	|||||||||||	ccuccuccagaUUUCUCUCUCCu	0
MIMAT0019704	hsa-miR-4644	ENSG00000226816	AC005082.1	lincRNA	chr7	23246605	23246626	+	4	0	AGO1-4,AGO2	8mer	gaagacAGAGAAAAGAGAGAGGu	|:|| | | |||||||	agacauUUUCAUAU-UCUCUCCa	1
MIMAT0019704	hsa-miR-4644	ENSG00000273237	AC004520.1	antisense	chr7	26214147	26214170	-	1	0	AGO1-4	7mer-m8	gaaGACAGAG-AAAAGAGAGAGGu	|| ||| | |||||||	gucCUAGCUCAAUCAGUCUCUCCc	1
MIMAT0019704	hsa-miR-4644	ENSG00000196295	AC005154.1	processed_transcript	chr7	30608281	30608303	-	1	0	AGO1-4	7mer-m8	gaagacagagAAAAGAGAGAGGu	| | ||||||||	caggcugaagUCUGCUCUCUCCc	1
MIMAT0019704	hsa-miR-4644	ENSG00000279072	AC118758.3	lincRNA	chr7	56880772	56880798	-	1	0	AGO1-4	8mer	gaagACA--GAGAAAAG--AGAGAGGu	||| ||| || |||||||	caaaUGUUCCUCGAGUCCGUCUCUCCa	0
MIMAT0019704	hsa-miR-4644	ENSG00000279072	AC118758.3	lincRNA	chr7	56884304	56884328	-	1	0	AGO1-4	8mer	gaagacaGAGAAAAG--AGAGAGGu	||| || |||||||	aaaguucCUCGAGUCCGUCUCUCCa	0
MIMAT0019704	hsa-miR-4644	ENSG00000279072	AC118758.3	lincRNA	chr7	56888028	56888052	-	1	0	AGO1-4	8mer	gaagacaGAGAAAAG--AGAGAGGu	||| || |||||||	aaaguucCUCGAGUCCGUCUCUCCa	0
MIMAT0019704	hsa-miR-4644	ENSG00000279072	AC118758.3	lincRNA	chr7	56890010	56890034	-	3	0	AGO1-4	8mer	gaaGACAGAGAAAAG--AGAGAGGu	|| ||| || |||||||	aaaCUUCCUCGAGUCCGUCUCUCCa	0
MIMAT0019704	hsa-miR-4644	ENSG00000279072	AC118758.3	lincRNA	chr7	56893599	56893623	-	1	0	AGO1-4	8mer	gaaGACAGAGAAAAG--AGAGAGGu	|| ||| || |||||||	aaaCUUCCUCGAGUCCGUCUCUCCa	0
MIMAT0019704	hsa-miR-4644	ENSG00000179406	LINC00174	processed_transcript	chr7	65847691	65847714	-	1	0	AGO1-4	8mer	gaagacAGA-GAAAAGAGAGAGGu	||| || :|||||||	uccucaUCUGCUAACUUCUCUCCa	0
MIMAT0019704	hsa-miR-4644	ENSG00000273142	AC073335.2	lincRNA	chr7	66369570	66369592	+	1	0	AGO1-4	8mer	gaagacagagaaaaGAGAGAGGu	||||||||	ugccugugggcggcCUCUCUCCa	0
MIMAT0019704	hsa-miR-4644	ENSG00000273142	AC073335.2	lincRNA	chr7	66370429	66370453	+	1	0	AGO1-4	8mer	gaAGACAGAGAAAAG--AGAGAGGu	|||| ||:| || |||||||	cuUCUGCCUUUCAUCGGUCUCUCCa	0
MIMAT0019704	hsa-miR-4644	ENSG00000273142	AC073335.2	lincRNA	chr7	66370588	66370612	+	2	0	AGO1-4,AGO2	8mer	gaaGACAGAG--AAAAGAGAGAGGu	|| |||| || |||||||	cucCUUUCUCCGACUUGUCUCUCCa	0
MIMAT0019704	hsa-miR-4644	ENSG00000273142	AC073335.2	lincRNA	chr7	66370683	66370707	+	1	0	AGO2	8mer	gaaGAC--AGAGAAAAGAGAGAGGu	||| || | | |||||||	cucCUGCCUCCCAUGGAUCUCUCCa	0
MIMAT0019704	hsa-miR-4644	ENSG00000225946	RP11-395B7.2	processed_transcript	chr7	100608160	100608181	-	1	0	AGO1-4	7mer-m8	gaagaCAGAGAAAAGAGAGAGGu	| ||| | | |||||||	gggaaGACUCCUGU-UCUCUCCc	0
MIMAT0019704	hsa-miR-4644	ENSG00000225946	RP11-395B7.2	processed_transcript	chr7	100608208	100608230	-	1	0	AGO1-4	7mer-m8	gaagacagagaaaaGAGAGAGGu	||||||||	gagggcagugagggCUCUCUCCg	0
MIMAT0019704	hsa-miR-4644	ENSG00000279078	SND1-IT1	lincRNA	chr7	127638051	127638073	+	1	0	AGO1-4	7mer-m8	gaAGACAGAGAAAAGAGAGAGGu	||| | | |||||||	gaUCUAUGACCCAAGUCUCUCCc	1
MIMAT0019704	hsa-miR-4644	ENSG00000279078	SND1-IT1	lincRNA	chr7	127638517	127638539	+	1	0	AGO2	7mer-m8	gaagacagagaaaagAGAGAGGu	|||||||	aacauagucugcaaaUCUCUCCc	1
MIMAT0019704	hsa-miR-4644	ENSG00000240889	NDUFB2-AS1	antisense	chr7	140396363	140396385	-	1	0	AGO2	7mer-m8	gaagacagagaaaaGAGAGAGGu	||||||||	cggcugcaggaaacCUCUCUCCc	1
MIMAT0019704	hsa-miR-4644	ENSG00000284048	AC073111.4	processed_transcript	chr7	150079805	150079824	+	1	0	AGO2	8mer	gaaGACAGAGAAAAGAGAGAGGu	|| || | |||||||	#NAME?	0
MIMAT0019704	hsa-miR-4644	ENSG00000234210	AC006372.3	lincRNA	chr7	157260518	157260543	+	1	0	AGO2	7mer-m8	gaagacaGAGAAAA---GAGAGAGGu	| ||| | :|||||||	cuaaccgCACUUGUAACUUCUCUCCc	0
MIMAT0019704	hsa-miR-4644	ENSG00000280453	AP006248.5	TEC	chr8	17356322	17356347	+	1	0	AGO1-4	7mer-m8	gaAGACAGAGAAAAG----AGAGAGGu	|||| || || | |||||||	ucUCUG-AUCAUUCCAGAGUCUCUCCu	0
MIMAT0019704	hsa-miR-4644	ENSG00000253586	AC067817.1	sense_intronic	chr8	38657341	38657365	+	1	0	AGO2	8mer	gaAGACAG--AGAAAAGAGAGAGGu	||| || | | | |||||||	ccUCUCUCAAGCAUGUGUCUCUCCa	0
MIMAT0019704	hsa-miR-4644	ENSG00000254557	AC091047.1	antisense	chr8	70625673	70625694	+	1	0	AGO1-4	7mer-m8	gaAGACAGAGAAAAGAGAGAGGu	|| |||| | |||||||||	auUCAUUCUC-UCUCUCUCUCCc	0
MIMAT0019704	hsa-miR-4644	ENSG00000253395	AP003469.2	lincRNA	chr8	102137230	102137252	-	1	0	AGO1-4	7mer-m8	gaagacagagaaAAGAGAGAGGu	| ||||||||	cuugaccacgccUCCUCUCUCCu	2
MIMAT0019704	hsa-miR-4644	ENSG00000272502	AC104958.2	antisense	chr8	121825480	121825503	+	1	0	AGO2	8mer	gaaGAC-AGAGAAAAGAGAGAGGu	||| | ||| ||||||||	ccaCUGCUGUCUACCCUCUCUCCa	1
MIMAT0019704	hsa-miR-4644	ENSG00000249859	PVT1	lincRNA	chr8	129010549	129010571	+	1	0	AGO1-4	7mer-m8	gaagacAGAGAAAAGAGAGAGGu	|:| | ||||||||	gggagaUUUAACUCCUCUCUCCu	1
MIMAT0019704	hsa-miR-4644	ENSG00000282164	PEG13	sense_intronic	chr8	141105565	141105587	-	1	0	AGO2	7mer-m8	gaAGACAGAGAAAAGAGAGAGGu	|:| || || |||||||||	ugUUUCUCACUCCUCUCUCUCCc	0
MIMAT0019704	hsa-miR-4644	ENSG00000282164	PEG13	sense_intronic	chr8	141105829	141105852	-	3	0	AGO1-4	7mer-m8	gaaGACAGAGAAAA-GAGAGAGGu	||| |||| ||||||||	ccaCUGAAAAUUUUCCUCUCUCCc	0
MIMAT0019704	hsa-miR-4644	ENSG00000280035	AC011676.5	TEC	chr8	142236761	142236783	-	1	0	AGO2	8mer	gaagacagagaaaAGAGAGAGGu	| |||||||	cggccccccggccUGUCUCUCCa	0
MIMAT0019704	hsa-miR-4644	ENSG00000278982	AL139125.2	TEC	chr10	7455326	7455348	+	1	0	AGO1-4	8mer	gaagacagagaaaaGAGAGAGGu	||||||||	aaccagccaccgcgCUCUCUCCa	1
MIMAT0019704	hsa-miR-4644	ENSG00000239665	AL157392.3	processed_transcript	chr10	13679963	13679983	+	1	0	AGO2	7mer-m8	gaagACAGAGAAAAGAGAGAGGu	||| || ||||||||||	gcaaUGU-UC-AUUCUCUCUCCu	0
MIMAT0019704	hsa-miR-4644	ENSG00000239665	AL157392.3	processed_transcript	chr10	13682779	13682801	+	1	0	AGO1-4	7mer-m8	gaagacagagaaaaGAGAGAGGu	||||||||	agagucauuccaacCUCUCUCCu	0
MIMAT0019704	hsa-miR-4644	ENSG00000237036	ZEB1-AS1	antisense	chr10	31606552	31606574	-	2	0	AGO1-4,AGO2	7mer-m8	gaagacagagaaAAGAGAGAGGu	||:|||||||	uauaaaugaacaUUUUCUCUCCc	1
MIMAT0019704	hsa-miR-4644	ENSG00000273363	AL353801.3	sense_intronic	chr10	45454593	45454615	-	1	0	AGO1-4	7mer-m8	gaagacagagaAAAGAGAGAGGu	| |:|||||||	uaagaaguuagUCUUUCUCUCCc	0
MIMAT0019704	hsa-miR-4644	ENSG00000272892	AL133551.1	lincRNA	chr10	69609874	69609896	+	1	0	AGO2	7mer-m8	gaagacagagaaaagAGAGAGGu	|||||||	aauagccuaauaaaaUCUCUCCc	0
MIMAT0019704	hsa-miR-4644	ENSG00000272489	AL132656.3	sense_intronic	chr10	81423823	81423847	+	1	0	AGO1-4	8mer	gaAGACAGAGAAAAG--AGAGAGGu	|: ||:|:| | | |||||||	aaUUAGUUUUUGUACCAUCUCUCCa	2
MIMAT0019704	hsa-miR-4644	ENSG00000225484	NUTM2B-AS1	antisense	chr10	81451480	81451502	-	2	0	AGO1-4,AGO2	7mer-m8	gaagacagagAAAAGAGAGAGGu	| | ||||||||	uaugagggaaUGUACUCUCUCCu	0
MIMAT0019704	hsa-miR-4644	ENSG00000225484	NUTM2B-AS1	antisense	chr10	81478611	81478633	-	1	0	AGO1-4	7mer-m8	gaagacagagaaaAGAGAGAGGu	|:|||||||	cuauaaauauugaUUUCUCUCCc	0
MIMAT0019704	hsa-miR-4644	ENSG00000280446	AL607033.1	TEC	chr10	133664664	133664685	-	1	0	AGO1-4	8mer	gaaGACAGAGAAAAGAGAGAGGu	|| || | | |||||||	augCUCCAUCAUGU-UCUCUCCa	0
MIMAT0019704	hsa-miR-4644	ENSG00000280446	AL607033.1	TEC	chr10	133664732	133664754	-	1	0	AGO1-4	7mer-m8	gaaGACAGAGAAAAGAGAGAGGu	|| :|| | ||||||||	cccCUCCUUCCUGCCUCUCUCCg	0
MIMAT0019704	hsa-miR-4644	ENSG00000269821	KCNQ1OT1	antisense	chr11	2691531	2691553	-	4	0	AGO1-4,AGO2	8mer	gaagacagagaaAAGAGAGAGGu	|| |||||||	ccauauuugagaUUAUCUCUCCa	0
MIMAT0019704	hsa-miR-4644	ENSG00000269821	KCNQ1OT1	antisense	chr11	2702486	2702508	-	2	0	AGO1-4,AGO2	7mer-m8	gaagacagagaaaaGAGAGAGGu	||||||||	gggagaaagugaagCUCUCUCCu	0
MIMAT0019704	hsa-miR-4644	ENSG00000269821	KCNQ1OT1	antisense	chr11	2705945	2705967	-	1	0	AGO1-4	8mer	gaagacaGAGAAAAGAGAGAGGu	| || :|||||||	agaccuaCCCUGGGUUCUCUCCa	0
MIMAT0019704	hsa-miR-4644	ENSG00000251381	LINC00958	lincRNA	chr11	13011079	13011086	-	1	0	AGO2	7mer-m8	gaagacagagaaaagAGAGAGGu	|||||||	#NAME?	0
MIMAT0019704	hsa-miR-4644	ENSG00000251381	LINC00958	lincRNA	chr11	13011079	13011093	-	1	1	AGO2	7mer-m8	gaagacaGAGAAAAGAGAGAGGu	||| | |||||||||	#NAME?	0
MIMAT0019704	hsa-miR-4644	ENSG00000251381	LINC00958	lincRNA	chr11	13011079	13011094	-	1	1	AGO2	7mer-m8	gaagacAGAGAAAAGAGAGAGGu	|||| | |||||||||	#NAME?	0
MIMAT0019704	hsa-miR-4644	ENSG00000251381	LINC00958	lincRNA	chr11	13011079	13011095	-	1	1	AGO2	7mer-m8	gaagacaGAGA-AAAGAGAGAGGu	|||| | |||||||||	#NAME?	0
MIMAT0019704	hsa-miR-4644	ENSG00000245532	NEAT1	lincRNA	chr11	65205993	65206015	+	8	0	AGO1-4	7mer-m8	gaagacagagaaaAGAGAGAGGu	| |||||||	auaacuuccuaccUGUCUCUCCc	2
MIMAT0019704	hsa-miR-4644	ENSG00000245532	NEAT1	lincRNA	chr11	65210645	65210666	+	14	0	AGO1-4	7mer-m8	gaAGACAGAGAAAAGAGAGAGGu	|| || || |||||||	cgUCACUC-CUGGGGUCUCUCCg	2
MIMAT0019704	hsa-miR-4644	ENSG00000251562	MALAT1	lincRNA	chr11	65272239	65272262	+	26	0	AGO1-4,AGO2	7mer-m8	gaAGACAGA-GAAAAGAGAGAGGu	| ||| | |||||||||||	uuUAUGUGUGGGUUUCUCUCUCCc	0
MIMAT0019704	hsa-miR-4644	ENSG00000260233	SSSCA1-AS1	processed_transcript	chr11	65337100	65337122	-	2	0	AGO1-4	7mer-m8	gaagACAGAGAAAAGAGAGAGGu	|| :|:||||||||||||	uuggUGCUUUUUUUCUCUCUCCc	0
MIMAT0019704	hsa-miR-4644	ENSG00000260401	AP002761.4	sense_overlapping	chr11	72952728	72952750	+	3	0	AGO1-4	7mer-m8	gaAGACAGA-GAAAAGAGAGAGGu	||| ||| | ||||||||	ccUCU-UCUGGGUCCCUCUCUCCu	0
MIMAT0019704	hsa-miR-4644	ENSG00000260401	AP002761.4	sense_overlapping	chr11	72952885	72952907	+	3	0	AGO1-4	7mer-m8	gaagacagagaaaagAGAGAGGu	|||||||	ccuuuguaaaaacagUCUCUCCg	0
MIMAT0019704	hsa-miR-4644	ENSG00000279696	AP001273.1	TEC	chr11	93462852	93462877	-	2	0	AGO1-4	8mer	gaAGACAGAGAAAA---GAGAGAGGu	|||| |||| | |||||||	uuUCUGCCUCUGGUGGGAUCUCUCCa	1
MIMAT0019704	hsa-miR-4644	ENSG00000226711	FAM66C	antisense	chr12	8347986	8348008	+	1	0	AGO1-4	7mer-m8	gaagacagagaaaaGAGAGAGGu	:|||||||	auggagaucagcccUUCUCUCCu	0
MIMAT0019704	hsa-miR-4644	ENSG00000274964	AC026356.1	sense_intronic	chr12	32492956	32492982	+	2	0	AGO1-4	7mer-m8	gaaGACA-GAGAAAAG---AGAGAGGu	|| | ||| |||| |||||||	cugCUAUCCUCAUUUCUAUUCUCUCCu	1
MIMAT0019704	hsa-miR-4644	ENSG00000273046	AC012531.2	processed_transcript	chr12	54410962	54410982	+	1	0	AGO2	7mer-m8	gaAGACAGAGAAAAGAGAGAGGu	|| | | | | ||||||||	ccUCCGCCCC--UCCUCUCUCCc	1
MIMAT0019704	hsa-miR-4644	ENSG00000260470	AC023794.7	lincRNA	chr12	54539207	54539229	-	1	0	AGO1-4	8mer	gaagacagaGAAAAGAGAGAGGu	| || |||||||	agccaagacCAUUCAUCUCUCCa	0
MIMAT0019704	hsa-miR-4644	ENSG00000258199	AC073896.4	sense_overlapping	chr12	56556248	56556272	-	4	1	AGO1-4,AGO2	7mer-m8	gaAG-ACA-GAGAAAAGAGAGAGGu	|| ||| | | | |:|||||||	ccUCAUGUCCCCAUGUUUCUCUCCc	0
MIMAT0019704	hsa-miR-4644	ENSG00000281344	HELLPAR	macro_lncRNA	chr12	102668385	102668407	+	2	0	AGO2	8mer	gaagacagagaAAAGAGAGAGGu	| | |||||||	ugaguaagaaaUAUAUCUCUCCa	0
MIMAT0019704	hsa-miR-4644	ENSG00000257883	AC125603.2	lincRNA	chr12	117135752	117135774	+	1	0	AGO1-4	7mer-m8	gaagacagagaaaagAGAGAGGu	|||||||	cagagcaugcacacaUCUCUCCc	0
MIMAT0019704	hsa-miR-4644	ENSG00000279700	AC131212.2	TEC	chr12	133141883	133141905	+	1	0	AGO2	7mer-m8	gaagacagagaaAAGAGAGAGGu	| ||||||||	cccagaggggacUGCUCUCUCCu	0
MIMAT0019704	hsa-miR-4644	ENSG00000279700	AC131212.2	TEC	chr12	133142327	133142349	+	1	0	AGO2	8mer	gaagaCAGAGAAAAGAGAGAGGu	|| || |||||||	acagaGUGUCCCCCAUCUCUCCa	0
MIMAT0019704	hsa-miR-4644	ENSG00000230490	AL139383.1	lincRNA	chr13	33929742	33929765	-	1	0	AGO1-4	7mer-m8	gaaGACAGAGAAAAG-AGAGAGGu	:|| : | | | |||||||	gagUUGCUACAUCCCAUCUCUCCu	0
MIMAT0019704	hsa-miR-4644	ENSG00000276672	AL161891.1	sense_intronic	chr13	34422719	34422741	+	1	0	AGO2	8mer	gaagacagagaaaaGAGAGAGGu	||||||||	auguaaguugacccCUCUCUCCa	0
MIMAT0019704	hsa-miR-4644	ENSG00000276672	AL161891.1	sense_intronic	chr13	34422786	34422808	+	1	0	AGO2	7mer-m8	gaagACAGAGAAAAGAGAGAGGu	|||: |||| |||||||	uggaUGUUGCUUUCAUCUCUCCc	0
MIMAT0019704	hsa-miR-4644	ENSG00000157306	ZFHX2-AS1	processed_transcript	chr14	24028139	24028161	+	2	0	AGO1-4	8mer	gaaGACAGAGAAAAGAGAGAGGu	| || || |||||||||	ugaCAGUGACUCCUCUCUCUCCa	0
MIMAT0019704	hsa-miR-4644	ENSG00000214900	LINC01588	lincRNA	chr14	50469569	50469591	-	2	0	AGO1-4	8mer	gaagacagagaaaaGAGAGAGGu	||||||||	cacaaaagacccaaCUCUCUCCa	1
MIMAT0019704	hsa-miR-4644	ENSG00000246548	LINC02288	lincRNA	chr14	77535184	77535206	+	1	0	AGO1-4	7mer-m8	gaagacagagaaaaGAGAGAGGu	:|||||||	cuagaaggagccagUUCUCUCCu	1
MIMAT0019704	hsa-miR-4644	ENSG00000246548	LINC02288	lincRNA	chr14	77535288	77535311	+	1	0	AGO1-4	8mer	gaAGA-CAGAGAAAAGAGAGAGGu	||| |||| |||||||||	cuUCUCCUCUCCACUCUCUCUCCa	1
MIMAT0019704	hsa-miR-4644	ENSG00000259143	AL356017.1	sense_overlapping	chr14	95652110	95652132	-	1	0	AGO1-4	7mer-m8	gaagacagagaaaAGAGAGAGGu	|||||||||	uugagacacggccUCUCUCUCCc	0
MIMAT0019704	hsa-miR-4644	ENSG00000258412	AL355102.1	sense_intronic	chr14	96681009	96681029	+	1	0	AGO1-4	8mer	gaaGACAGAGAAAAGAGAGAGGu	| ||| | | |||||||	uccCAGUCCC--UCAUCUCUCCa	0
MIMAT0019704	hsa-miR-4644	ENSG00000258701	LINC00638	lincRNA	chr14	105288598	105288620	+	2	0	AGO2	7mer-m8	gaagacagagaaaagAGAGAGGu	|||||||	acccuccugcagggaUCUCUCCg	1
MIMAT0019704	hsa-miR-4644	ENSG00000224078	SNHG14	processed_transcript	chr15	25287276	25287298	+	2	0	AGO1-4,AGO2	7mer-m8	gaagACAGAGAAAAGAGAGAGGu	|| ||:|| | |||||||	agcgUGCCUUUUCUAUCUCUCCg	1
MIMAT0019704	hsa-miR-4644	ENSG00000187951	ARHGAP11B	processed_transcript	chr15	30950939	30950961	+	2	0	AGO1-4,AGO2	7mer-m8	gaAGACAGAGAAAAGAGAGAGGu	|| | || ||:|||||||	cuUCAGAGCCUGUUUUCUCUCCg	0
MIMAT0019704	hsa-miR-4644	ENSG00000187951	ARHGAP11B	processed_transcript	chr15	30950943	30950961	+	2	0	AGO1-4,AGO2	7mer-m8	gaagacagaGAAAAGAGAGAGGu	|| ||:|||||||	#NAME?	0
MIMAT0019704	hsa-miR-4644	ENSG00000285410	GABPB1-IT1	sense_intronic	chr15	50641678	50641700	-	1	0	AGO1-4	7mer-m8	gaaGACAGAGAAAAGAGAGAGGu	| ||:| || |||||||	aggCAGUUUACUUAAUCUCUCCg	0
MIMAT0019704	hsa-miR-4644	ENSG00000285410	GABPB1-IT1	sense_intronic	chr15	50646099	50646121	-	3	0	AGO1-4	7mer-m8	gaagacAGAGAAAAGAGAGAGGu	|:| ||:|||||||	aaacauUUUAAGUUUUCUCUCCg	0
MIMAT0019704	hsa-miR-4644	ENSG00000244879	GABPB1-AS1	antisense	chr15	50654065	50654086	+	1	0	AGO1-4	7mer-m8	gaaGACAGAGAAAAGAGAGAGGu	||| | | | ||||||||	agaCUGGCAC-CUCCUCUCUCCu	0
MIMAT0019704	hsa-miR-4644	ENSG00000285331	AC010999.3	processed_transcript	chr15	57152043	57152065	-	1	0	AGO2	8mer	gaAGACAGAGAAAAG-AGAGAGGu	|||| ||| || |||||||	ugUCUG-GUCUGCUCUUCUCUCCa	0
MIMAT0019704	hsa-miR-4644	ENSG00000265967	AC100830.3	antisense	chr15	64987745	64987769	+	1	0	AGO1-4	7mer-m8	gaAGA-CAGA-GAAAAGAGAGAGGu	||| ||:| || |||||||||	uuUCUGGUUUCCUGAUCUCUCUCCu	0
MIMAT0019704	hsa-miR-4644	ENSG00000281183	NPTN-IT1	sense_intronic	chr15	73860150	73860174	-	1	0	AGO1-4	7mer-m8	gaagacagAGAAAAG--AGAGAGGu	| ||| | |||||||	gauggcaaUGUUUGCCUUCUCUCCu	1
MIMAT0019704	hsa-miR-4644	ENSG00000281183	NPTN-IT1	sense_intronic	chr15	73860933	73860954	-	1	0	AGO2	8mer	gaaGACAGAGAAAAGAGAGAGGu	|| : ||||| |||||||	cucCUAAUGCUUUU-UCUCUCCa	1
MIMAT0019704	hsa-miR-4644	ENSG00000279834	AC068870.3	TEC	chr15	81355751	81355772	+	1	0	AGO1-4	7mer-m8	gaAGACAGAGAAAAGAGAGAGGu	|:||| || | :|||||||	guUUUGU-UCACUGUUCUCUCCc	0
MIMAT0019704	hsa-miR-4644	ENSG00000255571	MIR9-3HG	lincRNA	chr15	89932640	89932662	+	2	0	AGO1-4	7mer-m8	gaagacagagaaaagAGAGAGGu	|||||||	gcacagccaccagcaUCUCUCCc	1
MIMAT0019704	hsa-miR-4644	ENSG00000282907	Z98883.1	processed_transcript	chr16	619535	619557	+	2	0	AGO1-4,AGO2	7mer-m8	gaagaCAGAGAAAAGAGAGAGGu	| || | | :|||||||	uggacGCCUGUGUGUUCUCUCCu	0
MIMAT0019704	hsa-miR-4644	ENSG00000260293	AC106820.4	sense_intronic	chr16	2531429	2531451	+	1	0	AGO1-4	7mer-m8	gaagacagagaaaagAGAGAGGu	|||||||	ccaccucgagcuggaUCUCUCCu	0
MIMAT0019704	hsa-miR-4644	ENSG00000279162	AC141586.5	TEC	chr16	2643519	2643540	+	1	0	AGO1-4	7mer-m8	gaAGACAGAGAAAAGAGAGAGGu	||| ||| |||:|||||||	guUCU-UCUGGUUUUUCUCUCCu	0
MIMAT0019704	hsa-miR-4644	ENSG00000251417	AC145285.2	lincRNA	chr16	28814268	28814290	+	1	0	AGO2	8mer	gaagacagagaaaaGAGAGAGGu	||||||||	ugggcugcagccacCUCUCUCCa	1
MIMAT0019704	hsa-miR-4644	ENSG00000260114	AC120114.2	sense_intronic	chr16	29932723	29932745	-	1	0	AGO1-4	7mer-m8	gaAGACA-GAGAAAAGAGAGAGGu	||| | ||| | ||||||||	uuUCUAUACUC-CUGCUCUCUCCu	1
MIMAT0019704	hsa-miR-4644	ENSG00000261519	AC010542.4	lincRNA	chr16	66584329	66584351	+	3	0	AGO1-4	7mer-m8	gaagacagagaaaAGAGAGAGGu	| |||||||	gcaaauagauaacUGUCUCUCCc	1
MIMAT0019704	hsa-miR-4644	ENSG00000261864	AC130462.1	processed_transcript	chr16	68156118	68156140	+	10	0	AGO1,AGO1-4,AGO2	7mer-m8	gaagacAGAGAAAAGAGAGAGGu	|: | | | |||||||	uucaaaUUACAUCUAUCUCUCCu	3
MIMAT0019704	hsa-miR-4644	ENSG00000263276	AC020978.7	sense_overlapping	chr16	68260406	68260429	+	2	0	AGO1-4,AGO2	7mer-m8	gaaGACAG-AGAAAAGAGAGAGGu	:| || | | |:|||||||	aacUUCUCAGCAUGUUUCUCUCCu	1
MIMAT0019704	hsa-miR-4644	ENSG00000263276	AC020978.7	sense_overlapping	chr16	68261062	68261088	+	3	0	AGO1-4,AGO2	8mer	gaAGA--CAGAGAAAAG--AGAGAGGu	||| || : || | |||||||	uuUCUAGGUAAUCUUGCAAUCUCUCCa	1
MIMAT0019704	hsa-miR-4644	ENSG00000261469	AC020978.4	sense_intronic	chr16	68271252	68271274	-	2	0	AGO1-4	8mer	gaagacagagaaaaGAGAGAGGu	||||||||	gcccgggugccccgCUCUCUCCa	2
MIMAT0019704	hsa-miR-4644	ENSG00000196696	AC009022.1	processed_transcript	chr16	70052861	70052885	-	4	0	AGO1-4	7mer-m8	gaAGACAGAGAAAA--GAGAGAGGu	|| |||||| | ||||||||	cuUCCUUCUCUUCUCCCUCUCUCCu	2
MIMAT0019704	hsa-miR-4644	ENSG00000271009	AC116667.1	lincRNA	chr16	73094396	73094421	+	2	1	AGO1-4	7mer-m8	gaAGACAGAGA---AAAGAGAGAGGu	||||||||| | |||||||||	ugUCUGUCUCUCUCUCUCUCUCUCCc	0
MIMAT0019704	hsa-miR-4644	ENSG00000261837	AC046158.2	sense_intronic	chr16	78569242	78569263	+	2	0	AGO1-4	8mer	gaaGACAGAGAAAAGAGAGAGGu	||| ||:| | :|||||||	uugCUG-CUUUAUCUUCUCUCCa	0
MIMAT0019704	hsa-miR-4644	ENSG00000260417	AC092127.1	lincRNA	chr16	85626197	85626219	+	1	0	AGO1-4	8mer	gaagacagagaaaAGAGAGAGGu	|:|||||||	gcagauccagaaaUUUCUCUCCa	0
MIMAT0019704	hsa-miR-4644	ENSG00000260417	AC092127.1	lincRNA	chr16	85626539	85626561	+	1	0	AGO1-4	8mer	gaagacagagaaaAGAGAGAGGu	|||||||||	ccucauggcugccUCUCUCUCCa	0
MIMAT0019704	hsa-miR-4644	ENSG00000280278	AC009108.5	TEC	chr16	86590369	86590391	+	1	0	AGO1-4	7mer-m8	gaagacagagaaaagAGAGAGGu	|||||||	aaaacagagcccaagUCUCUCCg	0
MIMAT0019704	hsa-miR-4644	ENSG00000260498	AC126696.3	lincRNA	chr16	87812649	87812671	-	1	0	AGO1-4	7mer-m8	gaagacagagaaaagAGAGAGGu	|||||||	uucuccgaggcucggUCUCUCCu	0
MIMAT0019704	hsa-miR-4644	ENSG00000261226	AC092384.3	sense_intronic	chr16	89005786	89005808	-	2	0	AGO1-4	7mer-m8	gaagacagagaaaagAGAGAGGu	|||||||	uuccggcaggcuccaUCUCUCCu	0
MIMAT0019704	hsa-miR-4644	ENSG00000262089	AC040977.1	lincRNA	chr17	6898350	6898372	-	2	0	AGO1-4	7mer-m8	gaagacagagaaaAGAGAGAGGu	|:|||||||	ucggagcuuaggcUUUCUCUCCc	0
MIMAT0019704	hsa-miR-4644	ENSG00000280046	AC104581.4	TEC	chr17	7764139	7764161	+	1	0	AGO2	7mer-m8	gaagacagagaaaAGAGAGAGGu	|:|||||||	cccauaccccagaUUUCUCUCCu	0
MIMAT0019704	hsa-miR-4644	ENSG00000236088	COX10-AS1	processed_transcript	chr17	13937449	13937471	-	1	0	AGO1-4	7mer-m8	gaagacagagAAAAGAGAGAGGu	| | ||||||||	agggagagggUCUCCUCUCUCCu	2
MIMAT0019704	hsa-miR-4644	ENSG00000264885	AC026271.3	sense_intronic	chr17	18571065	18571088	-	2	0	AGO1-4,AGO2	8mer	gaAGACAGAGA-AAAGAGAGAGGu	|: | ||| | :|||||||	ucUUGGGAUCUGCUGUUCUCUCCa	0
MIMAT0019704	hsa-miR-4644	ENSG00000262202	AC007952.4	lincRNA	chr17	19015772	19015794	-	34	0	AGO1,AGO1-4,AGO2	7mer-m8	gaagacagAGAAAAGAGAGAGGu	|| || :|||||||	auugaugaUCGUUCUUCUCUCCg	0
MIMAT0019704	hsa-miR-4644	ENSG00000272780	AC233702.9	processed_transcript	chr17	21437004	21437026	-	1	0	AGO2	7mer-m8	gaagacagagaaaaGAGAGAGGu	:|||||||	uguggacaaugccaUUCUCUCCu	0
MIMAT0019704	hsa-miR-4644	ENSG00000259623	AC125257.1	sense_overlapping	chr17	40006861	40006883	-	2	0	AGO1-4,AGO2	8mer	gaagacaGAGAAAAGAGAGAGGu	:||| |:|||||||	aaugaagUUCUCAUUUCUCUCCa	0
MIMAT0019704	hsa-miR-4644	ENSG00000188825	LINC00910	lincRNA	chr17	41463746	41463768	-	1	0	AGO2	7mer-m8	gaagacagagaaaagAGAGAGGu	|||||||	aaccaugaugacaaaUCUCUCCc	2
MIMAT0019704	hsa-miR-4644	ENSG00000267080	ASB16-AS1	antisense	chr17	42254756	42254781	-	3	0	AGO2	7mer-m8	gaAGACAGAGAA---AAGAGAGAGGu	|| || ||| |||||||||	cuUCCCUCCCUUGGACUCUCUCUCCc	1
MIMAT0019704	hsa-miR-4644	ENSG00000260793	AC003102.1	antisense	chr17	42298931	42298953	+	1	0	AGO1-4	7mer-m8	gaaGACAGAGAAAAGAGAGAGGu	||| ||| | :|||||||	cucCUGCCUCCUGCUUCUCUCCu	0
MIMAT0019704	hsa-miR-4644	ENSG00000247011	AC005920.1	lincRNA	chr17	49021179	49021201	-	1	0	AGO1-4	7mer-m8	gaagacagagaaaaGAGAGAGGu	||||||||	uucccgaguccagcCUCUCUCCu	1
MIMAT0019704	hsa-miR-4644	ENSG00000264112	AC015813.1	lincRNA	chr17	56068641	56068663	-	1	0	AGO2	8mer	gaagacagagaaaaGAGAGAGGu	:|||||||	acaggacuuuaaaaUUCUCUCCa	1
MIMAT0019704	hsa-miR-4644	ENSG00000267104	TBC1D3P1-DHX40P1	processed_transcript	chr17	58039726	58039748	-	1	0	AGO1-4	7mer-m8	gaagacagagaaAAGAGAGAGGu	|| |||||||	uccuggaauaaaUUAUCUCUCCu	0
MIMAT0019704	hsa-miR-4644	ENSG00000267104	TBC1D3P1-DHX40P1	processed_transcript	chr17	58039856	58039878	-	1	0	AGO1-4	8mer	gaagacagagaAAAGAGAGAGGu	| |:|||||||	aaauuauuaacUGUUUCUCUCCa	0
MIMAT0019704	hsa-miR-4644	ENSG00000279133	AC018628.1	TEC	chr17	60081749	60081771	-	14	0	AGO1,AGO1-4,AGO2,AGO3	7mer-m8	gaagacAGAGAAAAGAGAGAGGu	| | | |:|||||||	cuaaacUAUGGUCUUUCUCUCCc	0
MIMAT0019704	hsa-miR-4644	ENSG00000279133	AC018628.1	TEC	chr17	60082060	60082083	-	2	0	AGO1,AGO1-4	7mer-m8	gaaGACAGA-GAAAAGAGAGAGGu	:| |:| ||| |||||||	uacUUAUUUGCUUAAAUCUCUCCc	0
MIMAT0019704	hsa-miR-4644	ENSG00000264954	PRR29-AS1	lincRNA	chr17	62075155	62075177	-	1	0	AGO1-4	7mer-m8	gaaGACAGAGAAAAGAGAGAGGu	| | :||| ||||||||	ggcCGGCUUCUCGCCUCUCUCCu	0
MIMAT0019704	hsa-miR-4644	ENSG00000280351	AC127496.7	TEC	chr17	78977703	78977725	+	1	0	AGO2	7mer-m8	gaagacagagAAAAGAGAGAGGu	||| ||||||||	gagagcggagUUUCCUCUCUCCg	0
MIMAT0019704	hsa-miR-4644	ENSG00000277534	AC007996.1	sense_intronic	chr18	24123788	24123811	-	1	0	AGO2	7mer-m8	gaAGACA-GAGAAAAGAGAGAGGu	|:||| | | |||||||||	uuUUUGUAGACAUGUCUCUCUCCu	0
MIMAT0019704	hsa-miR-4644	ENSG00000269425	AC104521.1	antisense	chr19	4343398	4343420	+	1	0	AGO1-4	7mer-m8	gaagaCAGAGAAAAGAGAGAGGu	||: | |||||||||	gcugaGUUCCCGAUCUCUCUCCc	0
MIMAT0019704	hsa-miR-4644	ENSG00000267106	ZNF561-AS1	processed_transcript	chr19	9755463	9755485	+	1	0	AGO1-4	7mer-m8	gaagacagagaaaagAGAGAGGu	|||||||	uuaccucccaccuggUCUCUCCc	1
MIMAT0019704	hsa-miR-4644	ENSG00000277587	AC008759.3	lincRNA	chr19	9832609	9832632	+	1	0	AGO1-4	7mer-m8	gaaGACAGAG-AAAAGAGAGAGGu	|| ||: | | |||||||	ucaCUUCCUUGUACUGUCUCUCCu	1
MIMAT0019704	hsa-miR-4644	ENSG00000267100	ILF3-AS1	lincRNA	chr19	10762836	10762858	-	1	0	AGO1-4	7mer-m8	gaagacaGAGAAAAGAGAGAGGu	||:| | |||||||	aaaauucCUUUACUGUCUCUCCu	0
MIMAT0019704	hsa-miR-4644	ENSG00000214049	UCA1	lincRNA	chr19	15946747	15946770	+	1	0	AGO1-4	8mer	gaagACAGAGAAAAG-AGAGAGGu	|| || || |||||||	acaaUGAGUCCCAUCAUCUCUCCa	0
MIMAT0019704	hsa-miR-4644	ENSG00000280332	AC020917.4	TEC	chr19	16468354	16468374	-	1	0	AGO2	7mer-m8	gaAGACAGAGAAAAGAGAGAGGu	|||| | | | ||||||||	caUCUGGCCC--UCCUCUCUCCu	0
MIMAT0019704	hsa-miR-4644	ENSG00000268751	SCGB1B2P	lincRNA	chr19	35067740	35067762	-	1	0	AGO2	7mer-m8	gaaGACAGAGAAAAGAGAGAGGu	||| |||| |||||||||	cugCUGCCUCUACUCUCUCUCCu	0
MIMAT0019704	hsa-miR-4644	ENSG00000268262	AC011445.1	sense_overlapping	chr19	39805685	39805709	-	2	0	AGO1,AGO1-4	7mer-m8	gaaGA-CA-GAGAAAAGAGAGAGGu	|| || | | | ||||||||	agcCUGGUGCACCUCACUCUCUCCc	0
MIMAT0019704	hsa-miR-4644	ENSG00000268987	AC011462.3	sense_intronic	chr19	41905366	41905389	+	1	0	AGO1-4	7mer-m8	gaaGAC-AGAGAAAAGAGAGAGGu	||| |: | |:|||||||	uggCUGAUUAAAUCUUUCUCUCCu	0
MIMAT0019704	hsa-miR-4644	ENSG00000213904	LIPE-AS1	antisense	chr19	42929155	42929177	+	1	0	AGO1-4	7mer-m8	gaagacagagaaaaGAGAGAGGu	||||||||	ggcggcucccgcacCUCUCUCCc	0
MIMAT0019704	hsa-miR-4644	ENSG00000213904	LIPE-AS1	antisense	chr19	43156161	43156183	+	1	0	AGO1-4	7mer-m8	gaAGACAGAGAAAAGAGAGAGGu	|:| || | ||||||||	cuUUUCCCUGCUCCCUCUCUCCu	0
MIMAT0019704	hsa-miR-4644	ENSG00000186019	AC021092.1	antisense	chr19	44611666	44611688	-	1	0	AGO1	7mer-m8	gaagacagagaaaAGAGAGAGGu	|:|||||||	uacaauuauacagUUUCUCUCCu	0
MIMAT0019704	hsa-miR-4644	ENSG00000186019	AC021092.1	antisense	chr19	44612338	44612359	-	6	0	AGO1,AGO2	7mer-m8	gaaGACAGAGAAAAGAGAGAGGu	|| || | ||:|||||||	acaCU-UCCAUGUUUUCUCUCCc	0
MIMAT0019704	hsa-miR-4644	ENSG00000186019	AC021092.1	antisense	chr19	44617111	44617133	-	1	0	AGO2	7mer-m8	gaagaCAGAGAAAAGAGAGAGGu	||| : ||||||||||	ugagaGUCGUCCUUCUCUCUCCc	0
MIMAT0019704	hsa-miR-4644	ENSG00000279861	AC073548.1	TEC	chr19	47991163	47991184	-	6	1	AGO1-4,AGO2	7mer-m8	gaaGACAGAGAAAAGAGAGAGGu	| ||:|| | |||||||||	ggcCGGUUUC-UCUCUCUCUCCc	1
MIMAT0019704	hsa-miR-4644	ENSG00000268108	AC008687.2	antisense	chr19	49564197	49564218	+	1	0	AGO1-4	7mer-m8	gaaGACAGAGAAAAGAGAGAGGu	|||| ||| |:|||||||	ugcCUGU-UCUAGUUUCUCUCCu	1
MIMAT0019704	hsa-miR-4644	ENSG00000276570	AC010327.5	processed_transcript	chr19	55738873	55738897	-	2	0	AGO2	7mer-m8	gaAGACAGAGAA--AAGAGAGAGGu	|||| ||| :|||||||	cgUCUGGGCCUUCGGCUUCUCUCCc	0
MIMAT0019704	hsa-miR-4644	ENSG00000232098	AC012313.1	lincRNA	chr19	58918260	58918282	-	2	0	AGO1-4	8mer	gaagacaGAGAAAAGAGAGAGGu	|| | | :|||||||	gugacacCUGUGUAUUCUCUCCa	1
MIMAT0019704	hsa-miR-4644	ENSG00000232098	AC012313.1	lincRNA	chr19	58918368	58918391	-	1	0	AGO1-4	7mer-m8	gaaGACAGA-GAAAAGAGAGAGGu	|||| | | |||||||||||	ccgCUGUGUCCCUUUCUCUCUCCu	1
MIMAT0019704	hsa-miR-4644	ENSG00000259974	LINC00261	lincRNA	chr20	22544214	22544236	-	1	0	AGO1-4	7mer-m8	gaagacagagaaaagAGAGAGGu	|||||||	aagugcauggaaccaUCUCUCCu	2
MIMAT0019704	hsa-miR-4644	ENSG00000277938	AL035252.3	lincRNA	chr20	25210790	25210812	+	1	0	AGO1-4	8mer	gaagacagagaaaagAGAGAGGu	|||||||	auuaucaaaggcaggUCUCUCCa	1
MIMAT0019704	hsa-miR-4644	ENSG00000213742	ZNF337-AS1	antisense	chr20	25657125	25657147	+	1	0	AGO2	7mer-m8	gaagacagagaaaaGAGAGAGGu	:|||||||	ugcacagaaaaggcUUCUCUCCu	0
MIMAT0019704	hsa-miR-4644	ENSG00000227195	MIR663AHG	processed_transcript	chr20	26188702	26188714	-	13	0	AGO1-4,AGO2	7mer-m8	gaagacagagaaAAGAGAGAGGu	| ||||||||	#NAME?	0
MIMAT0019704	hsa-miR-4644	ENSG00000227195	MIR663AHG	processed_transcript	chr20	26190397	26190419	-	8	0	AGO1-4	7mer-m8	gaagacagagaaAAGAGAGAGGu	|| |||||||	cgcgggggccccUUGUCUCUCCu	0
MIMAT0019704	hsa-miR-4644	ENSG00000244558	KCNK15-AS1	antisense	chr20	43367493	43367515	-	1	0	AGO1-4	8mer	gaagacagagaaaagAGAGAGGu	|||||||	accacguaaaggaaaUCUCUCCa	1
MIMAT0019704	hsa-miR-4644	ENSG00000275894	AL021578.1	sense_intronic	chr20	43973868	43973891	-	1	0	AGO2	7mer-m8	gaaGACAGA-GAAAAGAGAGAGGu	||| | | | ||||||||	augCUGAAUCCCUCCCUCUCUCCc	1
MIMAT0019704	hsa-miR-4644	ENSG00000273451	AL031666.3	sense_intronic	chr20	45977408	45977432	-	2	0	AGO1-4	7mer-m8	gaaGAC-AGAGAAAAG-AGAGAGGu	:|| |:| ||| | |||||||	ggcUUGCUUUAUUUGCUUCUCUCCc	0
MIMAT0019704	hsa-miR-4644	ENSG00000268333	AL132655.1	lincRNA	chr20	57409602	57409622	-	2	0	AGO1-4,AGO2	7mer-m8	gaagACAGAGAAAAGAGAGAGGu	|||||| || |||||||	guggUGUCUCAUU--UCUCUCCc	0
MIMAT0019704	hsa-miR-4644	ENSG00000237373	BRWD1-IT1	sense_overlapping	chr21	40591536	40591558	-	1	0	AGO1-4	8mer	gaagacagagaaaaGAGAGAGGu	:|||||||	ugcucccaugagcaUUCUCUCCa	1
MIMAT0019704	hsa-miR-4644	ENSG00000237989	LINC01679	lincRNA	chr21	44781963	44781985	-	1	0	AGO2	7mer-m8	gaagacagagaaaaGAGAGAGGu	||||||||	aagcugaacgccagCUCUCUCCc	0
MIMAT0019704	hsa-miR-4644	ENSG00000277352	AP001065.2	lincRNA	chr21	45915153	45915175	+	1	0	AGO1-4	7mer-m8	gaagacagaGAAAAGAGAGAGGu	| | ||||||||	uccuggaaaCCUGGCUCUCUCCc	0
MIMAT0019704	hsa-miR-4644	ENSG00000183250	LINC01547	lincRNA	chr21	46353289	46353316	-	1	0	AGO1-4	7mer-m8	gaAGACAGAG-----AAAAGAGAGAGGu	|||| ||| || ||||||||	caUCUGCCUCGGGGACUUCCUCUCUCCg	0
MIMAT0019704	hsa-miR-4644	ENSG00000223768	LINC00205	bidirectional_promoter_lncRNA	chr21	46710398	46710420	+	1	0	AGO1-4	7mer-m8	gaagacagagaaaaGAGAGAGGu	||||||||	guaaaagaaauggcCUCUCUCCu	0
MIMAT0019704	hsa-miR-4644	ENSG00000093100	AC016026.1	processed_transcript	chr22	18271502	18271524	-	2	0	AGO2	7mer-m8	gaagacagagaaaAGAGAGAGGu	|||||||||	ccagaagcugccaUCUCUCUCCc	0
MIMAT0019704	hsa-miR-4644	ENSG00000279110	AL022323.4	antisense	chr22	25453338	25453360	-	1	0	AGO1-4	7mer-m8	gaAGACAGAGAAAAGAGAGAGGu	|| || || |||||||||	ugUCAUUCACUCAUCUCUCUCCu	1
MIMAT0019704	hsa-miR-4644	ENSG00000273216	AC002059.1	sense_intronic	chr22	29712856	29712878	-	1	0	AGO1-4	7mer-m8	gaagacagagaaaaGAGAGAGGu	:|||||||	uguguucuagaaccUUCUCUCCc	1
MIMAT0019704	hsa-miR-4644	ENSG00000253352	TUG1	bidirectional_promoter_lncRNA	chr22	31373980	31374002	+	1	0	AGO2	7mer-m8	gaagacagagaaaAGAGAGAGGu	|:|||||||	aaagccgcguccaUUUCUCUCCu	0
MIMAT0019704	hsa-miR-4644	ENSG00000279712	FP325330.3	lincRNA	chr22	48319519	48319541	+	1	0	AGO2	7mer-m8	gaagacagagaaAAGAGAGAGGu	| ||||||||	uuccacaugagcUCCUCUCUCCu	0
MIMAT0019704	hsa-miR-4644	ENSG00000260822	AC004656.1	sense_overlapping	chrX	24565139	24565160	+	3	0	AGO1-4	8mer	gaaGACAGAGAAAAGAGAGAGGu	:|| || | :|||||||	gaaUUGACU-UCAGUUCUCUCCa	0
MIMAT0019704	hsa-miR-4644	ENSG00000259977	AL121578.3	lincRNA	chrX	37765487	37765508	+	2	0	AGO1-4	8mer	gaaGACAGAGAAAAGAGAGAGGu	|| ||| | ||||||||	uucCUCCCUC-UGGCUCUCUCCa	0
MIMAT0019704	hsa-miR-4644	ENSG00000230844	ZNF674-AS1	lincRNA	chrX	46406254	46406276	+	2	0	AGO1-4,AGO2	8mer	gaagacagagaaaagAGAGAGGu	|||||||	uggcccuggccagcaUCUCUCCa	0
MIMAT0019704	hsa-miR-4644	ENSG00000224975	INE1	sense_intronic	chrX	47064874	47064897	+	4	0	AGO1-4,AGO2	7mer-m8	gaaGACAGAGAAAAG-AGAGAGGu	:|||| | | |||||||	gcaUUGUCACAGACCGUCUCUCCu	0
MIMAT0019704	hsa-miR-4644	ENSG00000270012	AC232271.1	lincRNA	chrX	49131433	49131454	+	2	0	AGO1-4	7mer-m8	gaAGACAGAGAAAAGAGAGAGGu	|| ||| | ||| |||||||	caUCAGUCACCUUU-UCUCUCCu	0
MIMAT0019704	hsa-miR-4644	ENSG00000235437	LINC01278	processed_transcript	chrX	62647766	62647787	-	2	0	AGO1-4	8mer	gaagacAGAGAAAAGAGAGAGGu	|:|| |||||||||||	agacaaUUUC-UUUCUCUCUCCa	3
MIMAT0019704	hsa-miR-4644	ENSG00000235437	LINC01278	processed_transcript	chrX	62648740	62648760	-	3	0	AGO1-4,AGO2	7mer-m8	gaaGACAGAGAAAAGAGAGAGGu	:|||||| |||||||	accUUGUCUC--AGAUCUCUCCu	3
MIMAT0019704	hsa-miR-4644	ENSG00000229807	XIST	lincRNA	chrX	73047169	73047193	-	9	0	AGO1,AGO2	7mer-m8	gaAGAC-AGAG-AAAAGAGAGAGGu	|:|| |:|| | | |||||||	ucUUUGAUUUCAUGUAAUCUCUCCu	1
MIMAT0019704	hsa-miR-4644	ENSG00000229807	XIST	lincRNA	chrX	73047334	73047356	-	7	0	AGO2	7mer-m8	gaAGACAGAGAAAAGAGAGAGGu	|: | || || |||||||||	ucUUGGGCUAUUCUCUCUCUCCu	1
MIMAT0019704	hsa-miR-4644	ENSG00000229807	XIST	lincRNA	chrX	73067662	73067682	-	5	0	AGO2	7mer-m8	gaagACAGAGAAAAGAGAGAGGu	||| || | |||||||	ccaaUGU-UC-AUGGUCUCUCCc	1
MIMAT0019704	hsa-miR-4644	ENSG00000230590	FTX	lincRNA	chrX	73422964	73422990	-	1	0	AGO2	7mer-m8	gaAGACA-GAGAAA-AG--AGAGAGGu	|:| | |||||| || |||||||	aaUUUCUCCUCUUUAUCCUUCUCUCCu	0
MIMAT0027578	hsa-miR-6838-5p	ENSG00000228794	LINC01128	processed_transcript	chr1	784940	784961	+	1	0	AGO1-4	7mer-m8	uccUCAGAACGGUGACGACGAa	||||| :: :|||||||	cucAGUCUGCUUUUUGCUGCUg	0
MIMAT0027578	hsa-miR-6838-5p	ENSG00000230699	AL645608.3	lincRNA	chr1	848676	848696	+	2	0	AGO2	7mer-m8	ucCUCAGAACGGUGACGACGAa	||| : |||| ||||||||	caGAGCUCUGCC-CUGCUGCUg	0
MIMAT0027578	hsa-miR-6838-5p	ENSG00000224870	AL391244.1	processed_transcript	chr1	1336080	1336101	+	7	0	AGO1,AGO1-4,AGO2,AGO3	7mer-m8	uccucAGAACGGUGACGACGAa	||| ::: |||||||	ugguuUCUCAUUGGUGCUGCUu	2
MIMAT0027578	hsa-miR-6838-5p	ENSG00000268575	AL031282.2	processed_transcript	chr1	1635683	1635692	-	8	0	AGO1-4	7mer-m8	uccucagaacgguGACGACGAa	||||||||	#NAME?	2
MIMAT0027578	hsa-miR-6838-5p	ENSG00000268575	AL031282.2	processed_transcript	chr1	1635683	1635705	-	8	0	AGO1-4	7mer-m8	uccUCAGAACGGU-GACGACGAa	|| | | | | ||||||||	ucaAGACGUCCAACCUGCUGCUg	2
MIMAT0027578	hsa-miR-6838-5p	ENSG00000268575	AL031282.2	processed_transcript	chr1	1666209	1666230	-	1	0	AGO1-4	7mer-m8	uccUCAGAACGGUGACGACGAa	:| | || ::||||||||	ccaGGACGUGGUGCUGCUGCUu	2
MIMAT0027578	hsa-miR-6838-5p	ENSG00000238164	TNFRSF14-AS1	antisense	chr1	2487147	2487168	-	1	0	AGO2	7mer-m8	uccucagaacgguGACGACGAa	||||||||	ccguggccccuucCUGCUGCUg	0
MIMAT0027578	hsa-miR-6838-5p	ENSG00000179743	AL450998.2	antisense	chr1	16161026	16161044	-	2	0	AGO1-4,AGO2	7mer-m8	ucCUCAGAACGGUGACGACGAa	||| || || |||||||	uaGAG-CU--CCUGUGCUGCUg	0
MIMAT0027578	hsa-miR-6838-5p	ENSG00000271840	AL031281.2	lincRNA	chr1	22427586	22427607	+	5	0	AGO1,AGO1-4,AGO2	8mer	ucCUCAGAACGGUGACGACGAa	|| | | || ||||||||	guGAUUAUCUCCUCUGCUGCUa	0
MIMAT0027578	hsa-miR-6838-5p	ENSG00000197989	SNHG12	antisense	chr1	28908293	28908314	-	6	0	AGO1,AGO1-4,AGO2	7mer-m8	uccucaGAACGGUGACGACGAa	|| |:|:||||||||	uccccgCUAGUCGCUGCUGCUg	1
MIMAT0027578	hsa-miR-6838-5p	ENSG00000116883	AL591845.1	antisense	chr1	36789590	36789611	+	1	0	AGO1-4	7mer-m8	uccUCAGAACGGUGACGACGAa	:| :||| ||||||||	ucaGGAUUUGAAUCUGCUGCUc	0
MIMAT0027578	hsa-miR-6838-5p	ENSG00000273637	AL139260.2	processed_transcript	chr1	39305136	39305158	-	3	0	AGO1-4,AGO2	7mer-m8	uccUCAGAACGGU-GACGACGAa	:| | || | ||||||||	acaGGACAUGGGAGCUGCUGCUu	0
MIMAT0027578	hsa-miR-6838-5p	ENSG00000281207	SLFNL1-AS1	antisense	chr1	41480960	41480982	+	2	0	AGO2	7mer-m8	uccucagaACGGU-GACGACGAa	||: | |||||||	acccuuagUGUGAGGUGCUGCUc	1
MIMAT0027578	hsa-miR-6838-5p	ENSG00000281207	SLFNL1-AS1	antisense	chr1	41481798	41481819	+	2	0	AGO2	7mer-m8	ucCUCAGAACGGUGACGACGAa	|| | ||| |||||||	agGACACAGGCCCGUGCUGCUg	1
MIMAT0027578	hsa-miR-6838-5p	ENSG00000281207	SLFNL1-AS1	antisense	chr1	41481810	41481831	+	2	0	AGO2	7mer-m8	uccucagaACGGUGACGACGAa	||| :||||||||	cgugcugcUGCAGCUGCUGCUg	1
MIMAT0027578	hsa-miR-6838-5p	ENSG00000233602	ERI3-IT1	sense_intronic	chr1	44709368	44709389	-	1	0	AGO2	8mer	uccucagaacGGUGACGACGAa	:| ||||||||	caccacucccUCUCUGCUGCUa	0
MIMAT0027578	hsa-miR-6838-5p	ENSG00000223814	AL691459.1	lincRNA	chr1	48231005	48231026	-	3	0	AGO1-4,AGO2	8mer	uccucagaacggUGACGACGAa	| |||||||	uuuaggaaagagAAUGCUGCUa	0
MIMAT0027578	hsa-miR-6838-5p	ENSG00000227466	AL590783.1	antisense	chr1	66511912	66511932	-	1	0	AGO1-4	7mer-m8	uccucAGAACGGUGACGACGAa	|| ||:: ||||||||	cugcaUC-UGUUCCUGCUGCUc	0
MIMAT0027578	hsa-miR-6838-5p	ENSG00000273483	AL354760.1	antisense	chr1	113060742	113060764	-	3	0	AGO1,AGO2	7mer-m8	uccucagaacGGU-GACGACGAa	||| :|||||||	ugaaaaacaaCCAUUUGCUGCUu	1
MIMAT0027578	hsa-miR-6838-5p	ENSG00000273131	RP6-42F4.1	processed_transcript	chr1	120694534	120694555	-	1	0	AGO2	7mer-m8	uccucagaacGGUGACGACGAa	|| |||||||	uaaaaccaaaCCUGUGCUGCUu	0
MIMAT0027578	hsa-miR-6838-5p	ENSG00000231734	RP6-206I17.2	lincRNA	chr1	143720169	143720190	+	6	0	AGO1-4,AGO2	7mer-m8	uccucagaACGGUGACGACGAa	| ::|||||||||	uugcccaaUUUUACUGCUGCUg	0
MIMAT0027578	hsa-miR-6838-5p	ENSG00000272033	AL136984.1	sense_intronic	chr1	167349575	167349596	+	1	0	AGO2	7mer-m8	uccucagaacGGUGACGACGAa	:| :|||||||	ccuuucuaaaUCUUUGCUGCUg	0
MIMAT0027578	hsa-miR-6838-5p	ENSG00000224687	RASAL2-AS1	lincRNA	chr1	178062699	178062707	-	1	0	AGO2	7mer-m8	uccucagaacgguGACGACGAa	||||||||	#NAME?	0
MIMAT0027578	hsa-miR-6838-5p	ENSG00000224687	RASAL2-AS1	lincRNA	chr1	178062699	178062721	-	1	0	AGO2	7mer-m8	uccUCA-GAACGGUGACGACGAa	:|| | |:| ||||||||	agcGGUCCGGGUCUCUGCUGCUc	0
MIMAT0027578	hsa-miR-6838-5p	ENSG00000203709	MIR29B2CHG	lincRNA	chr1	207975740	207975761	-	5	0	AGO1-4	7mer-m8	uccucagaacggUGACGACGAa	|||||||||	gacugcagaggaACUGCUGCUc	0
MIMAT0027578	hsa-miR-6838-5p	ENSG00000203709	MIR29B2CHG	lincRNA	chr1	207988263	207988284	-	2	0	AGO1-4	7mer-m8	uccucAGAACGGUGACGACGAa	|||| || |||||||	guuccUCUUCCCCAUGCUGCUc	0
MIMAT0027578	hsa-miR-6838-5p	ENSG00000225518	LINC01703	lincRNA	chr1	226274710	226274731	+	1	0	AGO1-4	7mer-m8	ucCUCAGAACGGUGACGACGAa	| | :| | |:|||||||	gcGUGAUUAGAGAUUGCUGCUg	0
MIMAT0027578	hsa-miR-6838-5p	ENSG00000237250	AL359924.1	antisense	chr1	238090423	238090444	+	6	0	AGO1-4	7mer-m8	uccucagaacGGUGACGACGAa	||| |||||||	ggaggagcacCCAGUGCUGCUg	0
MIMAT0027578	hsa-miR-6838-5p	ENSG00000242282	AC108488.1	lincRNA	chr2	3581356	3581372	-	1	0	AGO2	7mer-m8	uccucagaacggUGACGACGAa	| |||||||	#NAME?	0
MIMAT0027578	hsa-miR-6838-5p	ENSG00000242282	AC108488.1	lincRNA	chr2	3581356	3581380	-	1	0	AGO2	7mer-m8	ucCUCAGAACG---GUGACGACGAa	|:| :|||: | |||||||	uuGGGCUUUGUGAAGAAUGCUGCUg	0
MIMAT0027578	hsa-miR-6838-5p	ENSG00000269973	AC010969.2	lincRNA	chr2	10076754	10076774	+	1	0	AGO1-4	7mer-m8	ucCUCAGAACGGUGACGACGAa	|:|||||||:| |||||||	ugGGGUCUUGCUA-UGCUGCUc	2
MIMAT0027578	hsa-miR-6838-5p	ENSG00000260077	AC104794.2	lincRNA	chr2	10179853	10179877	-	1	0	AGO1-4	8mer	ucCUCAGA-ACG-GUG-ACGACGAa	| | || ||| |:| |||||||	cuGUGGCUAUGCACGCUUGCUGCUa	2
MIMAT0027578	hsa-miR-6838-5p	ENSG00000276517	AL133243.3	sense_intronic	chr2	32753627	32753650	+	1	0	AGO1-4	7mer-m8	uccUCAGAACGGUG--ACGACGAa	:|| |||:|| |||||||	ccuGGUGAUGCUACUAUGCUGCUu	1
MIMAT0027578	hsa-miR-6838-5p	ENSG00000179818	PCBP1-AS1	processed_transcript	chr2	70259023	70259045	-	1	0	AGO1-4	7mer-m8	uccucagaaCGGUG-ACGACGAa	||| : |||||||	aaaauguaaGCCUUAUGCUGCUg	0
MIMAT0027578	hsa-miR-6838-5p	ENSG00000280037	AC092653.2	TEC	chr2	73988566	73988585	-	1	0	AGO2	8mer	uccuCAGAACGGUGACGACGAa	|||| |: ||||||||	aguuGUCU--CUUCUGCUGCUa	0
MIMAT0027578	hsa-miR-6838-5p	ENSG00000235499	AC073046.1	lincRNA	chr2	74213259	74213280	+	1	0	AGO1-4	7mer-m8	uccucAGAACGGUGACGACGAa	||| :||||||||	ccuuuUCUGAGGGCUGCUGCUg	2
MIMAT0027578	hsa-miR-6838-5p	ENSG00000272711	AC019069.1	lincRNA	chr2	75060484	75060505	-	2	0	AGO1-4	7mer-m8	uccucAGAACGGUGACGACGAa	| | |:| ||||||||	gugccUGUAGUCCCUGCUGCUc	2
MIMAT0027578	hsa-miR-6838-5p	ENSG00000234028	AC062029.1	antisense	chr2	88931018	88931042	+	1	0	AGO1-4	8mer	uccUCAGAAC-GGU--GACGACGAa	|| | | ||| ||||||||	cccAGGCCAGACCAUGCUGCUGCUa	2
MIMAT0027578	hsa-miR-6838-5p	ENSG00000283684	AC013268.5	processed_transcript	chr2	110741764	110741788	+	1	0	AGO1-4	7mer-m8	uccUCAGAACG---GUGACGACGAa	:| | ||| ||||||||||	gcaGGGCCUGCAAACACUGCUGCUc	0
MIMAT0027578	hsa-miR-6838-5p	ENSG00000273471	AC112229.4	processed_transcript	chr2	111144867	111144891	-	1	0	AGO1-4	7mer-m8	uccUCAGAACG---GUGACGACGAa	:| | ||| ||||||||||	gcaGGGCCUGCAAACACUGCUGCUc	0
MIMAT0027578	hsa-miR-6838-5p	ENSG00000189223	PAX8-AS1	processed_transcript	chr2	113997804	113997824	+	2	0	AGO1-4	7mer-m8	uccucAGAACGGUGACGACGAa	||| ||| |||||||	ggcccUCUCCCCA-UGCUGCUg	0
MIMAT0027578	hsa-miR-6838-5p	ENSG00000226806	AC011893.1	antisense	chr2	136578029	136578050	+	1	0	AGO2	7mer-m8	uccucagaACGGUGACGACGAa	| | :||||||||	gccugaggUACAGCUGCUGCUg	0
MIMAT0027578	hsa-miR-6838-5p	ENSG00000226674	TEX41	lincRNA	chr2	145830937	145830958	+	2	0	AGO2	7mer-m8	ucCUCAGAACGGUGACGACGAa	|| | | |:|||||||	uaGAUGCAUAAAAUUGCUGCUu	1
MIMAT0027578	hsa-miR-6838-5p	ENSG00000285155	AC092153.1	processed_transcript	chr2	161128302	161128322	-	1	0	AGO1-4	8mer	uccucAGAACGGUGACGACGAa	|| | :| :|||||||	cuuccUCCUUUC-UUGCUGCUa	0
MIMAT0027578	hsa-miR-6838-5p	ENSG00000285373	LINC02478	lincRNA	chr2	161128302	161128322	-	1	0	AGO1-4	8mer	uccucAGAACGGUGACGACGAa	|| | :| :|||||||	cuuccUCCUUUC-UUGCUGCUa	0
MIMAT0027578	hsa-miR-6838-5p	ENSG00000227617	CERS6-AS1	processed_transcript	chr2	169631020	169631042	-	1	0	AGO1	7mer-m8	uccucAGAACGGU-GACGACGAa	||| :| :|||||||	aaccaUCUCAAUAGUUGCUGCUc	0
MIMAT0027578	hsa-miR-6838-5p	ENSG00000237298	TTN-AS1	antisense	chr2	179406980	179407001	+	4	0	AGO1-4,AGO2	7mer-m8	uccUCAGAACGGUGACGACGAa	:| ||| | : |||||||	uguGGACUUACGGAUGCUGCUg	3
MIMAT0027578	hsa-miR-6838-5p	ENSG00000235852	AC005540.1	antisense	chr2	191745603	191745624	-	3	0	AGO1-4	7mer-m8	uccucagaACGGUGACGACGAa	|||::||||||||	gcugcugcUGCUGCUGCUGCUg	1
MIMAT0027578	hsa-miR-6838-5p	ENSG00000235852	AC005540.1	antisense	chr2	191745612	191745633	-	3	0	AGO1-4	7mer-m8	uccucagaACGGUGACGACGAa	|||::||||||||	gcugcugcUGCUGCUGCUGCUg	1
MIMAT0027578	hsa-miR-6838-5p	ENSG00000235852	AC005540.1	antisense	chr2	191745621	191745642	-	3	0	AGO1-4	7mer-m8	uccucagaACGGUGACGACGAa	|||::||||||||	gcugcugcUGCUGCUGCUGCUg	1
MIMAT0027578	hsa-miR-6838-5p	ENSG00000235852	AC005540.1	antisense	chr2	191745630	191745651	-	3	0	AGO1-4	7mer-m8	ucCUCAGAACGGUGACGACGAa	|:|| |||::||||||||	gcGGGUGCUGCUGCUGCUGCUg	1
MIMAT0027578	hsa-miR-6838-5p	ENSG00000273301	AC016717.2	lincRNA	chr2	226564768	226564789	+	1	0	AGO2	7mer-m8	uccucagaacGGUGACGACGAa	:|| |||||||	cagcaauaguUCAGUGCUGCUc	0
MIMAT0027578	hsa-miR-6838-5p	ENSG00000225057	AC012485.1	processed_transcript	chr2	239140584	239140605	+	2	0	AGO1-4	7mer-m8	uccucagaaCGGUGACGACGAa	| |: |||||||	agacgauggGACGGUGCUGCUg	1
MIMAT0027578	hsa-miR-6838-5p	ENSG00000206573	THUMPD3-AS1	antisense	chr3	9436520	9436541	-	3	0	AGO1-4,AGO2	7mer-m8	ucCUCAGAACGGUGACGACGAa	|| | | || :|||||||	ugGAAUGCUACCCUUGCUGCUu	0
MIMAT0027578	hsa-miR-6838-5p	ENSG00000231177	LINC00852	antisense	chr3	10326507	10326526	+	3	0	AGO1-4	7mer-m8	uccUCAGAACGGUGACGACGAa	|||| || :: |||||||	gcaAGUC-UG-UGGUGCUGCUc	0
MIMAT0027578	hsa-miR-6838-5p	ENSG00000225733	FGD5-AS1	antisense	chr3	14986024	14986046	-	21	0	AGO1-4,AGO2	7mer-m8	uccucagaACGG-UGACGACGAa	||:: | |||||||	guuuuuaaUGUUAAAUGCUGCUu	1
MIMAT0027578	hsa-miR-6838-5p	ENSG00000272762	AC115284.1	processed_transcript	chr3	52005573	52005594	-	3	0	AGO1-4,AGO2	7mer-m8	uccucAGA-ACGGUGACGACGAa	||| || :|||||||||	ucgcuUCUCUG-UACUGCUGCUg	0
MIMAT0027578	hsa-miR-6838-5p	ENSG00000270562	AC097634.1	lincRNA	chr3	71635504	71635526	+	1	0	AGO1-4	8mer	uccUC-AGAACGGUGACGACGAa	|| |||| |:|||||||	aaaAGAUCUUUAGAUUGCUGCUa	1
MIMAT0027578	hsa-miR-6838-5p	ENSG00000273033	LINC02035	lincRNA	chr3	122610922	122610946	+	7	0	AGO1,AGO1-4,AGO2	7mer-m8	ucCUCAGAACGG---UGACGACGAa	||| :|| |: | |||||||	uaGAGCUUUACUUAAAAUGCUGCUu	1
MIMAT0027578	hsa-miR-6838-5p	ENSG00000244468	AC093001.1	antisense	chr3	149002624	149002642	+	1	0	AGO1-4	7mer-m8	uccUCAGAACGGUGACGACGAa	| ||||| ||||||||	auaAAUCUUG---CUGCUGCUc	0
MIMAT0027578	hsa-miR-6838-5p	ENSG00000229619	MBNL1-AS1	antisense	chr3	151986663	151986683	-	1	0	AGO1-4	7mer-m8	uccuCAGAACGGUGACGACGAa	| ||| ||:||||||||	gucuGGCUU-CCGCUGCUGCUg	2
MIMAT0027578	hsa-miR-6838-5p	ENSG00000227375	DLG1-AS1	antisense	chr3	197030558	197030577	+	1	0	AGO2	7mer-m8	ucCUCAGAACGGUGACGACGAa	|| | | |:| |||||||	ucGAUUAAU-CUA-UGCUGCUu	0
MIMAT0027578	hsa-miR-6838-5p	ENSG00000196810	CTBP1-AS2	antisense	chr4	1245472	1245493	+	3	0	AGO1-4,AGO2	7mer-m8	uccucagaacGGUGACGACGAa	| | |||||||	uuuggauggaCGAAUGCUGCUu	3
MIMAT0027578	hsa-miR-6838-5p	ENSG00000272620	AFAP1-AS1	antisense	chr4	7777268	7777287	+	1	0	AGO2	8mer	ucCUCAGAACGGUGACGACGAa	|: || || |:|||||||	cuGGCUC-UG-AAUUGCUGCUa	0
MIMAT0027578	hsa-miR-6838-5p	ENSG00000259959	AC107068.1	lincRNA	chr4	47842380	47842400	-	1	0	AGO1-4	7mer-m8	uccucAGAACGGUGACGACGAa	|| || | |||||||	uaucaUCCUGGGA-UGCUGCUu	0
MIMAT0027578	hsa-miR-6838-5p	ENSG00000248049	UBA6-AS1	antisense	chr4	68588164	68588188	+	1	0	AGO2	8mer	uccUCAGA-ACGGUG--ACGACGAa	| ||| ||:: |||||||	uguACUCUGCUCCGUUGUGCUGCUa	0
MIMAT0027578	hsa-miR-6838-5p	ENSG00000251095	AC097478.1	antisense	chr4	90606969	90606990	+	1	0	AGO2	7mer-m8	uccucagaacgguGACGACGAa	||||||||	auguauguaggguCUGCUGCUg	0
MIMAT0027578	hsa-miR-6838-5p	ENSG00000251687	AC104791.1	antisense	chr4	146760353	146760375	+	1	0	AGO1-4	7mer-m8	uccUCAGA-ACGGUGACGACGAa	|||:| ||:::||||||||	acaAGUUUCUGUUGCUGCUGCUc	0
MIMAT0027578	hsa-miR-6838-5p	ENSG00000260244	AC104083.1	sense_overlapping	chr4	156657311	156657332	+	1	0	AGO2	7mer-m8	uccUCAGAACGGUG-ACGACGAa	|| | || :|| |||||||	uauAGAC-UGAUACAUGCUGCUc	4
MIMAT0027578	hsa-miR-6838-5p	ENSG00000177822	AC098864.1	antisense	chr4	183064223	183064244	-	6	0	AGO1-4,AGO2	7mer-m8	uccucagaacgguGACGACGAa	:|||||||	ggaaaaaaaaaguUUGCUGCUc	0
MIMAT0027578	hsa-miR-6838-5p	ENSG00000248370	LINC02434	lincRNA	chr4	189081775	189081796	+	1	0	AGO2	7mer-m8	uccucagaacggUGACGACGAa	|:|||||||	aggagggaccagAUUGCUGCUu	0
MIMAT0027578	hsa-miR-6838-5p	ENSG00000248370	LINC02434	lincRNA	chr4	189081848	189081866	+	1	0	AGO2	7mer-m8	ucCUCAGAACGGUGACGACGAa	||| | ||| |||||||	cgGAGAGU--CCA-UGCUGCUu	0
MIMAT0027578	hsa-miR-6838-5p	ENSG00000225138	SLC9A3-AS1	processed_transcript	chr5	476181	476202	+	2	0	AGO1-4	7mer-m8	uccucagAACGGUGACGACGAa	||| : |||||||	cuucccaUUGGGGAUGCUGCUg	0
MIMAT0027578	hsa-miR-6838-5p	ENSG00000225138	SLC9A3-AS1	processed_transcript	chr5	479543	479562	+	1	0	AGO1-4	7mer-m8	ucCUCAGAACGGUGACGACGAa	||| | ||| ||||||||	ggGAGAC-GGCC-CUGCUGCUg	0
MIMAT0027578	hsa-miR-6838-5p	ENSG00000260763	AC106799.3	lincRNA	chr5	4439435	4439455	-	1	0	AGO1-4	7mer-m8	uccUCAGAACGGUGACGACGAa	| |||| || :|||||||	acaAUUCUU-CCUUUGCUGCUu	0
MIMAT0027578	hsa-miR-6838-5p	ENSG00000215196	BASP1-AS1	antisense	chr5	17216670	17216692	-	1	0	AGO2	7mer-m8	uccucagaaCG-GUGACGACGAa	|| |:||||||||	aggcagcccGCACGCUGCUGCUu	1
MIMAT0027578	hsa-miR-6838-5p	ENSG00000250764	AC025178.1	antisense	chr5	32103893	32103916	-	1	0	AGO1-4	7mer-m8	uccucagaaCGG-UG-ACGACGAa	||| |: |||||||	gcuuccccaGCCGAUGUGCUGCUu	0
MIMAT0027578	hsa-miR-6838-5p	ENSG00000177738	AC025171.1	sense_overlapping	chr5	43017890	43017911	-	4	0	AGO1-4,AGO2	7mer-m8	uccucagaacggUGACGACGAa	|||||||||	accaaauacaaaACUGCUGCUg	0
MIMAT0027578	hsa-miR-6838-5p	ENSG00000272335	AC093297.2	lincRNA	chr5	44827970	44827991	+	2	0	AGO1-4	7mer-m8	uccucaGAACGGUGACGACGAa	||| |:|||||||	caaccgCUUUGGAUUGCUGCUu	0
MIMAT0027578	hsa-miR-6838-5p	ENSG00000272040	AC010245.2	lincRNA	chr5	74905322	74905342	+	1	0	AGO1-4	7mer-m8	uccucagAACGGUGACGACGAa	||| : ||||||||	cuuuccaUUGAU-CUGCUGCUg	1
MIMAT0027578	hsa-miR-6838-5p	ENSG00000251023	AC114980.1	sense_intronic	chr5	93197991	93198012	-	7	0	AGO1,AGO2	8mer	uccucaGAACGGUGACGACGAa	||| :: :|||||||	ggggaaCUUAUUUUUGCUGCUa	0
MIMAT0027578	hsa-miR-6838-5p	ENSG00000224032	EPB41L4A-AS1	lincRNA	chr5	111497416	111497435	+	2	2	AGO1-4,AGO2	8mer	uccUCAGAACGGUGACGACGAa	||| | | |||||||||	ugaAGUGUAG--ACUGCUGCUa	1
MIMAT0027578	hsa-miR-6838-5p	ENSG00000245937	LINC01184	lincRNA	chr5	127412747	127412768	-	7	0	AGO1,AGO1-4,AGO2	8mer	ucCUCAGAACGGUGACGACGAa	| ||| | :::|||||||	uaGUGUCAUUAUGUUGCUGCUa	2
MIMAT0027578	hsa-miR-6838-5p	ENSG00000230551	AC021078.1	processed_transcript	chr5	148880989	148881010	-	9	0	AGO1,AGO1-4,AGO2,AGO3	8mer	ucCUCAGAACGGUGACGACGAa	||||: | |:|||||||	cuGAGUUCACCAAUUGCUGCUa	1
MIMAT0027578	hsa-miR-6838-5p	ENSG00000246350	AL049543.1	antisense	chr6	28557434	28557455	+	1	0	AGO1-4	7mer-m8	uccucagaacggugACGACGAa	|||||||	gacaaagagaaagaUGCUGCUc	0
MIMAT0027578	hsa-miR-6838-5p	ENSG00000231074	HCG18	antisense	chr6	30262553	30262578	-	4	0	AGO1-4,AGO2	7mer-m8	uccucAGAACGGU----GACGACGAa	|| ||||| |||||||	ggucaUCCUGCCAAUAGAUGCUGCUc	2
MIMAT0027578	hsa-miR-6838-5p	ENSG00000231074	HCG18	antisense	chr6	30271979	30272001	-	2	0	AGO1-4	7mer-m8	uccUCAGA-ACGGUGACGACGAa	| |:| ||: :||||||||	cucACUUUCUGUGGCUGCUGCUg	2
MIMAT0027578	hsa-miR-6838-5p	ENSG00000231074	HCG18	antisense	chr6	30293798	30293821	-	3	0	AGO1-4,AGO2	7mer-m8	uccuCAGAACGG--UGACGACGAa	| :||||| ||||||||	cccuGCUUUGCCCGCCUGCUGCUg	2
MIMAT0027578	hsa-miR-6838-5p	ENSG00000270604	HCG17	lincRNA	chr6	30293798	30293821	-	3	0	AGO1-4,AGO2	7mer-m8	uccuCAGAACGG--UGACGACGAa	| :||||| ||||||||	cccuGCUUUGCCCGCCUGCUGCUg	2
MIMAT0027578	hsa-miR-6838-5p	ENSG00000231074	HCG18	antisense	chr6	30294001	30294022	-	1	0	AGO1-4	7mer-m8	ucCUCAGAACGGUGACGACGAa	|| | |:| ||||||||	ugGAACCGCGUCUCUGCUGCUc	2
MIMAT0027578	hsa-miR-6838-5p	ENSG00000266680	AL135905.1	antisense	chr6	64281574	64281595	-	3	0	AGO1-4,AGO2	7mer-m8	uccucaGAACGGUGACGACGAa	||| :|||||||||	ugcaucCUUUGUACUGCUGCUc	1
MIMAT0027578	hsa-miR-6838-5p	ENSG00000229852	AC019205.1	antisense	chr6	74000392	74000412	+	1	0	AGO1-4	7mer-m8	uccUCAGAACGGUGACGACGAa	||| ||||::||||||||	ugaAGU-UUGCUGCUGCUGCUg	0
MIMAT0027578	hsa-miR-6838-5p	ENSG00000230177	AL080317.1	antisense	chr6	111599849	111599871	+	1	0	AGO1-4	7mer-m8	uccucagaACGGU-GACGACGAa	||: | :|||||||	auauaagaUGUGAUUUGCUGCUc	0
MIMAT0027578	hsa-miR-6838-5p	ENSG00000231889	TRAF3IP2-AS1	antisense	chr6	111805127	111805148	+	1	0	AGO2	7mer-m8	uccucaGAACGGUGACGACGAa	|| :| :|||||||	ugccccCUCCUCUUUGCUGCUg	0
MIMAT0027578	hsa-miR-6838-5p	ENSG00000237499	AL357060.1	antisense	chr6	138189236	138189256	-	3	0	AGO1-4,AGO2	8mer	uccucAGAACGGUGACGACGAa	|||| ||||||||||	acuucUCUU-ACACUGCUGCUa	0
MIMAT0027578	hsa-miR-6838-5p	ENSG00000225177	AL590617.2	antisense	chr6	139015611	139015631	+	1	0	AGO1	7mer-m8	uccucagaacgGUGACGACGAa	|| |||||||	cgguauaaaagCA-UGCUGCUu	0
MIMAT0027578	hsa-miR-6838-5p	ENSG00000235381	AL596202.1	antisense	chr6	155577186	155577207	-	1	0	AGO2	7mer-m8	ucCUCAGAACGGUGACGACGAa	| | || || :|||||||	uuGUGGAUUUCCCUUGCUGCUc	2
MIMAT0027578	hsa-miR-6838-5p	ENSG00000271551	AL355297.4	antisense	chr6	157099382	157099403	-	1	0	AGO1-4	7mer-m8	uccUCAGAACGGUGACGACGAa	| | | : :||||||||	ggaACUGGUUUAGCUGCUGCUg	1
MIMAT0027578	hsa-miR-6838-5p	ENSG00000271551	AL355297.4	antisense	chr6	157099403	157099424	-	1	0	AGO1-4	7mer-m8	uccucagaACGGUGACGACGAa	|||::||||||||	gcugcugcUGCUGCUGCUGCUg	1
MIMAT0027578	hsa-miR-6838-5p	ENSG00000271551	AL355297.4	antisense	chr6	157099412	157099433	-	1	0	AGO1-4	7mer-m8	uccucAGAACGGUGACGACGAa	| ||||::||||||||	gcugcUGUUGCUGCUGCUGCUg	1
MIMAT0027578	hsa-miR-6838-5p	ENSG00000271551	AL355297.4	antisense	chr6	157099427	157099448	-	1	0	AGO1-4	7mer-m8	uccucagaACGGUGACGACGAa	|||::||||||||	gcugcugcUGCUGCUGCUGCUg	1
MIMAT0027578	hsa-miR-6838-5p	ENSG00000271551	AL355297.4	antisense	chr6	157099436	157099457	-	1	0	AGO1-4	7mer-m8	uccucAGAACGGUGACGACGAa	| ||||::||||||||	guugcUGUUGCUGCUGCUGCUg	1
MIMAT0027578	hsa-miR-6838-5p	ENSG00000223414	LINC00473	lincRNA	chr6	166362492	166362514	-	1	0	AGO1-4	7mer-m8	uccucaGAACGGU-GACGACGAa	:|| |:: :|||||||	gggccaUUUCCUGUUUGCUGCUu	0
MIMAT0027578	hsa-miR-6838-5p	ENSG00000223414	LINC00473	lincRNA	chr6	166401402	166401410	-	2	0	AGO2	7mer-m8	uccucagaacgguGACGACGAa	||||||||	#NAME?	0
MIMAT0027578	hsa-miR-6838-5p	ENSG00000223414	LINC00473	lincRNA	chr6	166401402	166401425	-	2	0	AGO2	7mer-m8	ucCUCAG--AACGGUGACGACGAa	||||| |:::||||||||	cuGAGUCCGAAGUUGCUGCUGCUg	0
MIMAT0027578	hsa-miR-6838-5p	ENSG00000278254	AC004852.2	lincRNA	chr7	9123889	9123910	-	1	0	AGO2	7mer-m8	uccucagAACGGUGACGACGAa	||||||||||||||	uucaaaaUUGCCACUGCUGCUg	0
MIMAT0027578	hsa-miR-6838-5p	ENSG00000196295	AC005154.1	processed_transcript	chr7	30598083	30598105	-	1	1	AGO1-4	7mer-m8	uccucaGAACGG-UGACGACGAa	:|||:| |||||||||	aucaccUUUGUCAACUGCUGCUg	0
MIMAT0027578	hsa-miR-6838-5p	ENSG00000196295	AC005154.1	processed_transcript	chr7	30617495	30617514	-	2	0	AGO1-4,AGO2	7mer-m8	uccUCAGAACGGUGACGACGAa	|| ||| :: |||||||	uccAGGCUU--UGGUGCUGCUg	0
MIMAT0027578	hsa-miR-6838-5p	ENSG00000281103	TRG-AS1	antisense	chr7	38417353	38417374	+	2	0	AGO2	7mer-m8	uccucaGAACGGUGACGACGAa	|| :: ||||||||	uucaugCUCCUUUCUGCUGCUc	2
MIMAT0027578	hsa-miR-6838-5p	ENSG00000232006	AC005537.1	lincRNA	chr7	42995024	42995046	-	2	0	AGO2	8mer	ucCUCAG-AACGGUGACGACGAa	|| || | |:|||||||	ugGACUCAAUAAAAUUGCUGCUa	0
MIMAT0027578	hsa-miR-6838-5p	ENSG00000279072	AC118758.3	lincRNA	chr7	56896292	56896313	-	1	0	AGO2	7mer-m8	uccUCAGAACGGUGACGACGAa	:| || || :|||||||	ccaGGCCUAGCGUUUGCUGCUu	0
MIMAT0027578	hsa-miR-6838-5p	ENSG00000236453	AC003092.1	lincRNA	chr7	93693945	93693964	+	5	0	AGO1-4,AGO2	7mer-m8	uccucAGAACGGUGACGACGAa	|| |||:| |||||||	acucaUC-UGCUA-UGCUGCUg	0
MIMAT0027578	hsa-miR-6838-5p	ENSG00000231764	DLX6-AS1	antisense	chr7	96595811	96595832	-	1	0	AGO2	8mer	uccucagaacggugACGACGAa	|||||||	aucaaacaaaaagaUGCUGCUa	0
MIMAT0027578	hsa-miR-6838-5p	ENSG00000284707	AC079781.5	processed_transcript	chr7	97498335	97498356	-	30	0	AGO1,AGO1-4,AGO2,AGO3,AGO4	7mer-m8	uccucagaacGGUGACGACGAa	| |||||||||	auggauacacCAACUGCUGCUu	0
MIMAT0027578	hsa-miR-6838-5p	ENSG00000272752	STAG3L5P-PVRIG2P-PILRB	processed_transcript	chr7	99948996	99949017	+	13	0	AGO1,AGO2,AGO3	7mer-m8	uccucagaacgguGACGACGAa	:|||||||	ucaccuccaaaucUUGCUGCUu	0
MIMAT0027578	hsa-miR-6838-5p	ENSG00000272752	STAG3L5P-PVRIG2P-PILRB	processed_transcript	chr7	99950058	99950082	+	2	3	AGO2	7mer-m8	uccUCAGAACGG---UGACGACGAa	:| | |||| : |||||||	ccuGGCCCUGCCCUGGGUGCUGCUg	0
MIMAT0027578	hsa-miR-6838-5p	ENSG00000272752	STAG3L5P-PVRIG2P-PILRB	processed_transcript	chr7	99955926	99955946	+	2	0	AGO1-4	7mer-m8	ucCUCAGAACGGUGACGACGAa	|:||| ||| ||||||||	auGGGUC-GGCCCCUGCUGCUg	0
MIMAT0027578	hsa-miR-6838-5p	ENSG00000272752	STAG3L5P-PVRIG2P-PILRB	processed_transcript	chr7	99955937	99955958	+	2	0	AGO1-4	7mer-m8	uccucagaACGGUGACGACGAa	|||| ||||||||	ccugcugcUGCCCCUGCUGCUc	0
MIMAT0027578	hsa-miR-6838-5p	ENSG00000272752	STAG3L5P-PVRIG2P-PILRB	processed_transcript	chr7	99965432	99965451	+	3	0	AGO1-4,AGO2	7mer-m8	uccUCAGAACGGUGACGACGAa	|| | || | |||||||	aauAG-CGUG-AAAUGCUGCUg	0
MIMAT0027578	hsa-miR-6838-5p	ENSG00000274272	AC069281.2	processed_transcript	chr7	100170969	100170990	-	1	0	AGO1-4	7mer-m8	uccucagaaCGGUGACGACGAa	|| :||||||||	cuggagagaGCAGCUGCUGCUg	0
MIMAT0027578	hsa-miR-6838-5p	ENSG00000274272	AC069281.2	processed_transcript	chr7	100172763	100172784	-	2	0	AGO1-4,AGO2	7mer-m8	uccUCAGAACGGUGACGACGAa	:||| | ::||||||||	cguGGUCCUCAUGCUGCUGCUc	0
MIMAT0027578	hsa-miR-6838-5p	ENSG00000272686	AC006333.2	antisense	chr7	123389365	123389386	+	2	0	AGO1-4	7mer-m8	ucCUCAGAACGGUGACGACGAa	|| | ||:|||||||||	ccGAACCCAGCUACUGCUGCUu	0
MIMAT0027578	hsa-miR-6838-5p	ENSG00000246339	EXTL3-AS1	antisense	chr8	28556980	28557001	-	1	0	AGO1-4	7mer-m8	ucCUCAGAACGGUGACGACGAa	|:| : | | ||||||||	caGGGAUAUUCACCUGCUGCUg	0
MIMAT0027578	hsa-miR-6838-5p	ENSG00000249395	CASC9	lincRNA	chr8	76136190	76136212	-	2	0	AGO2	7mer-m8	uccucagaacgGU-GACGACGAa	|| :|||||||	gcagauggacaCAUUUGCUGCUu	2
MIMAT0027578	hsa-miR-6838-5p	ENSG00000254251	AC103770.1	antisense	chr8	91871354	91871377	-	1	0	AGO1-4	7mer-m8	uccucAGAACG--GUGACGACGAa	|||| | ||||||||||	cucucUCUUCCCUCACUGCUGCUg	0
MIMAT0027578	hsa-miR-6838-5p	ENSG00000253320	AZIN1-AS1	antisense	chr8	103877364	103877384	+	1	0	AGO1-4	8mer	ucCUCAGAACGGUGACGACGAa	||||: | :|: |||||||	ccGAGUUCUCUCG-UGCUGCUa	0
MIMAT0027578	hsa-miR-6838-5p	ENSG00000245149	RNF139-AS1	lincRNA	chr8	125478003	125478023	-	4	0	AGO1,AGO1-4,AGO2	7mer-m8	uccUCAGAACGGUGACGACGAa	:||: | ::| |||||||	cuuGGUUAU-UUAAUGCUGCUu	1
MIMAT0027578	hsa-miR-6838-5p	ENSG00000249859	PVT1	lincRNA	chr8	129082486	129082507	+	2	0	AGO1,AGO1-4	8mer	uccucAGAACGGUGACGACGAa	|: | |:::|||||||	uuugcUUCUCCUGUUGCUGCUa	0
MIMAT0027578	hsa-miR-6838-5p	ENSG00000253741	AC108002.1	antisense	chr8	143788179	143788200	-	1	0	AGO1-4	7mer-m8	uccucagaacggUGACGACGAa	:||||||||	ucauaaacauggGCUGCUGCUg	0
MIMAT0027578	hsa-miR-6838-5p	ENSG00000240498	CDKN2B-AS1	antisense	chr9	22112334	22112355	+	1	0	AGO1-4	8mer	uccucagaacgGUGACGACGAa	||:|||||||	auggcaagaaaCAUUGCUGCUa	2
MIMAT0027578	hsa-miR-6838-5p	ENSG00000279561	AL845472.2	TEC	chr9	45354212	45354233	-	1	0	AGO1-4	8mer	uccucagaacgGUGACGACGAa	:|:|||||||	ugauuauacagUAUUGCUGCUa	0
MIMAT0027578	hsa-miR-6838-5p	ENSG00000255145	STX17-AS1	antisense	chr9	102648714	102648735	-	4	0	AGO2	8mer	uccucagaacgGUGACGACGAa	:|:|||||||	ugaucaacaaaUAUUGCUGCUa	1
MIMAT0027578	hsa-miR-6838-5p	ENSG00000235865	GSN-AS1	antisense	chr9	124047284	124047305	-	1	0	AGO1-4	7mer-m8	uccucagaacGGUGACGACGAa	||| |||||||	uuaacacaccCCAGUGCUGCUg	1
MIMAT0027578	hsa-miR-6838-5p	ENSG00000261534	AL596244.1	sense_overlapping	chr9	124579507	124579529	-	1	0	AGO2	7mer-m8	ucCUCAGAAC-GGUGACGACGAa	||| || :: ||||||||	cuGAGAAAUGAUUCCUGCUGCUc	1
MIMAT0027578	hsa-miR-6838-5p	ENSG00000236901	MIR600HG	sense_intronic	chr9	125874267	125874288	-	1	0	AGO1-4	7mer-m8	uccucagaacggugACGACGAa	|||||||	cuucagaaacugggUGCUGCUu	0
MIMAT0027578	hsa-miR-6838-5p	ENSG00000234771	SLC25A25-AS1	antisense	chr9	130880054	130880075	-	1	0	AGO1-4	7mer-m8	uccucagaacgguGACGACGAa	||||||||	auggcaacagggcCUGCUGCUg	1
MIMAT0027578	hsa-miR-6838-5p	ENSG00000246851	AL157938.3	antisense	chr9	134067485	134067506	-	1	0	AGO1-4	7mer-m8	uccUCAGA-ACGGUGACGACGAa	|| || || : |||||||	cucAGCCUGUG-AGGUGCUGCUu	1
MIMAT0027578	hsa-miR-6838-5p	ENSG00000196366	C9orf163	lincRNA	chr9	139380039	139380060	+	1	0	AGO1-4	7mer-m8	uccucagaaCGGUGACGACGAa	| | :|||||||	uccugguggGGCUUUGCUGCUu	0
MIMAT0027578	hsa-miR-6838-5p	ENSG00000238266	LINC00707	lincRNA	chr10	6882985	6883004	+	1	0	AGO2	7mer-m8	uccucAGAACGGUGACGACGAa	||| | |||||||||	agacaUCUGG--ACUGCUGCUu	0
MIMAT0027578	hsa-miR-6838-5p	ENSG00000225778	PROSER2-AS1	antisense	chr10	11893592	11893613	-	2	0	AGO2	7mer-m8	uccucagaACGGUGACGACGAa	|| | :|||||||	auucaagaUGACUUUGCUGCUg	0
MIMAT0027578	hsa-miR-6838-5p	ENSG00000279212	AL390961.3	TEC	chr10	26986134	26986155	-	2	0	AGO1-4	7mer-m8	ucCUCAGAACGGUGACGACGAa	|| || ||:||||||||	gcGACGGUUUCCGCUGCUGCUu	2
MIMAT0027578	hsa-miR-6838-5p	ENSG00000178440	LINC00843	lincRNA	chr10	51732793	51732812	+	1	1	AGO1-4	7mer-m8	uccuCAGAACGGUGACGACGAa	||: ||: |||||||	ccccGUUCUGU--GUGCUGCUg	1
MIMAT0027578	hsa-miR-6838-5p	ENSG00000242288	AC022400.3	processed_transcript	chr10	75457369	75457390	-	1	0	AGO1	7mer-m8	uccucagaacggUGACGACGAa	:||||||||	ggagcgcccaugGCUGCUGCUg	0
MIMAT0027578	hsa-miR-6838-5p	ENSG00000242288	AC022400.3	processed_transcript	chr10	75473050	75473069	-	1	1	AGO1-4	7mer-m8	uccuCAGAACGGUGACGACGAa	||: ||: |||||||	ccccGUUCUGU--GUGCUGCUg	0
MIMAT0027578	hsa-miR-6838-5p	ENSG00000271816	BMS1P4	processed_transcript	chr10	75473050	75473069	-	1	1	AGO1-4	7mer-m8	uccuCAGAACGGUGACGACGAa	||: ||: |||||||	ccccGUUCUGU--GUGCUGCUg	0
MIMAT0027578	hsa-miR-6838-5p	ENSG00000272140	AC022400.5	lincRNA	chr10	75473050	75473069	-	1	1	AGO1-4	7mer-m8	uccuCAGAACGGUGACGACGAa	||: ||: |||||||	ccccGUUCUGU--GUGCUGCUg	0
MIMAT0027578	hsa-miR-6838-5p	ENSG00000272589	ZSWIM8-AS1	antisense	chr10	75557656	75557677	-	2	0	AGO2	7mer-m8	uccucagaACGGUGACGACGAa	|| | |||||||	ugugaaaaUGGAAGUGCUGCUg	2
MIMAT0027578	hsa-miR-6838-5p	ENSG00000224596	ZMIZ1-AS1	antisense	chr10	80721498	80721519	-	1	0	AGO1-4	7mer-m8	uccucagaACGGUGACGACGAa	||:: ||||||||	uugcagggUGUUUCUGCUGCUg	0
MIMAT0027578	hsa-miR-6838-5p	ENSG00000244733	AL132656.2	lincRNA	chr10	81420647	81420668	+	1	0	AGO2	7mer-m8	uccucagaacgguGACGACGAa	||||||||	caaaaccacauucCUGCUGCUg	1
MIMAT0027578	hsa-miR-6838-5p	ENSG00000225484	NUTM2B-AS1	antisense	chr10	81482464	81482486	-	7	0	AGO1-4,AGO2	8mer	uccucAGAAC-GGUGACGACGAa	|: || :| |||||||	gucuaUUGUGAAUAAUGCUGCUa	3
MIMAT0027578	hsa-miR-6838-5p	ENSG00000225484	NUTM2B-AS1	antisense	chr10	81574451	81574472	-	7	0	AGO1,AGO1-4,AGO2	7mer-m8	uccucaGAACGGUGACGACGAa	| | :: ||||||||	caaaacCAUAUUCCUGCUGCUg	3
MIMAT0027578	hsa-miR-6838-5p	ENSG00000272631	AC067750.1	antisense	chr10	88512747	88512768	-	1	0	AGO2	7mer-m8	uccucagaaCGGUGACGACGAa	| :|:|||||||	augauggagGAUAUUGCUGCUc	1
MIMAT0027578	hsa-miR-6838-5p	ENSG00000223482	NUTM2A-AS1	antisense	chr10	89004666	89004688	-	5	0	AGO1-4,AGO2	8mer	uccucAGAAC-GGUGACGACGAa	|: || :| |||||||	gucuaUUGUGAAUAAUGCUGCUa	0
MIMAT0027578	hsa-miR-6838-5p	ENSG00000223482	NUTM2A-AS1	antisense	chr10	89096625	89096646	-	12	0	AGO1,AGO1-4,AGO2	7mer-m8	uccucaGAACGGUGACGACGAa	| | :: ||||||||	caaaacCAUAUUCCUGCUGCUg	0
MIMAT0027578	hsa-miR-6838-5p	ENSG00000230131	AL160290.2	lincRNA	chr10	125208879	125208896	+	1	0	AGO2	8mer	ucCUCAGAACGGUGACGACGAa	||| || ||: |||||||	agGAG-CU--CCG-UGCUGCUa	0
MIMAT0027578	hsa-miR-6838-5p	ENSG00000224023	AL158835.1	lincRNA	chr10	127396065	127396088	-	1	0	AGO2	7mer-m8	uccUCAG-AACGGU-GACGACGAa	| || | :|| :|||||||	aucAUUCAUAUUCAUUUGCUGCUg	0
MIMAT0027578	hsa-miR-6838-5p	ENSG00000280561	AL158835.4	antisense	chr10	127396065	127396088	-	1	0	AGO2	7mer-m8	uccUCAG-AACGGU-GACGACGAa	| || | :|| :|||||||	aucAUUCAUAUUCAUUUGCUGCUg	0
MIMAT0027578	hsa-miR-6838-5p	ENSG00000269821	KCNQ1OT1	antisense	chr11	2689729	2689750	-	1	0	AGO1-4	8mer	uccucagaacggugACGACGAa	|||||||	aaaucaccauuugaUGCUGCUa	0
MIMAT0027578	hsa-miR-6838-5p	ENSG00000269821	KCNQ1OT1	antisense	chr11	2714602	2714623	-	1	0	AGO1-4	7mer-m8	uccucagaacgGUGACGACGAa	||||||||||	ccagcuccacaCACUGCUGCUu	0
MIMAT0027578	hsa-miR-6838-5p	ENSG00000251364	AC107884.1	antisense	chr11	7448845	7448866	-	1	0	AGO2	8mer	uccucagaacggUGACGACGAa	|||||||||	accuuguguaaaACUGCUGCUa	1
MIMAT0027578	hsa-miR-6838-5p	ENSG00000255717	SNHG1	processed_transcript	chr11	62620865	62620885	-	20	0	AGO1-4,AGO2	7mer-m8	uccUCAGAACGGUGACGACGAa	||| || |:|||||||	accAGUGAUG-AAUUGCUGCUc	1
MIMAT0027578	hsa-miR-6838-5p	ENSG00000245532	NEAT1	lincRNA	chr11	65209689	65209710	+	8	0	AGO1-4	7mer-m8	uccuCAGAACGGUGACGACGAa	| ||| |:||||||||	ccucGCCUUCACGCUGCUGCUg	0
MIMAT0027578	hsa-miR-6838-5p	ENSG00000245532	NEAT1	lincRNA	chr11	65210745	65210770	+	19	0	AGO1-4	7mer-m8	uccuCAGA-AC--GGUG-ACGACGAa	|||| || |::| |||||||	ccccGUCUGUGGACUGCUUGCUGCUu	0
MIMAT0027578	hsa-miR-6838-5p	ENSG00000245532	NEAT1	lincRNA	chr11	65211507	65211528	+	12	1	AGO1-4	7mer-m8	uccuCAGAACGGUGACGACGAa	||:| :| ||||||||	gaauGUUUCCUCUCUGCUGCUg	0
MIMAT0027578	hsa-miR-6838-5p	ENSG00000250073	AP000866.2	antisense	chr11	124634766	124634787	+	1	0	AGO2	7mer-m8	uccucAGAACGGUGACGACGAa	|||| :| |||||||	ugcuaUCUUCUCCAUGCUGCUc	0
MIMAT0027578	hsa-miR-6838-5p	ENSG00000177406	AC021054.1	antisense	chr12	754401	754422	+	2	0	AGO1-4,AGO2	7mer-m8	ucCUCAGAACGGUGACGACGAa	|:| || : ||||||||	acGGGCCUCAGUUCUGCUGCUu	0
MIMAT0027578	hsa-miR-6838-5p	ENSG00000250132	AC004803.1	antisense	chr12	1083365	1083386	-	4	0	AGO1-4,AGO2	8mer	ucCUCAGAACGGU--GACGACGAa	||| | ||| :|||||||	cuGAGGC--ACCAAUUUGCUGCUa	0
MIMAT0027578	hsa-miR-6838-5p	ENSG00000256150	AC092471.2	processed_transcript	chr12	2896610	2896631	-	4	1	AGO1-4,AGO2	7mer-m8	uccucagaacggugACGACGAa	|||||||	cagaagaaaagagaUGCUGCUg	0
MIMAT0027578	hsa-miR-6838-5p	ENSG00000219410	RP4-761J14.8	antisense	chr12	6777062	6777083	+	1	0	AGO1-4	7mer-m8	ucCUCAGAACGGUGACGACGAa	|: | ||||::||||||||	guGGCUGUUGCUGCUGCUGCUg	1
MIMAT0027578	hsa-miR-6838-5p	ENSG00000219410	RP4-761J14.8	antisense	chr12	6777071	6777092	+	1	0	AGO1-4	7mer-m8	uccucagaACGGUGACGACGAa	|||::||||||||	gcugcugcUGCUGCUGCUGCUg	1
MIMAT0027578	hsa-miR-6838-5p	ENSG00000219410	RP4-761J14.8	antisense	chr12	6777080	6777101	+	1	0	AGO1-4	7mer-m8	uccucagaACGGUGACGACGAa	|||::||||||||	gcugcugcUGCUGCUGCUGCUg	1
MIMAT0027578	hsa-miR-6838-5p	ENSG00000205885	C1RL-AS1	antisense	chr12	7261516	7261537	+	4	0	AGO1-4,AGO2	7mer-m8	uccuCAGAACGGUGACGACGAa	|| |||::||||||||	ugcuGUGCUGCUGCUGCUGCUg	1
MIMAT0027578	hsa-miR-6838-5p	ENSG00000226711	FAM66C	antisense	chr12	8346155	8346177	+	1	0	AGO2	7mer-m8	ucCUCAGAACGGUG-ACGACGAa	||| :|| : |: |||||||	auGAGCUUUUUGAUGUGCUGCUg	0
MIMAT0027578	hsa-miR-6838-5p	ENSG00000257027	AC010186.3	sense_intronic	chr12	9812307	9812328	+	1	0	AGO2	7mer-m8	ucCUCAGAACGGUGACGACGAa	|| |: | ||:|||||||	guGACUUCUAACAUUGCUGCUg	1
MIMAT0027578	hsa-miR-6838-5p	ENSG00000253284	AC092828.1	sense_intronic	chr12	19303483	19303504	+	2	0	AGO1,AGO2	8mer	uccucagaacGGUGACGACGAa	:| :|||||||	ccucugacccUCUUUGCUGCUa	1
MIMAT0027578	hsa-miR-6838-5p	ENSG00000276900	AC023157.3	antisense	chr12	31882711	31882733	+	1	0	AGO1-4	7mer-m8	uccucagaacgGUG-ACGACGAa	:|| |||||||	cugcugcagagUACUUGCUGCUu	0
MIMAT0027578	hsa-miR-6838-5p	ENSG00000273015	AC008124.1	lincRNA	chr12	46112060	46112081	-	1	0	AGO2	7mer-m8	uccUCAGAACGGUGACGACGAa	| || :| :|||||||	caaAAUCCAAUCCUUGCUGCUg	0
MIMAT0027578	hsa-miR-6838-5p	ENSG00000257475	AC068888.2	sense_intronic	chr12	53405942	53405964	+	1	0	AGO1-4	7mer-m8	uccucaGAACGGU-GACGACGAa	||| | ||||||||	uaauucCUUUAAACCUGCUGCUu	0
MIMAT0027578	hsa-miR-6838-5p	ENSG00000257475	AC068888.2	sense_intronic	chr12	53405974	53405993	+	1	0	AGO1-4	8mer	ucCUCAGAACGGUGACGACGAa	||||| | ::||||||||	cuGAGUC-AG-UGCUGCUGCUa	0
MIMAT0027578	hsa-miR-6838-5p	ENSG00000257337	AC068888.1	antisense	chr12	53438803	53438824	-	3	0	AGO1-4,AGO2	7mer-m8	uccucagaACGGUGACGACGAa	|| : :|||||||	acacaugcUGGUUUUGCUGCUg	1
MIMAT0027578	hsa-miR-6838-5p	ENSG00000251151	HOXC-AS3	processed_transcript	chr12	54376257	54376278	-	1	0	AGO1-4	8mer	uccucagaacGGUGACGACGAa	||: |||||||	aaacgaaaacCCGGUGCUGCUa	1
MIMAT0027578	hsa-miR-6838-5p	ENSG00000276272	AC024884.2	lincRNA	chr12	56805938	56805960	-	1	0	AGO2	7mer-m8	uccUCAGAACG-GUGACGACGAa	|| :|||: | |||||||	cacAGCUUUGUACUAUGCUGCUc	1
MIMAT0027578	hsa-miR-6838-5p	ENSG00000255737	AGAP2-AS1	antisense	chr12	58121714	58121735	+	2	0	AGO1-4	7mer-m8	uccucaGAACGGUGACGACGAa	|||| | :|||||||	ucuuacCUUGACCUUGCUGCUc	0
MIMAT0027578	hsa-miR-6838-5p	ENSG00000257453	AC011611.3	antisense	chr12	76424909	76424930	+	3	0	AGO1-4,AGO2	7mer-m8	uccucAGAACGGUGACGACGAa	| ||||::||||||||	gcuguUGUUGCUGCUGCUGCUg	0
MIMAT0027578	hsa-miR-6838-5p	ENSG00000257453	AC011611.3	antisense	chr12	76424930	76424951	+	2	0	AGO1-4	7mer-m8	uccucAGAACGGUGACGACGAa	| ||||::||||||||	gcugcUGUUGCUGCUGCUGCUg	0
MIMAT0027578	hsa-miR-6838-5p	ENSG00000281344	HELLPAR	macro_lncRNA	chr12	102760922	102760943	+	1	0	AGO2	7mer-m8	uccucAGAACGGUGACGACGAa	|| :||:|||||||	cugcuUCAAAUCAUUGCUGCUu	0
MIMAT0027578	hsa-miR-6838-5p	ENSG00000281344	HELLPAR	macro_lncRNA	chr12	102795723	102795746	+	1	0	AGO2	7mer-m8	uccucAGAAC-GGUG-ACGACGAa	||||| | || |||||||	gugcuUCUUGACGACUUGCUGCUg	0
MIMAT0027578	hsa-miR-6838-5p	ENSG00000280138	AC027290.2	TEC	chr12	123357489	123357510	-	1	0	AGO1-4	7mer-m8	uccucAGAACGGUGACGACGAa	|||| |: :|||||||	aaguuUCUUCCUUUUGCUGCUg	0
MIMAT0027578	hsa-miR-6838-5p	ENSG00000247373	AC055713.1	lincRNA	chr12	124061212	124061233	-	1	0	AGO2	8mer	ucCUCAGAACGGUGACGACGAa	|: | || ::| |||||||	uuGGCUAUUAUUAAUGCUGCUa	0
MIMAT0027578	hsa-miR-6838-5p	ENSG00000189238	LINC00943	lincRNA	chr12	127227376	127227398	+	3	0	AGO1-4	7mer-m8	uccUCAG-AACGGUGACGACGAa	|||| | || ||||||||	aauAGUCACUUCCUCUGCUGCUg	0
MIMAT0027578	hsa-miR-6838-5p	ENSG00000249196	TMEM132D-AS1	antisense	chr12	129597705	129597727	+	1	0	AGO1-4	7mer-m8	uccucAGAACGGU-GACGACGAa	||| |||| ||||||||	ccucaUCUGGCCACCUGCUGCUu	0
MIMAT0027578	hsa-miR-6838-5p	ENSG00000279283	AC131009.4	TEC	chr12	132381245	132381267	+	1	0	AGO1-4	7mer-m8	ucCUCAGAACGG-UGACGACGAa	|:| | | || ||||||||	cuGGGCCAUCCCUCCUGCUGCUu	1
MIMAT0027578	hsa-miR-6838-5p	ENSG00000279283	AC131009.4	TEC	chr12	132381461	132381480	+	1	0	AGO2	7mer-m8	uccucagaACGGUGACGACGAa	||| ||||||||	ggcuacacUGC--CUGCUGCUc	1
MIMAT0027578	hsa-miR-6838-5p	ENSG00000232243	AL139327.2	lincRNA	chr13	19837163	19837185	-	1	0	AGO2	7mer-m8	uccucAGAACGGU-GACGACGAa	|:|| ||| |||||||	uuuuuUUUUUCCAGAUGCUGCUg	0
MIMAT0027578	hsa-miR-6838-5p	ENSG00000277151	AL138820.1	lincRNA	chr13	33362178	33362202	+	1	0	AGO2	7mer-m8	uccucAGAACGG--UG-ACGACGAa	||||||| || |||||||	ugucuUCUUGCCUUACUUGCUGCUu	1
MIMAT0027578	hsa-miR-6838-5p	ENSG00000231856	AL162377.1	antisense	chr13	52379063	52379081	+	1	0	AGO1-4	7mer-m8	ucCUCAGAACGGUGACGACGAa	|:||||| |||||||||	ggGGGUCUU---ACUGCUGCUg	0
MIMAT0027578	hsa-miR-6838-5p	ENSG00000273784	AL137058.2	processed_transcript	chr13	53201598	53201619	+	1	0	AGO1-4	7mer-m8	uccucagaACGGUGACGACGAa	||| ||||||||	guggcagcUGCAUCUGCUGCUc	1
MIMAT0027578	hsa-miR-6838-5p	ENSG00000230223	ATXN8OS	antisense	chr13	70713509	70713530	+	2	0	AGO1-4	7mer-m8	uccUCAGAACGGUGACGACGAa	| | |||::||||||||	acuACUACUGCUGCUGCUGCUg	0
MIMAT0027578	hsa-miR-6838-5p	ENSG00000230223	ATXN8OS	antisense	chr13	70713518	70713539	+	2	0	AGO1-4	7mer-m8	uccucagaACGGUGACGACGAa	|||::||||||||	gcugcugcUGCUGCUGCUGCUg	0
MIMAT0027578	hsa-miR-6838-5p	ENSG00000230223	ATXN8OS	antisense	chr13	70713527	70713548	+	2	0	AGO1-4	7mer-m8	uccucagaACGGUGACGACGAa	|||::||||||||	gcugcugcUGCUGCUGCUGCUg	0
MIMAT0027578	hsa-miR-6838-5p	ENSG00000230223	ATXN8OS	antisense	chr13	70713536	70713557	+	2	0	AGO1-4	7mer-m8	uccucagaACGGUGACGACGAa	|||::||||||||	gcugcugcUGCUGCUGCUGCUg	0
MIMAT0027578	hsa-miR-6838-5p	ENSG00000282864	AL356118.1	TEC	chr13	92138496	92138517	+	1	0	AGO2	7mer-m8	uccucagaaCGGUGACGACGAa	| | ||||||||	uuccuacccGACCCUGCUGCUu	0
MIMAT0027578	hsa-miR-6838-5p	ENSG00000258441	LINC00641	processed_transcript	chr14	21671664	21671685	-	2	0	AGO1-4,AGO2	7mer-m8	uccUCAGAACGGUGACGACGAa	||| |: |||||||	cucAGUGAAGUAUAUGCUGCUu	3
MIMAT0027578	hsa-miR-6838-5p	ENSG00000257636	G2E3-AS1	antisense	chr14	30942754	30942782	-	1	0	AGO2	7mer-m8	uccUCAGAACGGU-------GACGACGAa	||||| ||:: :|||||||	caaAGUCUGGCUGAGAAUUUUUGCUGCUu	1
MIMAT0027578	hsa-miR-6838-5p	ENSG00000279423	AL445363.3	TEC	chr14	35010773	35010794	+	1	0	AGO1-4	7mer-m8	uccUCAGAACGGUGACGACGAa	:| | | | ||||||||	cuaGGCCCUUCAUCUGCUGCUc	0
MIMAT0027578	hsa-miR-6838-5p	ENSG00000258708	SLC25A21-AS1	antisense	chr14	37642935	37642956	+	2	0	AGO2	7mer-m8	uccucagaacgguGACGACGAa	:|||||||	gaauuggggagacUUGCUGCUu	1
MIMAT0027578	hsa-miR-6838-5p	ENSG00000259070	LINC00639	lincRNA	chr14	39386032	39386054	-	1	0	AGO2	7mer-m8	uccucagaACGGU-GACGACGAa	||: | :|||||||	auguaagaUGUGAUUUGCUGCUc	1
MIMAT0027578	hsa-miR-6838-5p	ENSG00000257621	PSMA3-AS1	antisense	chr14	58735508	58735530	-	1	0	AGO1-4	7mer-m8	uccucagaacggUG-ACGACGAa	|| |||||||	aaguaaaagauaACAUGCUGCUc	0
MIMAT0027578	hsa-miR-6838-5p	ENSG00000232774	AL355916.1	lincRNA	chr14	62037325	62037346	+	2	0	AGO1-4,AGO2	7mer-m8	uccucagaacGGUGACGACGAa	:|| |||||||	cucucugaccUCAGUGCUGCUg	0
MIMAT0027578	hsa-miR-6838-5p	ENSG00000259062	ACTN1-AS1	antisense	chr14	69448001	69448022	+	2	0	AGO1-4	7mer-m8	uccucagaaCGGUGACGACGAa	||||||||||||	cucagaagaGCCACUGCUGCUg	1
MIMAT0027578	hsa-miR-6838-5p	ENSG00000205562	AL049775.1	lincRNA	chr14	85995118	85995140	-	1	0	AGO2	7mer-m8	ucCUCAGA-ACGGUGACGACGAa	||| || || | |||||||	aaGAGGCUGUGGGAAUGCUGCUu	2
MIMAT0027578	hsa-miR-6838-5p	ENSG00000278576	AL162171.3	sense_intronic	chr14	89056734	89056756	+	2	0	AGO1-4	7mer-m8	uccucaGAACG-GUGACGACGAa	| ||| ::||||||||	gcucccCGUGCUUGCUGCUGCUc	2
MIMAT0027578	hsa-miR-6838-5p	ENSG00000214548	MEG3	lincRNA	chr14	101311895	101311915	+	1	0	AGO1-4	7mer-m8	uccucAGAACGGUGACGACGAa	| | ||| :|||||||	acacaUGUGGCC-UUGCUGCUg	1
MIMAT0027578	hsa-miR-6838-5p	ENSG00000225746	MEG8	lincRNA	chr14	101364031	101364054	+	1	0	AGO2	7mer-m8	uccucAGAACGGUG--ACGACGAa	|:| |||| |||||||	guuuaUUUAACCACCUUGCUGCUg	1
MIMAT0027578	hsa-miR-6838-5p	ENSG00000258399	AL117190.1	lincRNA	chr14	101364031	101364054	+	1	0	AGO2	7mer-m8	uccucAGAACGGUG--ACGACGAa	|:| |||| |||||||	guuuaUUUAACCACCUUGCUGCUg	0
MIMAT0027578	hsa-miR-6838-5p	ENSG00000258701	LINC00638	lincRNA	chr14	105289397	105289416	+	1	0	AGO1-4	7mer-m8	uccUCAGAACGGUGACGACGAa	|| || ||| |||||||	cccAG-CUGUCCA-UGCUGCUg	0
MIMAT0027578	hsa-miR-6838-5p	ENSG00000258701	LINC00638	lincRNA	chr14	105289734	105289755	+	1	0	AGO1-4	7mer-m8	uccucagaacggugACGACGAa	|||||||	ugcgcaaccaguggUGCUGCUg	0
MIMAT0027578	hsa-miR-6838-5p	ENSG00000226777	FAM30A	lincRNA	chr14	106390478	106390499	+	1	0	AGO1-4	7mer-m8	uccucagaacggugACGACGAa	|||||||	gagagggaaagggaUGCUGCUg	0
MIMAT0027578	hsa-miR-6838-5p	ENSG00000187951	ARHGAP11B	processed_transcript	chr15	31061730	31061750	+	1	0	AGO1-4	7mer-m8	uccucAGAACGGUGACGACGAa	| || :|| |||||||	cccccUGUUUUCA-UGCUGCUg	0
MIMAT0027578	hsa-miR-6838-5p	ENSG00000259772	AC012236.1	lincRNA	chr15	31515562	31515583	-	1	0	AGO1-4	8mer	ucCUCAGAACGGUGACGACGAa	||| || ||||||||	aaGAGAGGGGCACCUGCUGCUa	0
MIMAT0027578	hsa-miR-6838-5p	ENSG00000259254	AC022405.1	sense_intronic	chr15	40935300	40935321	+	1	0	AGO2	7mer-m8	uccucAGAACGGUGACGACGAa	|| | | :|||||||	gacuaUCAUAACUUUGCUGCUu	0
MIMAT0027578	hsa-miR-6838-5p	ENSG00000251161	AC020661.1	lincRNA	chr15	41201183	41201209	+	2	0	AGO2	7mer-m8	ucCUCAGA---ACGGUG--ACGACGAa	||||:| | ||: |||||||	ccGAGUUUGAAAGACAUUGUGCUGCUg	0
MIMAT0027578	hsa-miR-6838-5p	ENSG00000244879	GABPB1-AS1	antisense	chr15	50653088	50653109	+	3	0	AGO1,AGO2	8mer	uccucaGAACGGUGACGACGAa	| | :| :|||||||	gaaauaCAUCUCUUUGCUGCUa	1
MIMAT0027578	hsa-miR-6838-5p	ENSG00000244879	GABPB1-AS1	antisense	chr15	50657647	50657668	+	1	0	AGO1-4	7mer-m8	ucCUCAGAACGGUGACGACGAa	|| |:|| |::||||||||	uaGAAUUUUUCUGCUGCUGCUc	1
MIMAT0027578	hsa-miR-6838-5p	ENSG00000259673	IQCH-AS1	lincRNA	chr15	67699675	67699697	-	2	0	AGO1-4,AGO2	8mer	ucCUCAGAACGGUG-ACGACGAa	|| | | |: || |||||||	auGAUUGUGGUGACGUGCUGCUa	2
MIMAT0027578	hsa-miR-6838-5p	ENSG00000260586	AC064799.2	sense_intronic	chr15	71640687	71640708	+	1	0	AGO1-4	7mer-m8	uccucagaACGGUGACGACGAa	||::::|||||||	auugaugcUGUUGUUGCUGCUc	0
MIMAT0027578	hsa-miR-6838-5p	ENSG00000260274	AC068338.2	lincRNA	chr15	75661821	75661842	+	1	0	AGO1-4	7mer-m8	uccucagaacgguGACGACGAa	||||||||	aaacaaagauaacCUGCUGCUg	0
MIMAT0027578	hsa-miR-6838-5p	ENSG00000272888	LINC01578	processed_transcript	chr15	93426999	93427021	+	1	0	AGO1-4	7mer-m8	uccucagaaCGGUG-ACGACGAa	| :|| |||||||	acaugcgaaGGUACUUGCUGCUu	0
MIMAT0027578	hsa-miR-6838-5p	ENSG00000259583	AC015712.2	antisense	chr15	101459010	101459031	-	1	0	AGO2	7mer-m8	uccucagaacgguGACGACGAa	||||||||	gugugcaaagaauCUGCUGCUc	2
MIMAT0027578	hsa-miR-6838-5p	ENSG00000282907	Z98883.1	processed_transcript	chr16	626141	626164	+	1	0	AGO1-4	7mer-m8	uccucagAACGGUG--ACGACGAa	| ||| | |||||||	aacacggUGGCCUCUGUGCUGCUg	0
MIMAT0027578	hsa-miR-6838-5p	ENSG00000282907	Z98883.1	processed_transcript	chr16	626169	626191	+	1	0	AGO1-4	7mer-m8	uccucagaaCGGUG-ACGACGAa	||| | |||||||	uggcccuggGCCUCAUGCUGCUg	0
MIMAT0027578	hsa-miR-6838-5p	ENSG00000260293	AC106820.4	sense_intronic	chr16	2531533	2531554	+	1	0	AGO1-4	7mer-m8	uccucagaACGGUGACGACGAa	|||| |||||||	aaucaaaaUGCCUGUGCUGCUg	1
MIMAT0027578	hsa-miR-6838-5p	ENSG00000260565	ERVK13-1	processed_transcript	chr16	2713769	2713790	-	1	0	AGO2	7mer-m8	uccucagaacGGUGACGACGAa	|:| |||||||	cccgccuacaCUAGUGCUGCUu	1
MIMAT0027578	hsa-miR-6838-5p	ENSG00000263072	ZNF213-AS1	antisense	chr16	3179234	3179253	-	1	0	AGO1-4	8mer	uccUCAGAACGGUGACGACGAa	|| : || :||||||||	agaAGGUAUG--GCUGCUGCUa	1
MIMAT0027578	hsa-miR-6838-5p	ENSG00000280063	AC012676.5	TEC	chr16	4397835	4397857	-	3	0	AGO1-4,AGO2	7mer-m8	uccuCA-GAACGGUGACGACGAa	|| ||| : |||||||||	uccuGUGCUUCUGACUGCUGCUc	2
MIMAT0027578	hsa-miR-6838-5p	ENSG00000260280	SLX1B-SULT1A4	processed_transcript	chr16	29467163	29467184	+	1	1	AGO1-4	7mer-m8	uccucagaacgguGACGACGAa	||||||||	gggauccaggggcCUGCUGCUc	0
MIMAT0027578	hsa-miR-6838-5p	ENSG00000260114	AC120114.2	sense_intronic	chr16	29932403	29932424	-	1	0	AGO2	7mer-m8	uccUC-AGAACGGUGACGACGAa	|| ||| :|| |||||||	ucaAGAUCUAUUCA-UGCUGCUc	0
MIMAT0027578	hsa-miR-6838-5p	ENSG00000260899	AC106886.2	processed_transcript	chr16	30753123	30753144	+	2	0	AGO2	7mer-m8	uccucagaacGGUGACGACGAa	||:||||||||	caucccccauCCGCUGCUGCUg	0
MIMAT0027578	hsa-miR-6838-5p	ENSG00000261241	LINC02128	lincRNA	chr16	50934576	50934595	+	1	0	AGO1-4	7mer-m8	uccUCAGAACGGUGACGACGAa	|| | ||| ||||||||	gucAGACCUGC--CUGCUGCUu	0
MIMAT0027578	hsa-miR-6838-5p	ENSG00000279722	AC007342.7	TEC	chr16	53523303	53523326	-	1	0	AGO2	7mer-m8	uccUCAG-AACGGUG-ACGACGAa	| || || :||: |||||||	aaaAUUCUUUUUCAUGUGCUGCUu	1
MIMAT0027578	hsa-miR-6838-5p	ENSG00000261742	LINC00922	lincRNA	chr16	65318565	65318588	-	1	0	AGO1-4	7mer-m8	ucCUCAGAACGGU--GACGACGAa	||| | ||: | :|||||||	agGAGCCCUGUGAGGUUGCUGCUg	1
MIMAT0027578	hsa-miR-6838-5p	ENSG00000263126	AC040162.3	lincRNA	chr16	67917436	67917457	+	2	0	AGO1-4	7mer-m8	uccucagaacgGUGACGACGAa	||||||||||	uuugcuauaaaCACUGCUGCUu	1
MIMAT0027578	hsa-miR-6838-5p	ENSG00000263276	AC020978.7	sense_overlapping	chr16	68260653	68260676	+	6	0	AGO1-4,AGO2	7mer-m8	uccucAGAACGG--UGACGACGAa	| || || : |||||||	ucucuUGUUUCCGAGGUGCUGCUu	1
MIMAT0027578	hsa-miR-6838-5p	ENSG00000263276	AC020978.7	sense_overlapping	chr16	68261599	68261620	+	1	0	AGO1-4	7mer-m8	uccucaGAACGGUGACGACGAa	| || ::||||||||	agacacCCUGGUGCUGCUGCUg	1
MIMAT0027578	hsa-miR-6838-5p	ENSG00000196696	AC009022.1	processed_transcript	chr16	70068106	70068127	-	18	0	AGO1,AGO1-4,AGO2	8mer	uccucAGAACGGUGACGACGAa	|||| ::||||||||	auauaUCUUAGUGCUGCUGCUa	1
MIMAT0027578	hsa-miR-6838-5p	ENSG00000261008	LINC01572	lincRNA	chr16	72459803	72459824	-	1	0	AGO1-4	8mer	uccucAGAACGGUGACGACGAa	| | ||:||||||||	uaucaUAUACCCGCUGCUGCUa	0
MIMAT0027578	hsa-miR-6838-5p	ENSG00000261008	LINC01572	lincRNA	chr16	72459898	72459918	-	1	0	AGO1-4	7mer-m8	ucCUCAGAACGGUGACGACGAa	| | ||| | ::|||||||	uuGCGCCUU-CGGUUGCUGCUu	0
MIMAT0027578	hsa-miR-6838-5p	ENSG00000259768	AC004943.2	antisense	chr16	72821476	72821496	+	1	0	AGO2	7mer-m8	uccuCAGAACGGUGACGACGAa	| | | :| :|||||||	cuuuGGCGUUUC-UUGCUGCUc	1
MIMAT0027578	hsa-miR-6838-5p	ENSG00000259768	AC004943.2	antisense	chr16	72822001	72822022	+	1	0	AGO1-4	7mer-m8	uccucAGAACGGUGACGACGAa	|:||||::||||||||	gcacuUUUUGCUGCUGCUGCUg	1
MIMAT0027578	hsa-miR-6838-5p	ENSG00000259768	AC004943.2	antisense	chr16	72822022	72822043	+	1	0	AGO1-4	7mer-m8	uccucagAACGGUGACGACGAa	|||||:||||||||	gcuguagUUGCCGCUGCUGCUg	1
MIMAT0027578	hsa-miR-6838-5p	ENSG00000261837	AC046158.2	sense_intronic	chr16	78569230	78569250	+	2	0	AGO1-4	7mer-m8	ucCUCAGAACGGUGACGACGAa	|:|| || | :|||||||	auGGGUAAUGAC-UUGCUGCUu	1
MIMAT0027578	hsa-miR-6838-5p	ENSG00000278716	AC133540.1	lincRNA	chr16	85523747	85523769	+	1	0	AGO1-4	7mer-m8	uccuCAGAACGG-UGACGACGAa	| | |||: :||||||||	ccuuGGCCUGCUGGCUGCUGCUc	0
MIMAT0027578	hsa-miR-6838-5p	ENSG00000278716	AC133540.1	lincRNA	chr16	85524163	85524184	+	3	0	AGO1-4	7mer-m8	uccucaGAACGGUGACGACGAa	|| ||: ||||||||	cgcucgCUAGCUCCUGCUGCUc	0
MIMAT0027578	hsa-miR-6838-5p	ENSG00000268388	FENDRR	lincRNA	chr16	86522329	86522351	-	1	0	AGO2	7mer-m8	uccucAGAACGGU-GACGACGAa	|| ||| | ||||||||	gaauaUCCUGCAACCUGCUGCUc	0
MIMAT0027578	hsa-miR-6838-5p	ENSG00000276337	AC105429.1	sense_intronic	chr16	87506099	87506120	-	1	0	AGO2	7mer-m8	uccucagaacgGUGACGACGAa	|: |||||||	ccgcgccacagCGGUGCUGCUg	1
MIMAT0027578	hsa-miR-6838-5p	ENSG00000260498	AC126696.3	lincRNA	chr16	87812556	87812578	-	1	0	AGO1-4	7mer-m8	uccUC-AGAACGGUGACGACGAa	|| || | :||||||||	gaaAGCUCCAUCGGCUGCUGCUg	0
MIMAT0027578	hsa-miR-6838-5p	ENSG00000261546	AC135782.3	antisense	chr16	89181294	89181315	-	1	0	AGO1-4	7mer-m8	uccucAGAACGGUGACGACGAa	|| || ||||||||||	accucUCCUGGCACUGCUGCUg	0
MIMAT0027578	hsa-miR-6838-5p	ENSG00000261692	AC092120.1	sense_intronic	chr16	89486624	89486646	-	1	0	AGO2	7mer-m8	uccucaGAACG-GUGACGACGAa	|| || : ||||||||	uccucgCUGGCUUCCUGCUGCUg	0
MIMAT0027578	hsa-miR-6838-5p	ENSG00000267532	MIR497HG	antisense	chr17	6920948	6920969	-	16	0	AGO1-4,AGO2	7mer-m8	uccUCAGAACGGUGACGACGAa	| | ||| | |||||||	gccAAUAUUGGCUGUGCUGCUc	1
MIMAT0027578	hsa-miR-6838-5p	ENSG00000272884	AC113189.4	processed_transcript	chr17	7348454	7348476	+	2	0	AGO2	7mer-m8	ucCUCAGA-ACGGUGACGACGAa	|:| || |||:: |||||||	caGGGGCUCUGCUGAUGCUGCUg	0
MIMAT0027578	hsa-miR-6838-5p	ENSG00000233223	AC016876.1	antisense	chr17	7485353	7485379	-	6	0	AGO1,AGO2,AGO3	7mer-m8	uccUCAGAACG-GU----GACGACGAa	|| :|||| :| :|||||||	caaAGAUUUGCAUAAAUUUUGCUGCUc	0
MIMAT0027578	hsa-miR-6838-5p	ENSG00000178977	LINC00324	lincRNA	chr17	8124289	8124310	-	4	0	AGO1-4,AGO2	7mer-m8	uccucagaaCGGUGACGACGAa	|::|:|||||||	aguccgcccGUUAUUGCUGCUc	0
MIMAT0027578	hsa-miR-6838-5p	ENSG00000239203	AC093484.1	processed_transcript	chr17	16330792	16330810	+	2	0	AGO1-4	7mer-m8	ucCUCAGAACGGUGACGACGAa	|| || ||| |||||||	ugGAAACU--CCA-UGCUGCUg	0
MIMAT0027578	hsa-miR-6838-5p	ENSG00000267350	RP1-178F10.3	lincRNA	chr17	18227843	18227865	+	2	0	AGO1-4	7mer-m8	uccucAGAACGGU-GACGACGAa	| ||| |: ||||||||	gcuucUGUUGGCGCCUGCUGCUg	0
MIMAT0027578	hsa-miR-6838-5p	ENSG00000265246	AC129926.1	lincRNA	chr17	25565094	25565115	-	1	0	AGO1-4	7mer-m8	uccucagaACGGUGACGACGAa	|||| ||||||||	cauccagcUGCCUCUGCUGCUg	0
MIMAT0027578	hsa-miR-6838-5p	ENSG00000265254	AC015917.2	antisense	chr17	26733613	26733631	+	1	0	AGO1-4	7mer-m8	ucCUCAGAACGGUGACGACGAa	|| || || | |||||||	auGACUCCUG--A-UGCUGCUg	0
MIMAT0027578	hsa-miR-6838-5p	ENSG00000214719	AC005562.1	processed_transcript	chr17	28962074	28962095	+	1	0	AGO2	7mer-m8	uccUCAGAACGGUGACGACGAa	| | | |||:|||||||	cacACUGUCCCCAUUGCUGCUc	2
MIMAT0027578	hsa-miR-6838-5p	ENSG00000278954	AC130686.1	TEC	chr17	39822626	39822647	+	1	0	AGO1-4	7mer-m8	uccucagaaCGGUGACGACGAa	|| :||||||||	augaugacgGCAGCUGCUGCUg	0
MIMAT0027578	hsa-miR-6838-5p	ENSG00000236194	AC099811.1	sense_intronic	chr17	40424477	40424498	-	2	0	AGO1-4,AGO2	8mer	uccucagaACGGUGACGACGAa	|| : |||||||	cagaaaaaUGGAGGUGCUGCUa	0
MIMAT0027578	hsa-miR-6838-5p	ENSG00000233175	AC008105.1	antisense	chr17	43315940	43315961	-	1	0	AGO1-4	7mer-m8	uccucagaacgGUGACGACGAa	|: |||||||	gcuuuucaaagCGGUGCUGCUc	0
MIMAT0027578	hsa-miR-6838-5p	ENSG00000263412	AC004477.1	processed_transcript	chr17	46122823	46122844	-	1	0	AGO1-4	7mer-m8	uccucagaacggUGACGACGAa	:||||||||	cugguaggaaaaGCUGCUGCUg	0
MIMAT0027578	hsa-miR-6838-5p	ENSG00000279207	AC015813.6	TEC	chr17	56174980	56175002	+	1	0	AGO1-4	7mer-m8	uccUCAGAACGGU-GACGACGAa	||| ||| :: ||||||||	cucAGUAUUGGUGUCUGCUGCUg	2
MIMAT0027578	hsa-miR-6838-5p	ENSG00000267280	TBX2-AS1	antisense	chr17	59472768	59472789	-	1	0	AGO1-4	7mer-m8	uccucagaaCGGUGACGACGAa	|||: |||||||	uccuaagaaGCCGGUGCUGCUg	1
MIMAT0027578	hsa-miR-6838-5p	ENSG00000279133	AC018628.1	TEC	chr17	60081721	60081740	-	16	0	AGO1,AGO1-4,AGO2,AGO3	7mer-m8	uccucAGAACGGUGACGACGAa	|| || :| |||||||	gccuaUCCUG-UA-UGCUGCUu	1
MIMAT0027578	hsa-miR-6838-5p	ENSG00000279133	AC018628.1	TEC	chr17	60081813	60081833	-	17	0	AGO1,AGO1-4,AGO2,AGO3	7mer-m8	uccucAGAACGGUGACGACGAa	|| | :|| |||||||	ucuuaUCAU-UCAGUGCUGCUc	1
MIMAT0027578	hsa-miR-6838-5p	ENSG00000266402	SNHG25	lincRNA	chr17	62223607	62223630	+	8	0	AGO1-4,AGO2	7mer-m8	ucCU-CAG-AACGGUGACGACGAa	|| ||| | |:| :|||||||	cgGAUGUCAUCGUCCUUGCUGCUu	0
MIMAT0027578	hsa-miR-6838-5p	ENSG00000234899	SOX9-AS1	processed_transcript	chr17	70106799	70106821	-	1	1	AGO2	7mer-m8	uccucagAACG-GUGACGACGAa	|| | ::||||||||	auacacaUUCCUUGCUGCUGCUu	1
MIMAT0027578	hsa-miR-6838-5p	ENSG00000227036	LINC00511	lincRNA	chr17	70400304	70400325	-	2	0	AGO1-4,AGO2	8mer	uccUCAGAACGGUGACGACGAa	||| || || ||||||||	gaaAGUGUUUCCUCUGCUGCUa	1
MIMAT0027578	hsa-miR-6838-5p	ENSG00000163597	SNHG16	processed_transcript	chr17	74559232	74559253	+	19	0	AGO1,AGO1-4,AGO2,AGO3	8mer	uccUCAGAACGGUGACGACGAa	|| | |||| ||||||||	cacAGCCCUGCCUCUGCUGCUa	2
MIMAT0027578	hsa-miR-6838-5p	ENSG00000204282	TNRC6C-AS1	processed_transcript	chr17	76107237	76107261	-	1	0	AGO2	7mer-m8	uccucaGA-AC-GGUG-ACGACGAa	|| || :|:: |||||||	guguugCUGUGAUCGUGUGCUGCUg	1
MIMAT0027578	hsa-miR-6838-5p	ENSG00000262580	AC087741.1	antisense	chr17	78175166	78175186	-	1	0	AGO2	7mer-m8	ucCUCAGAACGGUGACGACGAa	|: || | |:: |||||||	ugGGAUCAUUCUG-UGCUGCUg	1
MIMAT0027578	hsa-miR-6838-5p	ENSG00000280248	AC124319.4	TEC	chr17	78313738	78313759	+	1	0	AGO2	7mer-m8	uccucagaacggugACGACGAa	|||||||	cacuuacgaugaggUGCUGCUc	0
MIMAT0027578	hsa-miR-6838-5p	ENSG00000265179	AP000894.2	processed_transcript	chr18	904545	904565	-	1	0	AGO2	8mer	ucCUCAGAACGGUGACGACGAa	| | ||| |::||||||||	cuGCGGCUU-CUGCUGCUGCUa	0
MIMAT0027578	hsa-miR-6838-5p	ENSG00000265413	AP001094.2	sense_intronic	chr18	8404386	8404408	+	1	0	AGO2	7mer-m8	ucCUCAGAACGGUG-ACGACGAa	||||: :||| |||||||	uuGAGUUGGAUCACAUGCUGCUg	1
MIMAT0027578	hsa-miR-6838-5p	ENSG00000265948	AC015878.2	sense_intronic	chr18	18897632	18897651	+	2	0	AGO1-4	7mer-m8	uccUCAGAACGGUGACGACGAa	||| || : ||||||||	agaAGU-AUGAU-CUGCUGCUc	0
MIMAT0027578	hsa-miR-6838-5p	ENSG00000265948	AC015878.2	sense_intronic	chr18	18897697	18897718	+	2	0	AGO1-4	7mer-m8	uccUCAGAACGGUGACGACGAa	|||:| | ||||||||	gucAGUUUCAGCUCUGCUGCUu	0
MIMAT0027578	hsa-miR-6838-5p	ENSG00000265750	AC090772.3	lincRNA	chr18	21739600	21739622	-	1	0	AGO1-4	7mer-m8	ucCUCAGAA-CGGUGACGACGAa	|| |:|| |: : |||||||	guGACUUUUGGUGGAUGCUGCUg	1
MIMAT0027578	hsa-miR-6838-5p	ENSG00000274828	AC068473.5	lincRNA	chr18	77438036	77438061	-	2	0	AGO1,AGO1-4	7mer-m8	ucCUCAGAAC-GGU---GACGACGAa	|: |:||| |:| ||||||||	ugGGUUUUUGACUAUCUCUGCUGCUu	1
MIMAT0027578	hsa-miR-6838-5p	ENSG00000267270	PARD6G-AS1	antisense	chr18	77906649	77906670	+	1	0	AGO1-4	7mer-m8	uccucagaacggUGACGACGAa	|||||||||	ccggaauggggaACUGCUGCUg	0
MIMAT0027578	hsa-miR-6838-5p	ENSG00000278000	AC139100.2	sense_intronic	chr18	77920039	77920061	+	2	0	AGO1,AGO2	7mer-m8	uccucaGAACGGUG-ACGACGAa	|| ||| |||||||	ccagcaCUCAACACAUGCUGCUc	1
MIMAT0027578	hsa-miR-6838-5p	ENSG00000269044	AC024075.2	sense_intronic	chr19	16745672	16745694	-	3	0	AGO1,AGO1-4	8mer	uccucAGAAC-GGUGACGACGAa	|: || || |||||||	ggcuaUUAUGAGCAGUGCUGCUa	1
MIMAT0027578	hsa-miR-6838-5p	ENSG00000261824	LINC00662	lincRNA	chr19	28267041	28267062	-	1	0	AGO2	7mer-m8	ucCUCAGAACGGUGACGACGAa	|| | | |::||||||||	cuGAAUGGUACUGCUGCUGCUg	0
MIMAT0027578	hsa-miR-6838-5p	ENSG00000261824	LINC00662	lincRNA	chr19	28281910	28281929	-	10	0	AGO1,AGO1-4,AGO2	8mer	uccUCAGAACGGUGACGACGAa	| |:||| :| |||||||	guuAAUUUUG-UA-UGCUGCUa	0
MIMAT0027578	hsa-miR-6838-5p	ENSG00000261824	LINC00662	lincRNA	chr19	28282255	28282278	-	8	0	AGO1,AGO1-4,AGO2	7mer-m8	uccucaGAAC-GGUG-ACGACGAa	:||| |||: |||||||	aaauuaUUUGACCAUAUGCUGCUu	0
MIMAT0027578	hsa-miR-6838-5p	ENSG00000268751	SCGB1B2P	lincRNA	chr19	35067757	35067778	-	1	1	AGO2	7mer-m8	uccUC-AGAACGGUGACGACGAa	|| || ||| ||||||||	ccuAGCUCCCGCC-CUGCUGCUg	0
MIMAT0027578	hsa-miR-6838-5p	ENSG00000280106	AC008555.8	TEC	chr19	35441051	35441075	-	9	0	AGO1,AGO1-4,AGO2	7mer-m8	ucCUCA--GAA-CGGUGACGACGAa	|||| ||| :: :|||||||	auGAGUCACUUCUUUUUUGCUGCUu	2
MIMAT0027578	hsa-miR-6838-5p	ENSG00000236144	TMEM147-AS1	antisense	chr19	36034677	36034696	-	1	0	AGO1-4	7mer-m8	uccucaGAACGGUGACGACGAa	|||| :||||||||	gggcccCUUG--GCUGCUGCUu	1
MIMAT0027578	hsa-miR-6838-5p	ENSG00000232677	LINC00665	lincRNA	chr19	36804285	36804306	-	1	0	AGO1-4	7mer-m8	uccUCAGAACGGUGACGACGAa	| | | |: :|||||||	gauACUGCUCCUUUUGCUGCUu	0
MIMAT0027578	hsa-miR-6838-5p	ENSG00000268262	AC011445.1	sense_overlapping	chr19	39805905	39805926	-	1	0	AGO1	7mer-m8	uccucaGAACGGUGACGACGAa	||| |::||||||||	ccugccCUUUCUGCUGCUGCUc	1
MIMAT0027578	hsa-miR-6838-5p	ENSG00000279759	AC118344.2	TEC	chr19	40863559	40863581	+	1	0	AGO1-4	7mer-m8	uccUCAGAACGGU--GACGACGAa	| |:|| |:| ||||||||	caaAAUUUU-CUAUUCUGCUGCUc	0
MIMAT0027578	hsa-miR-6838-5p	ENSG00000213904	LIPE-AS1	antisense	chr19	42929090	42929110	+	2	0	AGO1-4,AGO2	7mer-m8	uccucAGAACGGUGACGACGAa	|| | |:: |||||||	cguuaUCCU-CUGAUGCUGCUc	0
MIMAT0027578	hsa-miR-6838-5p	ENSG00000186019	AC021092.1	antisense	chr19	44610280	44610302	-	1	0	AGO2	7mer-m8	uccucaGAACG-GUGACGACGAa	||| : ||||||||||	gaaacgCUUAUACACUGCUGCUg	1
MIMAT0027578	hsa-miR-6838-5p	ENSG00000186019	AC021092.1	antisense	chr19	44612192	44612212	-	9	0	AGO1,AGO2,AGO3	7mer-m8	uccucAGAACGGUGACGACGAa	|||| ||| |||||||	aauguUCUUCCCA-UGCUGCUc	1
MIMAT0027578	hsa-miR-6838-5p	ENSG00000279861	AC073548.1	TEC	chr19	47991590	47991613	-	4	0	AGO1-4,AGO2	7mer-m8	ucCUCAGAACGGUG--ACGACGAa	| | || |||| |||||||	caGUGGCUCACCACCAUGCUGCUg	1
MIMAT0027578	hsa-miR-6838-5p	ENSG00000273189	AC010619.2	processed_transcript	chr19	49978953	49978974	+	1	0	AGO2	7mer-m8	uccucAGAACGGUGACGACGAa	|| |||::||||||||	ucuccUCCUGCUGCUGCUGCUg	0
MIMAT0027578	hsa-miR-6838-5p	ENSG00000267890	AC010624.2	lincRNA	chr19	50579095	50579116	+	2	0	AGO1-4	7mer-m8	uccUCAGAACGGUGACGACGAa	:||| |||||||||||	gccGGUCCCCCCACUGCUGCUg	0
MIMAT0027578	hsa-miR-6838-5p	ENSG00000267149	AC011476.2	processed_transcript	chr19	55559881	55559905	-	1	0	AGO1-4	7mer-m8	uccucAGAACGGU---GACGACGAa	||||| || :|||||||	cuuucUCUUGACAAACUUGCUGCUg	1
MIMAT0027578	hsa-miR-6838-5p	ENSG00000276570	AC010327.5	processed_transcript	chr19	55738849	55738871	-	2	0	AGO2	7mer-m8	uccUCAGAACGG-UGACGACGAa	|| | ||| :||||||||	ugcAGCCCGGCCUGCUGCUGCUc	0
MIMAT0027578	hsa-miR-6838-5p	ENSG00000268205	AC005261.1	lincRNA	chr19	57816518	57816539	+	15	0	AGO1,AGO1-4,AGO2,AGO3	7mer-m8	uccucagAACGGUGACGACGAa	|| |||||||||	acacugaUUAAAACUGCUGCUu	0
MIMAT0027578	hsa-miR-6838-5p	ENSG00000267858	MZF1-AS1	antisense	chr19	59086108	59086126	+	6	0	AGO1,AGO2	7mer-m8	ucCUCAGAACGGUGACGACGAa	|| || | | :|||||||	uaGAAUCAU--C-UUGCUGCUu	0
MIMAT0027578	hsa-miR-6838-5p	ENSG00000277938	AL035252.3	lincRNA	chr20	25210893	25210914	+	1	0	AGO1-4	7mer-m8	uccucagaacGGUGACGACGAa	:||||||||||	ccucuaggccUCACUGCUGCUu	0
MIMAT0027578	hsa-miR-6838-5p	ENSG00000272945	AL356299.2	sense_intronic	chr20	32874022	32874043	-	1	0	AGO1-4	7mer-m8	uccucagaacggUGACGACGAa	:||||||||	acgauaacauuaGCUGCUGCUu	2
MIMAT0027578	hsa-miR-6838-5p	ENSG00000224397	SMIM25	lincRNA	chr20	48894768	48894789	+	1	0	AGO1-4	7mer-m8	uccucagaacGGUGACGACGAa	|||||||||||	uccacugccaCCACUGCUGCUc	0
MIMAT0027578	hsa-miR-6838-5p	ENSG00000268858	AL118506.1	antisense	chr20	62493517	62493538	-	1	0	AGO1-4	7mer-m8	uccUCAGAACGGUGACGACGAa	:| | |||| |||||||	gaaGGGCACGCCAGUGCUGCUg	1
MIMAT0027578	hsa-miR-6838-5p	ENSG00000237945	LINC00649	antisense	chr21	35335671	35335692	+	6	0	AGO1,AGO2	7mer-m8	ucCUCAGAACGGUGACGACGAa	|| |: |:| |||||||	uuGACUUCAUCUAGUGCUGCUc	0
MIMAT0027578	hsa-miR-6838-5p	ENSG00000272657	AP000317.2	processed_transcript	chr21	35497635	35497656	+	6	0	AGO1-4	8mer	uccucagaacggUGACGACGAa	|||||||||	aaacagccagagACUGCUGCUa	0
MIMAT0027578	hsa-miR-6838-5p	ENSG00000242553	AP001432.1	lincRNA	chr21	38609823	38609842	+	4	0	AGO1-4	7mer-m8	uccUCAGAACGGUGACGACGAa	|||| | ||||||||||	cucAGUCAU--CACUGCUGCUu	1
MIMAT0027578	hsa-miR-6838-5p	ENSG00000230061	TRPM2-AS	antisense	chr21	45835512	45835532	-	2	0	AGO2	7mer-m8	ucCUCAGAACGGUGACGACGAa	|:||| | |:: |||||||	auGGGUC-UCCUGAUGCUGCUg	0
MIMAT0027578	hsa-miR-6838-5p	ENSG00000182912	TSPEAR-AS2	antisense	chr21	45938870	45938890	+	1	0	AGO1-4	7mer-m8	uccucaGAACGGUGACGACGAa	||| :|::|||||||	gccaccCUU-UCGUUGCUGCUc	0
MIMAT0027578	hsa-miR-6838-5p	ENSG00000183250	LINC01547	lincRNA	chr21	46352866	46352887	-	1	0	AGO1-4	7mer-m8	uccucagaacGGUGACGACGAa	|| ||||||||	ccggccccguCCUCUGCUGCUg	1
MIMAT0027578	hsa-miR-6838-5p	ENSG00000224413	AP001476.1	lincRNA	chr21	47458601	47458622	+	1	0	AGO1-4	7mer-m8	uccucagaacGGUGACGACGAa	||: |||||||	ccgggcgagcCCGAUGCUGCUc	0
MIMAT0027578	hsa-miR-6838-5p	ENSG00000215424	MCM3AP-AS1	antisense	chr21	47669599	47669620	+	2	0	AGO1-4	8mer	uccUCAGAACGGUGACGACGAa	| | ||| :||||||||	aaaAAUACUGCAGCUGCUGCUa	1
MIMAT0027578	hsa-miR-6838-5p	ENSG00000215424	MCM3AP-AS1	antisense	chr21	47671467	47671488	+	13	0	AGO1-4,AGO2	8mer	uccucagaacGGUGACGACGAa	|| :|||||||	caucugauccCCUUUGCUGCUa	1
MIMAT0027578	hsa-miR-6838-5p	ENSG00000271127	AP000526.1	sense_intronic	chr22	16180709	16180730	-	1	0	AGO1-4	8mer	uccucagaacggUGACGACGAa	:||||||||	aaagccaacuagGCUGCUGCUa	0
MIMAT0027578	hsa-miR-6838-5p	ENSG00000283633	AP000547.3	lincRNA	chr22	17082805	17082826	+	1	0	AGO1-4	7mer-m8	uccucagaacGGUGACGACGAa	|::||||||||	cucccgguacCUGCUGCUGCUc	0
MIMAT0027578	hsa-miR-6838-5p	ENSG00000093100	AC016026.1	processed_transcript	chr22	18273366	18273389	-	3	0	AGO2	7mer-m8	uccucagaAC-GGUG-ACGACGAa	|| ||:: |||||||	cgcucagaUGCCCGUGUGCUGCUu	0
MIMAT0027578	hsa-miR-6838-5p	ENSG00000285314	AC002470.2	processed_transcript	chr22	21348848	21348869	+	4	0	AGO1,AGO2	7mer-m8	uccucagaacggugACGACGAa	|||||||	ccauguggaggaugUGCUGCUc	0
MIMAT0027578	hsa-miR-6838-5p	ENSG00000285314	AC002470.2	processed_transcript	chr22	21351548	21351568	+	1	0	AGO2	7mer-m8	ucCUCAGAACGGUGACGACGAa	||| | || :||||||||	cuGAG-CCAGCAGCUGCUGCUg	0
MIMAT0027578	hsa-miR-6838-5p	ENSG00000272973	AP000350.5	antisense	chr22	24198790	24198811	-	1	0	AGO2	7mer-m8	uccuCAGAACGGUGACGACGAa	||:| |: :|||||||	uuuuGUUUGACUUUUGCUGCUc	0
MIMAT0027578	hsa-miR-6838-5p	ENSG00000253352	TUG1	bidirectional_promoter_lncRNA	chr22	31368594	31368614	+	1	0	AGO2	7mer-m8	uccUCAGA-ACGGUGACGACGAa	|||:| ||: |||||||	cuuAGUUUCUGU--GUGCUGCUu	1
MIMAT0027578	hsa-miR-6838-5p	ENSG00000237037	NDUFA6-AS1	processed_transcript	chr22	42528495	42528517	+	1	0	AGO2	7mer-m8	uccucAGAACGGUG-ACGACGAa	|||| :| | |||||||	acgucUCUUCUCUCUUGCUGCUu	0
MIMAT0027578	hsa-miR-6838-5p	ENSG00000280434	AL031595.3	sense_overlapping	chr22	44547421	44547444	+	2	0	AGO1-4,AGO2	7mer-m8	ucCUC-AGAACGGUG-ACGACGAa	||| | | :|: |||||||	ugGAGACCCAGGUAUGUGCUGCUu	0
MIMAT0027578	hsa-miR-6838-5p	ENSG00000280383	Z95331.1	sense_overlapping	chr22	46073191	46073214	+	2	0	AGO2	8mer	uccucAGAACG--GUGACGACGAa	|||||: ::|||||||	caguuUCUUGUGGAGUUGCUGCUa	0
MIMAT0027578	hsa-miR-6838-5p	ENSG00000205664	BX890604.1	lincRNA	chrX	3761775	3761796	-	2	0	AGO1-4	7mer-m8	uccucagaaCGGUGACGACGAa	|||::|||||||	cuaccugggGCCGUUGCUGCUu	0
MIMAT0027578	hsa-miR-6838-5p	ENSG00000205664	BX890604.1	lincRNA	chrX	3761794	3761815	-	2	0	AGO1-4	8mer	ucCUCAGAACGGUGACGACGAa	||| | || :||||||||	acGAGGCCGGCGGCUGCUGCUa	0
MIMAT0027578	hsa-miR-6838-5p	ENSG00000234449	FAM239A	lincRNA	chrX	3800199	3800220	-	2	0	AGO1-4	7mer-m8	uccucagaaCGGUGACGACGAa	|||::|||||||	cuaccugggGCCGUUGCUGCUu	0
MIMAT0027578	hsa-miR-6838-5p	ENSG00000234449	FAM239A	lincRNA	chrX	3800218	3800239	-	2	0	AGO1-4	8mer	ucCUCAGAACGGUGACGACGAa	||| | || :||||||||	acGAGGCCGGCGGCUGCUGCUa	0
MIMAT0027578	hsa-miR-6838-5p	ENSG00000205663	FAM239B	lincRNA	chrX	3838628	3838649	-	2	0	AGO1-4	7mer-m8	uccucagaaCGGUGACGACGAa	|||::|||||||	cuaccugggGCCGUUGCUGCUu	0
MIMAT0027578	hsa-miR-6838-5p	ENSG00000205663	FAM239B	lincRNA	chrX	3838647	3838668	-	2	0	AGO1-4	8mer	ucCUCAGAACGGUGACGACGAa	||| | || :||||||||	acGAGGCCGGCGGCUGCUGCUa	0
MIMAT0027578	hsa-miR-6838-5p	ENSG00000260822	AC004656.1	sense_overlapping	chrX	24567647	24567670	+	7	0	AGO1,AGO2,AGO3	7mer-m8	uccUCAGAACGGUG--ACGACGAa	| | || | |: |||||||	uucAUUGUUACAAUUGUGCUGCUc	2
MIMAT0027578	hsa-miR-6838-5p	ENSG00000260822	AC004656.1	sense_overlapping	chrX	24567877	24567899	+	3	0	AGO1,AGO2	7mer-m8	uccucagaacGGU-GACGACGAa	||| ||||||||	uauauacacaCCAUCUGCUGCUc	2
MIMAT0027578	hsa-miR-6838-5p	ENSG00000229807	XIST	lincRNA	chrX	73045091	73045112	-	7	0	AGO2	7mer-m8	uccucaGAACGGUGACGACGAa	:|||: :|||||||	ggccaaUUUGUGUUUGCUGCUc	0
MIMAT0027578	hsa-miR-6838-5p	ENSG00000229807	XIST	lincRNA	chrX	73063254	73063275	-	7	1	AGO2	7mer-m8	uccucaGAACGGUGACGACGAa	||| |:|||||||	auuaccCUUUGGAUUGCUGCUg	0
MIMAT0027578	hsa-miR-6838-5p	ENSG00000229807	XIST	lincRNA	chrX	73066998	73067019	-	19	0	AGO1,AGO2,AGO3	7mer-m8	uccucaGAACGGUGACGACGAa	||| : :|||||||	ugcauaCUUAUAUUUGCUGCUg	0
MIMAT0027578	hsa-miR-6838-5p	ENSG00000229807	XIST	lincRNA	chrX	73068620	73068641	-	8	0	AGO2	7mer-m8	uccucaGAACGGUGACGACGAa	:||||||:|||||||	guccucUUUGCCAUUGCUGCUg	0
MIMAT0027578	hsa-miR-6838-5p	ENSG00000229807	XIST	lincRNA	chrX	73071755	73071776	-	21	0	AGO1,AGO1-4,AGO2,AGO3	7mer-m8	uccucaGAACGGUGACGACGAa	||| :: :|||||||	ucuacaCUUUUUUUUGCUGCUg	0
MIMAT0027578	hsa-miR-6838-5p	ENSG00000271147	ARMCX5-GPRASP2	processed_transcript	chrX	101854695	101854715	+	1	0	AGO2	7mer-m8	uccuCAGAACGGUGACGACGAa	||| ||:: ||||||||	gacuGUC-UGUUCCUGCUGCUg	1
MIMAT0027578	hsa-miR-6838-5p	ENSG00000261409	AL035425.3	sense_overlapping	chrX	107963509	107963529	-	13	0	AGO1,AGO2	8mer	uccucAGAACGGUGACGACGAa	|| :|| |||||||	agcuaUCAGUUCA-UGCUGCUa	0
MIMAT0027578	hsa-miR-6838-5p	ENSG00000261409	AL035425.3	sense_overlapping	chrX	107965554	107965577	-	12	0	AGO1,AGO2,AGO3	7mer-m8	uccUC-AG-AACGGUGACGACGAa	|| || || :|||||||||	ugcAGAUCAUUCAUACUGCUGCUu	0
MIMAT0027578	hsa-miR-6838-5p	ENSG00000223749	MIR503HG	lincRNA	chrX	133677420	133677441	-	7	1	AGO1-4,AGO2	7mer-m8	uccucagaacggugACGACGAa	|||||||	auugaaugacuguaUGCUGCUu	0
MIMAT0027578	hsa-miR-6838-5p	ENSG00000235703	LINC00894	antisense	chrX	149114543	149114566	+	1	0	AGO2	7mer-m8	uccucAGAA--CGGUGACGACGAa	|||| | | :|||||||	uuuguUCUUCAGACUUUGCUGCUc	2
