# Supplementary material for: Bioinformatics analysis constructs potential ferroptosis-related ceRNA network involved in the formation of intracranial aneurysm
Source: Front Cell Neurosci. 2022 Oct 13;16:1016682. doi: 10.3389/fncel.2022.1016682 (PMC9612944; doi:10.3389/fncel.2022.1016682)
Supplement: Supplementary file 6 [file Table_6.XLSX]

## Sheet: Sheet1
official_name	log2FoldChange	p
KIAA0087	-1.79541	0.0209269
FAM182A	-1.49551	0.0348794
H19	3.69707	7.32e-05
AL355922.1	3.12094	0.0108116
LINC01558	-1.7474	0.0173941
LINC00525	2.33283	0.0137137
PART1	-1.79132	0.0018437
OBSCN-AS1	-1.27737	0.00612897
LINC01116	2.16842	0.00732273
AC090152.1	-1.30788	0.0169892
AC020659.1	1.04848	0.0479484
TMEM51-AS1	-1.49206	0.00369896
CSNK1G2-AS1	1.07797	0.0422937
LINC02724	-1.1933	0.014218
LINC00313	1.14385	0.0436756
LINC00943	-1.72814	0.0366949
LINC00173	-1.12559	0.0109312
GPRACR	1.33651	0.0363597
RAMP2-AS1	-1.7096	0.00146922
AL157838.1	1.30846	0.0181886
AFDN-DT	-1.51276	0.0146014
LINC02692	-2.7402	0.0114693
KIAA1671-AS1	-1.54941	0.00472968
LINC01285	-1.68214	0.0303877
LINC00632	-1.77538	0.00074007
LINC02731	-1.20262	0.0389469
AC134312.1	-1.69491	0.0178273
AC118344.1	-1.18049	0.000164594
LINC01597	-2.28512	0.00988685
DUXAP8	3.01691	3.07e-08
AC004540.1	-1.20624	0.0109888
LY86-AS1	-2.28385	0.0272203
GAS8-AS1	-1.29592	0.0201733
C1orf229	-1.40633	0.0214324
CYTOR	1.18143	0.024988
LINC01615	1.66103	0.00555332
AL683807.1	2.42324	0.000246191
AC005165.1	-1.2709	0.0408643
AL513217.1	-1.11836	0.0422295
ROR1-AS1	3.25511	0.00147199
AC104809.1	-1.55631	0.029524
EDRF1-DT	-1.63438	0.00548969
LINC01857	2.21196	0.0210746
DNAJC27-AS1	-1.38067	0.00209601
AC022400.1	-1.4303	0.00209514
LINC02636	-1.57058	0.0467374
SOX1-OT	-3.24972	0.00557355
TMCO1-AS1	-1.27792	0.0324849
AL033379.1	-1.37414	0.0329339
STK24-AS1	-1.29169	0.0351018
LINC02523	-2.01745	0.0123298
TEX26-AS1	1.13633	0.0170687
AL355482.1	-2.16239	0.0383313
LINC00320	-2.43086	0.042224
LINC01752	-1.24597	0.0367153
AC096541.1	-2.00063	0.00879177
AC012462.1	1.75388	0.00838992
LINC00092	-2.14869	0.000293882
RFPL1S	-1.6684	0.00795932
AL136366.1	-2.30875	0.0136897
PTPRD-AS1	-2.6811	0.000121408
PDE9A-AS1	-1.6307	0.0259674
AL022315.1	-2.20694	0.00799301
AL391244.1	-1.86388	0.0264815
LINC02519	1.41233	0.0153806
ZNF32-AS1	-1.00256	0.0288183
AL392089.1	-2.26343	0.00795932
BX322234.1	1.46383	0.00878907
LINC01748	-2.02908	0.0256898
PLCG1-AS1	-1.13508	0.0234313
FAM30A	2.01381	0.0281733
ZNF451-AS1	1.5379	0.000283601
AC092164.1	-1.58559	0.0119278
ARHGAP29-AS1	-2.339	0.000732377
BSN-DT	-1.72304	0.0419107
AL162724.1	1.5979	0.0296195
AC017074.1	1.15741	0.0450343
AL133410.1	-1.34726	0.0287323
ASIC4-AS1	-1.16469	0.0381057
NCAM1-AS1	-2.90321	0.0156156
AC018647.1	-1.29458	0.0181459
AC073343.2	-1.25699	0.00135033
AC012368.2	2.20052	0.0216353
AP000692.1	1.66846	0.0122415
ITPRIP-AS1	2.00982	0.0138331
AC004837.2	1.47873	0.0498174
D21S2088E	-2.60754	0.0315999
AC079779.2	-1.80719	0.0191567
AC090587.1	-1.06122	0.0266885
LINC02577	2.25298	0.0187269
THRB-AS1	-1.29109	0.022104
SATB1-AS1	1.33924	0.0390054
HECW2-AS1	1.08057	0.0486495
AL137026.1	-1.00774	0.0287323
RUNX3-AS1	1.62659	0.0450299
LINC00404	-3.51106	0.0109997
PANK2-AS1	-1.06264	0.0267835
SACS-AS1	-2.18135	0.000365786
ACVR2B-AS1	-1.10777	0.00833177
AL590666.2	-1.86486	0.0458238
HOXB-AS1	1.66414	0.0204931
C9orf147	-1.97401	0.0100037
LINC02603	1.55048	0.02763
AL358781.2	-1.48763	0.00207497
AC092667.1	-2.75169	0.00170984
LINC01786	-1.13346	0.000351144
AL645608.2	1.69018	0.00512318
AL391807.1	-2.503	0.00352751
AL031666.1	-1.33389	0.000992396
APCDD1L-DT	3.12813	1.61e-07
LINC00689	-1.73921	0.00468369
BX284613.2	-2.12322	0.0108298
AL157932.1	-1.4387	0.0248043
AL139288.1	-1.47581	0.00718952
LINC00574	-1.15331	0.0403454
NEBL-AS1	-2.05641	0.0457799
SILC1	-3.33292	0.00267
SLC6A1-AS1	-1.54043	0.00984338
VIPR1-AS1	-1.45903	0.0239702
GCSIR	-2.30174	0.0446823
LINC01431	-1.37389	0.00451722
AC108047.1	-1.26589	0.0257261
AL356417.2	1.49745	0.0367274
SLC26A4-AS1	-2.80755	4.32e-06
PDYN-AS1	-3.49732	0.00106069
AC007405.1	-2.22512	0.0326694
LINC01914	1.42287	0.0258179
OBI1-AS1	-1.6086	0.0119596
LINC01426	1.07511	0.00835024
HRAT17	2.11683	0.0400678
LNCTAM34A	1.8128	0.0212725
AC053503.3	-2.64038	0.0383313
LINC01135	-1.01605	0.0305148
ECI2-DT	-1.18808	0.00836557
AC068580.3	1.11723	0.0247956
ARNILA	-1.05134	0.0475514
ID2-AS1	-1.06885	0.0356032
AL031727.2	-1.8448	0.0480708
LINC02154	2.67673	0.0217178
LINC01102	-4.28262	0.00054202
LINC00941	1.18492	0.00877415
GPC5-AS1	-3.40855	0.0479841
PRRX2-AS1	3.03606	0.00446232
AC110995.1	1.22664	0.0363241
AL021408.1	-1.33585	0.0142324
Z98884.1	-1.70352	0.000663245
TRHDE-AS1	-1.8523	0.0314759
AL035670.1	-1.45514	0.0358885
SDK1-AS1	-2.58057	0.00196246
AC007750.1	1.83445	0.0034369
BAALC-AS2	-2.51473	0.00136035
LINC01141	-1.98484	0.0314759
CNTFR-AS1	-3.08441	0.000997382
LINC01637	-1.26455	0.00597583
AC007384.1	1.8766	0.0299746
LINC00844	-2.40285	0.00208552
MID1IP1-AS1	-1.01132	0.0314759
AL121748.1	2.36755	0.0202345
AC108058.1	1.03646	0.0196721
AL034417.2	-1.20648	0.0294874
AC007405.3	-1.97591	0.00101972
PDZRN3-AS1	-1.33751	0.0432934
ITIH4-AS1	-1.55413	0.00491602
LNCSRLR	2.59396	0.0194789
CDKN2B-AS1	1.17183	0.0277988
AL157400.4	-2.29315	0.0116442
LINC02032	-1.30292	0.0350041
ADAMTS9-AS2	-1.34572	0.00738939
AC073288.2	1.36258	0.0257323
PDE6B-AS1	-2.14102	0.00188248
ARHGEF26-AS1	-1.99647	0.0214343
RUFY1-AS1	-1.1234	0.00795485
LIFR-AS1	-1.33737	0.00647858
AP001122.1	-1.52774	0.0446823
A2M-AS1	-1.08293	0.00519276
AP000866.1	-1.14452	0.00502071
LINC00461	-2.63599	0.00185366
DACT3-AS1	-1.12361	0.0171085
AP004609.1	-1.4786	0.0122538
ALDH1L1-AS2	-2.94621	0.00105075
AC040168.1	-1.55523	0.0223043
AC079089.1	-1.66578	0.0310591
MGC16275	-1.27006	0.0141513
AC106038.1	-1.11565	0.0499582
LRP4-AS1	-1.87705	0.00786856
ARHGAP42-AS1	-1.90549	0.0187269
OXCT1-AS1	-1.89345	0.012256
LINC01948	-1.27015	0.00911829
AC037441.1	-3.28995	0.0011093
LINC01060	2.60898	0.00353431
LINCR-0003	-3.45399	0.0452577
LINC01586	-2.1109	0.0111682
CARMN	-1.69367	0.0108677
LINC02021	-1.21162	0.0457799
PVT1	1.31027	0.00227116
LINC01018	-1.60594	0.023138
AP000866.2	-1.01945	0.0329483
RHOQ-AS1	1.2007	0.00421977
AC078881.1	-1.27007	0.0146014
RDH10-AS1	1.46265	0.00914414
LINC02762	-1.19949	0.00366436
LINC02200	-2.69137	0.0389387
FAM218A	-1.54587	0.00109888
AC010343.3	4.29656	0.000299728
TMEM92-AS1	1.35059	0.0446464
AL133330.1	1.41051	0.0411929
AC091849.2	-1.96938	0.00114534
LINC02172	-1.40328	0.024706
AC109479.1	2.28674	0.0251291
MIR124-1HG	-5.16573	2.1e-08
AC046195.1	-2.13785	0.0322245
AC012213.1	-2.19025	0.013347
CA3-AS1	-1.99381	0.000459683
LINC01300	-2.01728	0.013703
AP002852.1	-2.68113	0.0118094
AC022893.1	-1.17206	0.00724831
LINC01592	2.28643	0.0041318
ZFHX4-AS1	-2.34848	0.00224422
AC027117.1	-1.96309	0.00555332
AC019257.1	-1.55102	0.00332727
VPS13B-DT	-1.15058	0.00520331
AC104051.2	-3.15061	0.000890445
MIR124-2HG	-4.53813	0.00282025
MPPED2-AS1	-2.50058	0.0197079
AP000662.1	-1.2124	0.00654659
AP003555.1	1.44797	0.0347377
LINC02705	1.98416	0.034105
AF131216.3	-2.96643	0.0143139
AC136475.3	1.59085	0.00673416
AL049629.1	2.22856	0.0157711
AC010768.4	-1.81435	0.0141136
AC108471.2	-1.24881	0.0166383
AP000808.1	-1.43595	0.0369474
AC007406.2	-2.31332	0.0388258
AP000593.3	2.10057	0.0326254
AP000439.2	-2.12934	0.00491304
AC084117.1	1.5829	0.00793645
AP003721.1	-2.28943	0.0119699
USP30-AS1	1.52675	0.0484577
AC007406.4	-2.80868	0.00890766
AC026369.3	3.05909	0.00776948
LNCOG	1.234	0.0218455
AC090531.1	-5.25054	0.00248363
LINC01619	1.12373	0.0293061
AC027288.1	-1.90772	0.0319317
PPP1R12A-AS1	-1.18233	0.0086067
AC073896.3	-1.01498	0.0251291
AC079313.1	1.22106	0.0330219
AC002351.1	-3.21433	0.0314759
AL157871.2	1.14736	0.0198844
AL049830.3	-2.27007	0.0212696
FAM181A-AS1	-2.64225	0.0171498
LINC00930	-1.6371	0.014072
AC091544.2	-1.91478	0.00483977
SLC25A21-AS1	-1.58579	0.0027184
AC004828.1	-2.06343	0.0319689
AL049871.1	1.49679	0.0181357
AL132642.1	-1.40606	0.033774
AL845552.2	-1.17677	0.0331898
AL139022.1	1.10098	0.0481983
AL356017.1	-1.14694	0.00797273
AC108451.1	-3.17354	0.00429334
AC104590.1	-1.82508	0.0191959
AC025580.1	2.54051	0.048707
AC013652.1	1.99304	0.0114034
AC090515.4	2.0861	0.0172608
AC025580.2	2.31741	0.0167592
AC016705.2	-1.46807	0.0238685
LINC01583	2.62076	0.0113465
AC015712.2	1.22406	0.0184392
LINC02157	-1.25849	0.0357985
AC009093.1	1.74065	0.014997
AC106820.3	-1.28413	0.0200895
AC023825.2	1.4392	0.0390996
AL133367.1	-1.52242	0.000122242
AC106820.4	-2.32557	0.00728431
AC091544.4	-1.05075	0.0365222
AL023284.4	-1.91774	0.0418985
AL049796.1	-1.12641	0.00805908
AC018552.2	2.55632	0.020014
AC010336.2	-1.79145	0.0283492
AC009093.2	1.37793	0.0395226
AC069224.1	-1.2745	0.0118058
AL590004.3	1.67783	0.00773544
AC008669.1	-1.01314	0.0103904
CEROX1	-1.02237	0.0245147
AC104072.1	-3.23321	0.0105735
AC107398.3	-3.0425	2.5e-06
Z94057.1	-2.77728	0.0486495
AC004847.1	1.88762	0.00284478
LINC02544	1.52267	0.0253235
AL512274.1	2.35533	0.0152321
AC009065.5	-1.09374	0.00343839
AC064805.1	1.53464	0.0477789
AC092384.3	-1.38809	0.0499738
AC110491.1	-3.23773	0.00875521
AC134312.5	1.94083	0.0400557
MAFTRR	-1.30473	0.0328066
AL022069.1	-2.14587	0.00369896
LINC01003	-1.04597	0.000341135
TBILA	1.00939	0.0214343
LINC02605	1.70807	0.0408643
AP003071.4	-1.25588	0.00925574
AC100803.3	-1.90936	0.00673959
AL022313.4	-3.40139	0.00916134
AC008555.1	-1.28831	0.0308683
AC027601.2	-1.79118	0.000299971
AC020978.6	1.79492	0.0285355
AC110285.2	-1.00074	0.0131267
AC007114.2	-1.24338	0.00923153
LINC01896	-3.13617	0.00450336
AC022211.1	1.72362	0.00795932
AC104564.2	-2.0333	0.0141004
AP000915.1	-1.78928	0.000453403
AC100830.2	-1.00062	0.0349071
AC090844.2	-1.11341	0.0461308
AC005828.5	-1.61488	0.0277089
AC091588.3	1.35089	0.0277036
AC005224.2	3.24481	0.0163998
AC005224.3	2.11362	0.0367981
AC007780.1	-1.51032	0.013138
LINC01929	2.20489	0.00695613
RNF157-AS1	-1.96508	0.00421724
AC011476.2	1.68981	0.0392406
AC003070.1	1.13339	0.0286455
AC005330.1	-1.52383	0.028573
AC005180.1	-1.4991	0.0350661
AC005180.2	-1.55833	0.0169567
AC011511.5	2.12312	0.00816157
AC002546.1	-2.48806	0.0322245
ZNF460-AS1	-1.04796	0.0280564
AC010524.1	-1.35544	0.0494106
LINC00664	1.39399	0.0201695
AL354861.3	-1.95492	0.0209539
AC007193.2	-2.25062	0.00194362
AC019171.1	-1.39772	0.00928046
ERVK9-11	-1.17226	0.00739279
AC011479.3	1.64319	0.0463544
AC025857.2	1.45826	0.00379383
AC004817.3	1.74245	0.0437576
AL136115.2	1.60014	0.018747
AC026691.1	-1.09179	0.0016131
Z93241.1	1.72869	0.0475776
AL359881.2	-1.53592	0.0338556
MIR222HG	1.12065	0.025517
AL359881.3	-2.00108	0.0351636
