# Supplementary material for: Bioinformatics analysis constructs potential ferroptosis-related ceRNA network involved in the formation of intracranial aneurysm
Source: Front Cell Neurosci. 2022 Oct 13;16:1016682. doi: 10.3389/fncel.2022.1016682 (PMC9612944; doi:10.3389/fncel.2022.1016682)
Supplement: Supplementary file 7 [file Data_Sheet_1.ZIP]

Archive with 17 entries (11 files):
- Raw data/
- Raw data/DAB image/
- Raw data/DAB image/IA.tif
- Raw data/DAB image/STA.tif
- Raw data/R code/
- Raw data/R code/R code expression analysis.txt
- Raw data/R code/R code GO-KEGG.txt
- Raw data/R code/R code ROC.txt
- Raw data/R code/R code veen.txt
- Raw data/R code/R code volcano.txt
- Raw data/Raw/
- Raw data/Raw/GSE1229897/
- Raw data/Raw/GSE1229897/GENE ID.csv
- Raw data/Raw/GSE1229897/GSE122897_readCounts_raw.txt
- Raw data/Raw/GSE66239/
- Raw data/Raw/GSE66239/GSE66239.top.table  miRNA.txt
- Raw data/Raw/GSE66239/GSE66239_RAW.tar
