# Supplementary material for: Bioinformatics analysis constructs potential ferroptosis-related ceRNA network involved in the formation of intracranial aneurysm
Source: Front Cell Neurosci. 2022 Oct 13;16:1016682. doi: 10.3389/fncel.2022.1016682 (PMC9612944; doi:10.3389/fncel.2022.1016682)
Supplement: Supplementary file 7 [file Data_Sheet_1.ZIP › Raw data/R code/R code veen.txt]

# veen

library(tidyverse)
library(ggplot2)


## 2 group ##
# a <- dat[,1][!is.na(dat[,1])]
# b <- dat[,2][!is.na(dat[,2])]
# A <- setdiff(a, b)
# B <- setdiff(b, a)
# AB <- intersect(a, b)
# items <- list(A = A, B = B, AB = AB)

## 3 group ##
# a <- dat[,1][!is.na(dat[,1])]
# b <- dat[,2][!is.na(dat[,2])]
# c <- dat[,3][!is.na(dat[,3])]
# A <- setdiff(a, union(b, c))
# B <- setdiff(b, union(a, c))
# C <- setdiff(c, union(a, b))
# AB <- setdiff(intersect(a, b), c)
# AC <- setdiff(intersect(a, c), b)
# BC <- setdiff(intersect(b, c), a)
# ABC <- intersect(intersect(a, b), c)
# items <- list(A = A, B = B, C = C, 
#               AB = AB, AC = AC, BC = BC, 
#               ABC = ABC)

## 4 group ##
# A <- setdiff(a, union(union(b, c), d))
# B <- setdiff(b, union(union(a, c), d))
# C <- setdiff(c, union(union(b, a), d))
# D <- setdiff(d, union(union(b, a), c))
# AB <- setdiff(intersect(a, b), union(c, d))
# AC <- setdiff(intersect(a, c), union(b, d))
# AD <- setdiff(intersect(a, d), union(c, b))
# BC <- setdiff(intersect(c, b), union(a, d))
# BD <- setdiff(intersect(d, b), union(c, a))
# CD <- setdiff(intersect(c, d), union(a, b))
# ABC <- setdiff(intersect(intersect(a, b), c), d)
# ABD <- setdiff(intersect(intersect(a, b), d), c)
# ACD <- setdiff(intersect(intersect(a, d), c), b)
# BCD <- setdiff(intersect(intersect(d, b), c), a)
# ABCD <- intersect(intersect(intersect(a, b), c), d)
# items <- list(A = A, B = B, C = C, D = D, AB = AB, AC = AC, 
#               AD = AD, BC = BC, BD = BD, CD = CD, ABC = ABC, ABD = ABD, 
#               ACD = ACD, BCD = BCD, ABCD = ABCD)

## 5 group ##
# A <- setdiff(a, Reduce(union, list(b, c, d, e)))
# B <- setdiff(b, Reduce(union, list(a, c, d, e)))
# C <- setdiff(c, Reduce(union, list(a, b, d, e)))
# D <- setdiff(d, Reduce(union, list(a, b, c, e)))
# E <- setdiff(e, Reduce(union, list(a, b, c, d)))
# 
# AB <- setdiff(intersect(a, b), Reduce(union, list(c, d, e)))
# AC <- setdiff(intersect(a, c), Reduce(union, list(b, d, e)))
# AD <- setdiff(intersect(a, d), Reduce(union, list(b, c, e)))
# AE <- setdiff(intersect(a, e), Reduce(union, list(b, c, d)))
# BC <- setdiff(intersect(b, c), Reduce(union, list(a, d, e)))
# BD <- setdiff(intersect(b, d), Reduce(union, list(a, c, e)))
# BE <- setdiff(intersect(b, e), Reduce(union, list(a, c, d)))
# CD <- setdiff(intersect(c, d), Reduce(union, list(a, b, e)))
# CE <- setdiff(intersect(c, e), Reduce(union, list(a, b, d)))
# DE <- setdiff(intersect(d, e), Reduce(union, list(a, b, c)))
# 
# ABC <- setdiff(Reduce(intersect, list(a, b, c)), union(d, e))
# ABD <- setdiff(Reduce(intersect, list(a, b, d)), union(c, e))
# ABE <- setdiff(Reduce(intersect, list(a, b, e)), union(c, d))
# ACD <- setdiff(Reduce(intersect, list(a, c, d)), union(b, e))
# ACE <- setdiff(Reduce(intersect, list(a, c, e)), union(b, d))
# ADE <- setdiff(Reduce(intersect, list(a, d, e)), union(b, c))
# BCD <- setdiff(Reduce(intersect, list(b, c, d)), union(a, e))
# BCE <- setdiff(Reduce(intersect, list(b, c, e)), union(a, d))
# BDE <- setdiff(Reduce(intersect, list(b, d, e)), union(a, c))
# CDE <- setdiff(Reduce(intersect, list(c, d, e)), union(a, b))
# 
# ABCD <- setdiff(Reduce(intersect, list(a, b, c, d)), e)
# ABCE <- setdiff(Reduce(intersect, list(a, b, c, e)), d)
# ABDE <- setdiff(Reduce(intersect, list(a, b, d, e)), c)
# ACDE <- setdiff(Reduce(intersect, list(a, c, d, e)), b)
# BCDE <- setdiff(Reduce(intersect, list(b, c, d, e)), a)
# 
# ABCDE <- Reduce(intersect, list(a, b, c, d, e))
# 
# items <- list(A = A, B = B, C = C, D = D, E = E, 
#               AB = AB, AC = AC, AD = AD, AE = AE,
#               BC = BC, BD = BD, BE = BE,
#               CD = CD, CE = CE, DE = DE,
#               ABC = ABC, ABD = ABD, ABE = ABE, ACD = ACD, ACE = ACE, ADE = ADE, 
#               BCD = BCD, BCE = BCE, BDE = BDE, CDE = CDE, 
#               ABCD = ABCD, ABCE = ABCE, ABDE = ABDE,
#               ACDE = ACDE, BCDE = BCDE,
#               ABCDE = ABCDE)

library(VennDiagram)
venn.diagram(
  x = items, filename = "veen.png",
  imagetype="png" ,
  height = 480, 
  width = 480, 
  resolution = 300
)


## the version of ggplot2 is not provided
