# Supplementary material for: Bioinformatics analysis constructs potential ferroptosis-related ceRNA network involved in the formation of intracranial aneurysm
Source: Front Cell Neurosci. 2022 Oct 13;16:1016682. doi: 10.3389/fncel.2022.1016682 (PMC9612944; doi:10.3389/fncel.2022.1016682)
Supplement: Supplementary file 7 [file Data_Sheet_1.ZIP › Raw data/Raw/GSE1229897/GENE ID.csv]

id	official_name	gene_id_ensembl101	gene_biotype_ensembl101	entrez_id	baseMean	log2FoldChange	lfcSE	stat	pvalue	padj
ENSG00000000003	TSPAN6	ENSG00000000003	protein_coding	7105	150.3529935	-0.728441706	0.25353857	-2.873100156	0.004064652	0.029870295
ENSG00000000005	TNMD	ENSG00000000005	protein_coding	64102	0.662027722	-1.51653339	0.738114137	-2.054605532	0.039917121	0.129928921
ENSG00000000419	DPM1	ENSG00000000419	protein_coding	8813	179.7427942	0.148302322	0.080118666	1.851033353	0.064164755	0.176679953
ENSG00000000457	SCYL3	ENSG00000000457	protein_coding	57147	58.25462321	-0.0322764	0.117512939	-0.274662523	0.783575527	0.87232183
ENSG00000000460	C1orf112	ENSG00000000460	protein_coding	55732	43.34131501	0.297215269	0.196484856	1.512662476	0.130365416	0.281439708
ENSG00000000938	FGR	ENSG00000000938	protein_coding	2268	611.6462963	0.255919077	0.388776916	0.658267161	0.510366475	0.676648616
ENSG00000000971	CFH	ENSG00000000971	protein_coding	3075	4420.843001	0.638344115	0.333493478	1.914112741	0.055605752	0.160949245
ENSG00000001036	FUCA2	ENSG00000001036	protein_coding	2519	273.5082335	0.234062178	0.171819276	1.362257971	0.173116487	0.338712438
ENSG00000001084	GCLC	ENSG00000001084	protein_coding	2729	194.721433	-0.477480979	0.18801468	-2.539594132	0.011098118	0.057451605
ENSG00000001167	NFYA	ENSG00000001167	protein_coding	4800	259.538491	0.067672223	0.13318751	0.508097365	0.611385063	0.755878455
ENSG00000001460	STPG1	ENSG00000001460	protein_coding	90529	47.97615212	0.009611121	0.19924399	0.048237946	0.961526609	0.978800515
ENSG00000001461	NIPAL3	ENSG00000001461	protein_coding	57185	290.930975	0.275263228	0.217095015	1.267938961	0.204819749	0.378390804
ENSG00000001497	LAS1L	ENSG00000001497	protein_coding	81887	357.1953921	-0.437448282	0.128277793	-3.41016378	0.000649239	0.008929165
ENSG00000001561	ENPP4	ENSG00000001561	protein_coding	22875	96.56652527	-0.626722531	0.209006965	-2.998572474	0.002712476	0.023246212
ENSG00000001617	SEMA3F	ENSG00000001617	protein_coding	6405	342.2605755	0.030927367	0.316417086	0.097742405	0.922136842	0.956287117
ENSG00000001626	CFTR	ENSG00000001626	protein_coding	1080	12.10389127	-2.916257958	0.780163736	-3.738007578	0.000185484	0.004053389
ENSG00000001629	ANKIB1	ENSG00000001629	protein_coding	54467	372.0770552	0.137340406	0.106136496	1.293997933	0.195666135	0.366752168
ENSG00000001630	CYP51A1	ENSG00000001630	protein_coding	1595	24.80626775	-0.727467922	0.252245455	-2.883968403	0.003926982	0.029224218
ENSG00000001631	KRIT1	ENSG00000001631	protein_coding	889	226.0582706	-0.073526191	0.085346337	-0.861503763	0.38896065	0.569934751
ENSG00000002016	RAD52	ENSG00000002016	protein_coding	5893	102.383991	-0.157306407	0.156014456	-1.008280974	0.313319594	0.496961237
ENSG00000002079	MYH16	ENSG00000002079	transcribed_unitary_pseudogene	84176	3.286838009	-0.015767901	0.492599751	-0.032009559	0.974464428	0.985962221
ENSG00000002330	BAD	ENSG00000002330	protein_coding	572	120.7505285	-0.069785476	0.147257523	-0.473900924	0.63557056	0.773038149
ENSG00000002549	LAP3	ENSG00000002549	protein_coding	51056	712.8444488	0.316083421	0.163717315	1.930665795	0.053524395	0.157119761
ENSG00000002586	CD99	ENSG00000002586	protein_coding	4267	1562.492094	0.351395366	0.12974557	2.708341926	0.006762032	0.041584077
ENSG00000002587	HS3ST1	ENSG00000002587	protein_coding	9957	98.56376789	-0.212561698	0.354870969	-0.598983057	0.549184183	0.706958217
ENSG00000002726	AOC1	ENSG00000002726	protein_coding	26	1.591278159	1.165425908	0.572628148	2.035222877	0.041828452	0.133773278
ENSG00000002745	WNT16	ENSG00000002745	protein_coding	51384	18.30396158	-1.358996037	0.403971957	-3.364085087	0.000767979	0.010027294
ENSG00000002746	HECW1	ENSG00000002746	protein_coding	23072	35.77570455	-1.095799429	0.363469768	-3.014829635	0.002571236	0.022418724
ENSG00000002822	MAD1L1	ENSG00000002822	protein_coding	8379	160.4941227	0.168912734	0.120203435	1.405223847	0.159954725	0.321837508
ENSG00000002834	LASP1	ENSG00000002834	protein_coding	3927	2134.069874	0.639144329	0.180363927	3.543637235	0.000394648	0.006554405
ENSG00000002919	SNX11	ENSG00000002919	protein_coding	29916	215.839569	0.091848779	0.118599614	0.774444166	0.438668174	0.615367098
ENSG00000002933	TMEM176A	ENSG00000002933	protein_coding	55365	112.3085711	0.477836682	0.330320607	1.446584539	0.148013319	0.305856937
ENSG00000003056	M6PR	ENSG00000003056	protein_coding	4074	473.1117098	0.128149503	0.128009575	1.001093108	0.316781797	0.500639141
ENSG00000003096	KLHL13	ENSG00000003096	protein_coding	90293	36.7818901	-0.664609271	0.248606659	-2.67333656	0.007510086	0.044536351
ENSG00000003137	CYP26B1	ENSG00000003137	protein_coding	56603	222.9602419	0.189025934	0.377000575	0.501394285	0.616093661	0.759003725
ENSG00000003147	ICA1	ENSG00000003147	protein_coding	3382	54.78844557	-0.378255828	0.295055025	-1.281984022	0.199848251	0.372301817
ENSG00000003249	DBNDD1	ENSG00000003249	protein_coding	79007	60.56660042	-1.113951478	0.476623526	-2.337172668	0.019430208	0.080940713
ENSG00000003393	ALS2	ENSG00000003393	protein_coding	57679	283.4695838	-0.052172696	0.077083058	-0.676837393	0.49850913	0.667468969
ENSG00000003400	CASP10	ENSG00000003400	protein_coding	843	145.2100528	0.215660499	0.229151786	0.941125107	0.34664075	0.530895609
ENSG00000003402	CFLAR	ENSG00000003402	protein_coding	8837	820.2481339	0.308826217	0.139373865	2.215811526	0.026704413	0.100045997
ENSG00000003436	TFPI	ENSG00000003436	protein_coding	7035	589.5515392	0.510671599	0.215167485	2.373367889	0.017626697	0.076415145
ENSG00000003509	NDUFAF7	ENSG00000003509	protein_coding	55471	109.3436457	0.087618425	0.078524727	1.115806802	0.264504842	0.444322377
ENSG00000003756	RBM5	ENSG00000003756	protein_coding	10181	1344.03843	0.059042125	0.13832474	0.426837054	0.669498016	0.796111555
ENSG00000003987	MTMR7	ENSG00000003987	protein_coding	9108	25.66391135	-1.259200904	0.263770424	-4.773851759	1.81e-06	0.000140857
ENSG00000003989	SLC7A2	ENSG00000003989	protein_coding	6542	941.0503681	-0.339119089	0.329557708	-1.029012767	0.303473676	0.486568113
ENSG00000004059	ARF5	ENSG00000004059	protein_coding	381	559.0043063	0.23206511	0.106946418	2.169919425	0.03001295	0.107876399
ENSG00000004139	SARM1	ENSG00000004139	protein_coding	23098	56.90346053	-0.551562096	0.195912318	-2.815351796	0.004872386	0.033659441
ENSG00000004142	POLDIP2	ENSG00000004142	protein_coding	26073	511.6026811	-0.040996898	0.075678085	-0.541727478	0.588006257	0.737693447
ENSG00000004399	PLXND1	ENSG00000004399	protein_coding	23129	2516.516433	0.235863777	0.177249971	1.330684433	0.183292867	0.351689812
ENSG00000004455	AK2	ENSG00000004455	protein_coding	204	445.4084883	0.203732875	0.136527317	1.492249901	0.135633645	0.288698023
ENSG00000004468	CD38	ENSG00000004468	protein_coding	952	23.70442649	0.624126193	0.491750277	1.269193374	0.204372104	0.377922829
ENSG00000004478	FKBP4	ENSG00000004478	protein_coding	63943	514.5790242	-0.100943609	0.177346737	-0.569187858	0.56922866	0.723233333
ENSG00000004487	KDM1A	ENSG00000004487	protein_coding	23028	445.7683065	0.165138214	0.065182169	2.533487558	0.011293375	0.05790229
ENSG00000004534	RBM6	ENSG00000004534	protein_coding	10180	1431.758379	0.195554886	0.117284671	1.667352468	0.095444339	0.229275868
ENSG00000004660	CAMKK1	ENSG00000004660	protein_coding	84254	167.633791	-0.336667808	0.342037551	-0.984300721	0.324967675	0.509463677
ENSG00000004700	RECQL	ENSG00000004700	protein_coding	5965	236.3632817	0.471204367	0.170281123	2.767214348	0.005653757	0.036908043
ENSG00000004766	VPS50	ENSG00000004766	protein_coding	55610	139.0045145	-0.146379823	0.11163868	-1.311192707	0.189792666	0.359690483
ENSG00000004776	HSPB6	ENSG00000004776	protein_coding	126393	193.7785825	-1.005432553	0.341193647	-2.946809123	0.003210713	0.025747718
ENSG00000004777	ARHGAP33	ENSG00000004777	protein_coding	115703	284.5742626	-0.950685682	0.251764995	-3.776083646	0.000159314	0.003664363
ENSG00000004779	NDUFAB1	ENSG00000004779	protein_coding	4706	188.6428807	-0.038513649	0.102265039	-0.376606216	0.706466268	0.821374048
ENSG00000004799	PDK4	ENSG00000004799	protein_coding	5166	479.1270839	0.854246905	0.40914647	2.087875538	0.036809063	0.123120459
ENSG00000004809	SLC22A16	ENSG00000004809	protein_coding	85413	3.383900487	1.275708423	0.766293752	1.664777274	0.095957199	0.230031454
ENSG00000004838	ZMYND10	ENSG00000004838	protein_coding	51364	14.67835036	0.471481096	0.291656127	1.616565029	0.105972206	0.245482812
ENSG00000004846	ABCB5	ENSG00000004846	protein_coding	340273	3.470034342	1.429049741	0.837097424	1.707148654	0.087794426	0.21725121
ENSG00000004848	ARX	ENSG00000004848	protein_coding	10054	1.266874985	-0.686000525	0.939741536	-0.729988511	0.465397207	0.638360514
ENSG00000004864	SLC25A13	ENSG00000004864	protein_coding	10165	141.6104917	0.108836104	0.088525204	1.229436353	0.218908247	0.394385308
ENSG00000004866	ST7	ENSG00000004866	protein_coding	29967	216.3971878	0.059730584	0.180774931	0.330414087	0.741087099	0.845101786
ENSG00000004897	CDC27	ENSG00000004897	protein_coding	996	439.0336016	0.300366609	0.109703232	2.737992354	0.006181551	0.039267771
ENSG00000004939	SLC4A1	ENSG00000004939	protein_coding	6521	7.995988007	-0.553628091	0.686940903	-0.805932634	0.420281693	0.599066217
ENSG00000004948	CALCR	ENSG00000004948	protein_coding	799	1.185948524	-0.309461668	0.497386735	-0.622175153	0.533826703	0.695028989
ENSG00000004961	HCCS	ENSG00000004961	protein_coding	3052	114.2840173	0.14329263	0.096040362	1.492004269	0.135698026	0.288758493
ENSG00000004975	DVL2	ENSG00000004975	protein_coding	1856	305.5352936	-0.298317702	0.115264606	-2.588111917	0.009650362	0.052354138
ENSG00000005001	PRSS22	ENSG00000005001	protein_coding	64063	0.676944873	0.546032133	0.726130634	0.751975068	0.452066053	0.626966982
ENSG00000005007	UPF1	ENSG00000005007	protein_coding	5976	897.3342534	-0.007214982	0.084076995	-0.085813988	0.931614286	0.961777845
ENSG00000005020	SKAP2	ENSG00000005020	protein_coding	8935	207.1850061	0.484211372	0.28365212	1.707060648	0.08781078	0.21725121
ENSG00000005022	SLC25A5	ENSG00000005022	protein_coding	292	773.8868858	0.047823906	0.132749534	0.360256674	0.718655196	0.829791591
ENSG00000005059	MCUB	ENSG00000005059	protein_coding	55013	186.7716283	0.939011251	0.393658744	2.385343309	0.01706319	0.075255071
ENSG00000005073	HOXA11	ENSG00000005073	protein_coding	3207	0.304682774	1.167799108	1.17025764	0.997899153	0.318328263
ENSG00000005075	POLR2J	ENSG00000005075	protein_coding	5439	104.8629308	0.122424007	0.130113005	0.940905232	0.346753426	0.531006762
ENSG00000005100	DHX33	ENSG00000005100	protein_coding	56919	194.1737454	0.053528043	0.111553649	0.47984126	0.631340272	0.769936518
ENSG00000005102	MEOX1	ENSG00000005102	protein_coding	4222	2.058434616	1.533231405	0.746733869	2.053250118	0.040048326	0.130136795
ENSG00000005108	THSD7A	ENSG00000005108	protein_coding	221981	30.60579879	0.190306968	0.436557989	0.435925978	0.662890436	0.791733744
ENSG00000005156	LIG3	ENSG00000005156	protein_coding	121227	171.7157154	-0.195851204	0.093538833	-2.09379566	0.036278187	0.121967234
ENSG00000005175	RPAP3	ENSG00000005175	protein_coding	79657	106.0674863	-0.005914065	0.092971603	-0.063611517	0.949279561	0.971590394
ENSG00000005187	ACSM3	ENSG00000005187	protein_coding	6296	7.460623568	1.012275384	0.327184895	3.093893999	0.001975481	0.018756503
ENSG00000005189	REXO5	ENSG00000005189	protein_coding	81691	19.6168582	-0.108093078	0.203907783	-0.530107661	0.596037288	0.743947256
ENSG00000005194	CIAPIN1	ENSG00000005194	protein_coding	57019	189.4008161	0.129104585	0.104507949	1.235356608	0.216697815	0.391780538
ENSG00000005206	SPPL2B	ENSG00000005206	protein_coding	56928	628.2532673	-0.149903773	0.097652099	-1.53507988	0.124764208	0.273142878
ENSG00000005238	FAM214B	ENSG00000005238	protein_coding	80256	529.8360153	0.580842166	0.217739945	2.66759581	0.00763961	0.044974919
ENSG00000005243	COPZ2	ENSG00000005243	protein_coding	51226	484.996775	0.798433811	0.249629009	3.198481673	0.001381533	0.014669348
ENSG00000005249	PRKAR2B	ENSG00000005249	protein_coding	5577	150.4398529	-0.686566375	0.252857689	-2.715228388	0.006623008	0.040959239
ENSG00000005302	MSL3	ENSG00000005302	protein_coding	10943	342.4762597	0.486201992	0.190692589	2.549663805	0.010782684	0.05631503
ENSG00000005339	CREBBP	ENSG00000005339	protein_coding	1387	1002.945067	-0.093786003	0.100619262	-0.932087964	0.351291068	0.534444877
ENSG00000005379	TSPOAP1	ENSG00000005379	protein_coding	9256	447.9153518	-1.384328989	0.365331877	-3.789236793	0.000151111	0.003531602
ENSG00000005381	MPO	ENSG00000005381	protein_coding	4353	15.07046669	0.465126454	0.536464468	0.867021923	0.385929998	0.566947246
ENSG00000005421	PON1	ENSG00000005421	protein_coding	5444	0.602966663	-0.730935248	0.924917838	-0.790270463	0.429369833
ENSG00000005436	GCFC2	ENSG00000005436	protein_coding	6936	96.75169297	-0.085177854	0.109376642	-0.778757261	0.436122718	0.613270192
ENSG00000005448	WDR54	ENSG00000005448	protein_coding	84058	99.94099321	0.234873491	0.187210023	1.254598908	0.2096244	0.3841644
ENSG00000005469	CROT	ENSG00000005469	protein_coding	54677	122.0201023	0.019562626	0.139259371	0.140476193	0.888283761	0.936465429
ENSG00000005471	ABCB4	ENSG00000005471	protein_coding	5244	17.7416999	-0.365287216	0.239004534	-1.528369398	0.126420848	0.275293143
ENSG00000005483	KMT2E	ENSG00000005483	protein_coding	55904	841.8477398	0.117083087	0.158550725	0.738458223	0.460236045	0.633675678
ENSG00000005486	RHBDD2	ENSG00000005486	protein_coding	57414	613.7742896	0.153588723	0.188067166	0.816669523	0.414117313	0.593546787
ENSG00000005513	SOX8	ENSG00000005513	protein_coding	30812	66.07545404	-1.043376669	0.35899258	-2.906401766	0.003656117	0.027907006
ENSG00000005700	IBTK	ENSG00000005700	protein_coding	25998	407.9188177	0.158368769	0.105423086	1.50222096	0.133040053	0.285356668
ENSG00000005801	ZNF195	ENSG00000005801	protein_coding	7748	104.1589121	-0.04650306	0.120126344	-0.387117919	0.698668913	0.815892966
ENSG00000005810	MYCBP2	ENSG00000005810	protein_coding	23077	621.9896537	-0.091125257	0.104045253	-0.875823299	0.381126102	0.562773854
ENSG00000005812	FBXL3	ENSG00000005812	protein_coding	26224	453.1077819	-0.110111186	0.119968589	-0.917833465	0.358706059	0.542031707
ENSG00000005844	ITGAL	ENSG00000005844	protein_coding	3683	282.7150608	0.706617026	0.349462	2.022013913	0.043174915	0.136627896
ENSG00000005882	PDK2	ENSG00000005882	protein_coding	5164	173.0065253	-0.669193443	0.224585765	-2.979678796	0.002885508	0.024178427
ENSG00000005884	ITGA3	ENSG00000005884	protein_coding	3675	1976.388712	0.011083966	0.332486039	0.033336637	0.973406138	0.985395208
ENSG00000005889	ZFX	ENSG00000005889	protein_coding	7543	280.6459281	0.065048236	0.121169089	0.536838533	0.591379152	0.740207523
ENSG00000005893	LAMP2	ENSG00000005893	protein_coding	3920	880.7132513	0.154619931	0.148316535	1.04249962	0.297180102	0.479993785
ENSG00000005955					510.1438533	-0.032673724	0.084747185	-0.385543473	0.699834805	0.816779188
ENSG00000005961	ITGA2B	ENSG00000005961	protein_coding	3674	97.75772958	0.889024775	0.473446364	1.877772949	0.060412232	0.16972088
ENSG00000005981	ASB4	ENSG00000005981	protein_coding	51666	1.354710624	-1.576193998	0.870658324	-1.810347361	0.070241937	0.187868317
ENSG00000006007	GDE1	ENSG00000006007	protein_coding	51573	322.6871528	-0.142652898	0.123735394	-1.15288677	0.248956863	0.428333156
ENSG00000006015	REX1BD	ENSG00000006015	protein_coding	55049	208.9244907	0.118176679	0.178864045	0.660706735	0.508800404	0.675381236
ENSG00000006016	CRLF1	ENSG00000006016	protein_coding	9244	320.3542921	1.198991326	0.528127498	2.270268697	0.023191285	0.090900477
ENSG00000006025	OSBPL7	ENSG00000006025	protein_coding	114881	216.6634775	0.072650829	0.12069798	0.601922495	0.54722573	0.70528713
ENSG00000006042	TMEM98	ENSG00000006042	protein_coding	26022	290.9104732	0.03911648	0.220339387	0.177528313	0.859093428	0.919063431
ENSG00000006047	YBX2	ENSG00000006047	protein_coding	51087	4.02548288	-2.011206042	0.503044896	-3.998064701	6.39e-05	0.001929657
ENSG00000006059	KRT33A	ENSG00000006059	protein_coding	3883	0.031788527	-0.059059056	3.316288725	-0.01780878	0.985791401
ENSG00000006062	MAP3K14	ENSG00000006062	protein_coding	9020	237.9541629	0.097693307	0.164183437	0.595025352	0.551826525	0.708751273
ENSG00000006071	ABCC8	ENSG00000006071	protein_coding	6833	48.66035883	-2.441766381	0.650843113	-3.751697347	0.000175641	0.003905629
ENSG00000006074					114.0048771	0.564338842	0.908280238	0.621326787	0.534384632	0.695506762
ENSG00000006075					95.52852069	-1.452951205	0.419185725	-3.46612759	0.000528013	0.007868565
ENSG00000006114					390.304972	-0.055937199	0.071149264	-0.78619505	0.431753225	0.609233825
ENSG00000006116	CACNG3	ENSG00000006116	protein_coding	10368	2.160855167	-3.530572024	0.754267985	-4.680792627	2.86e-06	0.000201814
ENSG00000006118	TMEM132A	ENSG00000006118	protein_coding	54972	379.977596	-0.825084332	0.364350197	-2.264536537	0.023541135	0.091823391
ENSG00000006125	AP2B1	ENSG00000006125	protein_coding	163	1303.382059	-0.179574495	0.104349195	-1.720899664	0.085269033	0.213278858
ENSG00000006128	TAC1	ENSG00000006128	protein_coding	6863	15.05252922	-0.582883959	0.443289836	-1.314904858	0.18854188	0.358024409
ENSG00000006194	ZNF263	ENSG00000006194	protein_coding	10127	348.282249	0.215634537	0.092718317	2.32569512	0.020034821	0.082446781
ENSG00000006210	CX3CL1	ENSG00000006210	protein_coding	6376	2312.051235	-0.461320733	0.396725108	-1.162822124	0.244901679	0.424113493
ENSG00000006282	SPATA20	ENSG00000006282	protein_coding	64847	630.3417224	-0.026997388	0.125451237	-0.215202247	0.829609639	0.901131499
ENSG00000006283	CACNA1G	ENSG00000006283	protein_coding	8913	33.56737866	-0.761127192	0.445649369	-1.707905911	0.087653802	0.217035462
ENSG00000006327	TNFRSF12A	ENSG00000006327	protein_coding	51330	944.8990178	0.635354788	0.266680224	2.382459325	0.017197432	0.075505661
ENSG00000006377	DLX6	ENSG00000006377	protein_coding	1750	2.365924808	-0.072714331	0.764239841	-0.095145957	0.924198895	0.9575596
ENSG00000006432	MAP3K9	ENSG00000006432	protein_coding	4293	30.83243153	-1.240124089	0.409383619	-3.029246973	0.002451642	0.02173801
ENSG00000006451	RALA	ENSG00000006451	protein_coding	5898	325.4564354	0.487006727	0.201279898	2.419549755	0.015539735	0.070863109
ENSG00000006453	BAIAP2L1	ENSG00000006453	protein_coding	55971	78.37316369	0.361572029	0.261396835	1.383230325	0.166594254	0.330322607
ENSG00000006459	KDM7A	ENSG00000006459	protein_coding	80853	392.7111779	0.824738318	0.270999767	3.043317446	0.002339854	0.021151785
ENSG00000006468	ETV1	ENSG00000006468	protein_coding	2115	122.6774585	-0.337519771	0.28208949	-1.196498923	0.231501918	0.409078538
ENSG00000006530	AGK	ENSG00000006530	protein_coding	55750	194.9191755	0.07375547	0.084305802	0.874856397	0.381652046	0.563205134
ENSG00000006534	ALDH3B1	ENSG00000006534	protein_coding	221	234.3065273	0.654810535	0.291544753	2.246003498	0.024703784	0.094958743
ENSG00000006555	TTC22	ENSG00000006555	protein_coding	55001	4.162079577	-0.115862449	0.447893783	-0.25868287	0.795879937	0.88036043
ENSG00000006576	PHTF2	ENSG00000006576	protein_coding	57157	272.9671878	0.949238298	0.225675207	4.206214371	2.6e-05	0.001031965
ENSG00000006606	CCL26	ENSG00000006606	protein_coding	10344	19.00716161	1.022844316	0.389142666	2.628455851	0.008577349	0.048533768
ENSG00000006607	FARP2	ENSG00000006607	protein_coding	9855	140.5852221	-0.191830381	0.149662991	-1.281748945	0.199930729	0.372426657
ENSG00000006611	USH1C	ENSG00000006611	protein_coding	10083	20.68392507	-1.069114113	0.635701436	-1.681786533	0.092610241	0.225004018
ENSG00000006625	GGCT	ENSG00000006625	protein_coding	79017	143.9253609	0.222553682	0.139774733	1.592231138	0.111332779	0.253557404
ENSG00000006634	DBF4	ENSG00000006634	protein_coding	10926	28.64396065	0.494024472	0.235050612	2.101779136	0.035572628	0.120520543
ENSG00000006638	TBXA2R	ENSG00000006638	protein_coding	6915	155.8667552	0.496551708	0.330975198	1.500268632	0.133544831	0.285919864
ENSG00000006652	IFRD1	ENSG00000006652	protein_coding	3475	769.7375531	0.613886177	0.216198312	2.839458693	0.004519015	0.031989097
ENSG00000006659	LGALS14	ENSG00000006659	protein_coding	56891	0.072803852	0.383591097	2.416032215	0.158769032	0.873850848
ENSG00000006695	COX10	ENSG00000006695	protein_coding	1352	61.33572558	-0.111861188	0.083236477	-1.343896236	0.178981943	0.345985723
ENSG00000006704	GTF2IRD1	ENSG00000006704	protein_coding	9569	115.1349118	0.03685614	0.130620841	0.282161251	0.777819868	0.868568132
ENSG00000006712	PAF1	ENSG00000006712	protein_coding	54623	589.9446507	-0.007538661	0.092802167	-0.081233673	0.935256121	0.96358509
ENSG00000006715	VPS41	ENSG00000006715	protein_coding	27072	594.008348	-0.132765663	0.101862131	-1.303385879	0.192443055	0.362900408
ENSG00000006740	ARHGAP44	ENSG00000006740	protein_coding	9912	177.4977908	0.016776023	0.352980056	0.047526828	0.962093348	0.979170485
ENSG00000006744	ELAC2	ENSG00000006744	protein_coding	60528	452.4781791	-0.11847846	0.088048558	-1.345603638	0.178430378	0.345387055
ENSG00000006747	SCIN	ENSG00000006747	protein_coding	85477	77.00092537	-0.258318543	0.383473239	-0.673628606	0.500547462	0.669156433
ENSG00000006756	ARSD	ENSG00000006756	protein_coding	414	207.733421	-0.093844853	0.112518414	-0.834039955	0.404258469	0.584530319
ENSG00000006757	PNPLA4	ENSG00000006757	protein_coding	8228	73.79355698	-0.372083067	0.182949232	-2.033805019	0.041971258	0.13407918
ENSG00000006788	MYH13	ENSG00000006788	protein_coding	8735	0.612013974	1.351195579	1.176875654	1.148120938	0.250918642
ENSG00000006831	ADIPOR2	ENSG00000006831	protein_coding	79602	568.4429059	-0.169886896	0.173663626	-0.978252617	0.327949398	0.512287997
ENSG00000006837	CDKL3	ENSG00000006837	protein_coding	51265	21.3025749	-0.083759007	0.156584673	-0.534911912	0.592710771	0.741502999
ENSG00000007001	UPP2	ENSG00000007001	protein_coding	151531	2.504727398	-1.92817374	0.609452667	-3.163779312	0.001557348	0.01597277
ENSG00000007038	PRSS21	ENSG00000007038	protein_coding	10942	5.15908792	2.086245398	0.7141839	2.92115994	0.003487307	0.027213655
ENSG00000007047	MARK4	ENSG00000007047	protein_coding	57787	263.3647437	-0.102100776	0.109926053	-0.928813269	0.352985867	0.536079059
ENSG00000007062	PROM1	ENSG00000007062	protein_coding	8842	29.70438768	-0.830760115	0.601293281	-1.381622148	0.16708775	0.331041316
ENSG00000007080	CCDC124	ENSG00000007080	protein_coding	115098	328.8972102	-0.141834574	0.130327316	-1.088295054	0.276464873	0.457614068
ENSG00000007129	CEACAM21	ENSG00000007129	protein_coding	90273	14.92627756	0.437411425	0.390349994	1.12056214	0.262474288	0.442330707
ENSG00000007168	PAFAH1B1	ENSG00000007168	protein_coding	5048	1425.700469	-0.082394863	0.087202604	-0.944866996	0.344726783	0.529074653
ENSG00000007171	NOS2	ENSG00000007171	protein_coding	339345	10.27147472	-0.506545689	0.482288212	-1.050296641	0.293581749	0.47640466
ENSG00000007174	DNAH9	ENSG00000007174	protein_coding	1770	9.444219556	-1.673102626	0.579267374	-2.888308061	0.003873203	0.02894925
ENSG00000007202	KIAA0100	ENSG00000007202	protein_coding	9703	1084.548644	0.064745563	0.068565551	0.944287059	0.345022977	0.529259401
ENSG00000007216	SLC13A2	ENSG00000007216	protein_coding	9058	0.058033088	0.318003365	3.316288725	0.095891338	0.923606874
ENSG00000007237	GAS7	ENSG00000007237	protein_coding	8522	619.5880725	0.062353898	0.289824666	0.215143516	0.829655427	0.901131499
ENSG00000007255	TRAPPC6A	ENSG00000007255	protein_coding	79090	69.34237025	-0.242571218	0.152217094	-1.593587233	0.111028516	0.253055907
ENSG00000007264	MATK	ENSG00000007264	protein_coding	4145	55.40671397	-0.57213895	0.420217699	-1.361529871	0.1733463	0.339033997
ENSG00000007312	CD79B	ENSG00000007312	protein_coding	974	26.20041418	0.484382401	0.405747133	1.19380363	0.232554791	0.410134345
ENSG00000007314	SCN4A	ENSG00000007314	protein_coding	6329	6.428618973	-0.697179741	0.687470126	-1.014123689	0.310523736	0.494056065
ENSG00000007341	ST7L	ENSG00000007341	protein_coding	54879	142.6019338	0.024933603	0.113943057	0.218825116	0.826786282	0.899429337
ENSG00000007350	TKTL1	ENSG00000007350	protein_coding	8277	15.72146624	2.704023773	0.716436151	3.774270419	0.000160477	0.003684127
ENSG00000007372	PAX6	ENSG00000007372	protein_coding	5080	34.76487928	-0.813455647	0.358998797	-2.265900761	0.02345746	0.091630584
ENSG00000007376	RPUSD1	ENSG00000007376	protein_coding	113000	125.7411726	0.022848854	0.15082782	0.151489654	0.879589472	0.931908212
ENSG00000007384	RHBDF1	ENSG00000007384	protein_coding	64285	772.0101028	0.221488201	0.200569903	1.104294305	0.269465492	0.449912479
ENSG00000007392	LUC7L	ENSG00000007392	protein_coding	55692	747.2106395	0.203156563	0.101329773	2.004904958	0.044973209	0.140305755
ENSG00000007402	CACNA2D2	ENSG00000007402	protein_coding	9254	54.81201831	-1.120400565	0.236732202	-4.73277633	2.21e-06	0.000165122
ENSG00000007516	BAIAP3	ENSG00000007516	protein_coding	8938	60.06758536	-0.974562274	0.46289079	-2.105382729	0.035258006	0.119964066
ENSG00000007520	TSR3	ENSG00000007520	protein_coding	115939	214.6743942	-0.134362498	0.120788874	-1.112374788	0.26597704	0.446079746
ENSG00000007541	PIGQ	ENSG00000007541	protein_coding	9091	428.3942397	-0.076009075	0.112472643	-0.67580056	0.499167279	0.668015917
ENSG00000007545	CRAMP1	ENSG00000007545	protein_coding	57585	190.6869158	-0.128188752	0.091094016	-1.407213746	0.159364017	0.321207737
ENSG00000007866	TEAD3	ENSG00000007866	protein_coding	7005	583.5259343	-0.079209498	0.269513654	-0.293897903	0.768835921	0.86333613
ENSG00000007908	SELE	ENSG00000007908	protein_coding	6401	371.1601158	0.133881378	0.626003949	0.213866666	0.830651035	0.901678532
ENSG00000007923	DNAJC11	ENSG00000007923	protein_coding	55735	198.7378085	-0.054273326	0.076012711	-0.714003293	0.475225143	0.646867052
ENSG00000007933	FMO3	ENSG00000007933	protein_coding	2328	135.3254311	0.466886351	0.501005638	0.931898397	0.351389036	0.534462879
ENSG00000007944	MYLIP	ENSG00000007944	protein_coding	29116	497.4508065	0.084225174	0.279760473	0.301061736	0.763367418	0.859922077
ENSG00000007952	NOX1	ENSG00000007952	protein_coding	27035	1.648656571	-0.438060958	0.372138983	-1.177143428	0.239138264	0.417730681
ENSG00000007968	E2F2	ENSG00000007968	protein_coding	1870	11.63311424	-0.297451187	0.490284594	-0.606690871	0.544056082	0.703143775
ENSG00000008018	PSMB1	ENSG00000008018	protein_coding	5689	775.8432953	0.105701023	0.07725114	1.368277851	0.171225121	0.336442833
ENSG00000008056	SYN1	ENSG00000008056	protein_coding	6853	95.20614448	0.182175379	0.417376107	0.436477739	0.662490147	0.791530449
ENSG00000008083	JARID2	ENSG00000008083	protein_coding	3720	244.8065179	0.112257121	0.231245026	0.485446641	0.627359554	0.767374684
ENSG00000008086	CDKL5	ENSG00000008086	protein_coding	6792	23.20122985	0.036166363	0.266633366	0.135640801	0.892105249	0.938889896
ENSG00000008118	CAMK1G	ENSG00000008118	protein_coding	57172	12.01975063	0.116034795	0.528701707	0.219471194	0.826283017	0.899054584
ENSG00000008128	CDK11A	ENSG00000008128	protein_coding	728642	41.86351142	0.136735253	0.1941266	0.704361245	0.481207835	0.652172158
ENSG00000008130	NADK	ENSG00000008130	protein_coding	65220	624.7861528	0.340763718	0.176537437	1.930263195	0.053574235	0.157184152
ENSG00000008196	TFAP2B	ENSG00000008196	protein_coding	7021	1.515537748	1.138948035	0.848834367	1.341778891	0.179667699	0.346801834
ENSG00000008197	TFAP2D	ENSG00000008197	protein_coding	83741	0.047939203	0.252427038	3.316288725	0.076117329	0.939325754
ENSG00000008226	DLEC1	ENSG00000008226	protein_coding	9940	44.06105343	-0.008075708	0.245828703	-0.032850956	0.973793443	0.985584049
ENSG00000008256	CYTH3	ENSG00000008256	protein_coding	9265	725.6611658	-0.024473583	0.169915258	-0.144034052	0.88547358	0.934959714
ENSG00000008277	ADAM22	ENSG00000008277	protein_coding	53616	306.8825103	0.801524003	0.382991491	2.092798462	0.036367149	0.122163996
ENSG00000008282	SYPL1	ENSG00000008282	protein_coding	6856	532.7481387	-0.330261916	0.096734924	-3.414091864	0.00063995	0.008857054
ENSG00000008283	CYB561	ENSG00000008283	protein_coding	1534	349.32246	0.076597605	0.149360153	0.512838285	0.608064447	0.753610622
ENSG00000008294	SPAG9	ENSG00000008294	protein_coding	9043	1303.431739	0.070196772	0.150734292	0.465698751	0.641431147	0.777048386
ENSG00000008300	CELSR3	ENSG00000008300	protein_coding	1951	60.95850442	0.156393364	0.247084654	0.632954581	0.526763303	0.689767488
ENSG00000008311	AASS	ENSG00000008311	protein_coding	10157	202.2239657	-0.550973908	0.272301695	-2.023395068	0.043032432	0.136302385
ENSG00000008323	PLEKHG6	ENSG00000008323	protein_coding	55200	10.59969288	0.444698826	0.353466284	1.258108188	0.208352633	0.382668403
ENSG00000008324	SS18L2	ENSG00000008324	protein_coding	51188	62.24060198	0.162722668	0.173272006	0.939116893	0.347670732	0.531482221
ENSG00000008382	MPND	ENSG00000008382	protein_coding	84954	74.08639978	-0.247349413	0.129243247	-1.913828524	0.05564207	0.160981452
ENSG00000008394	MGST1	ENSG00000008394	protein_coding	4257	117.2407156	0.06485701	0.418742466	0.154885197	0.876911824	0.930053313
ENSG00000008405	CRY1	ENSG00000008405	protein_coding	1407	239.5329487	0.271592129	0.203700039	1.333294439	0.182435198	0.350407117
ENSG00000008438	PGLYRP1	ENSG00000008438	protein_coding	8993	11.24982041	0.441579003	0.520903058	0.8477182	0.396594928	0.576971066
ENSG00000008441	NFIX	ENSG00000008441	protein_coding	4784	805.2088982	-0.545395909	0.223226527	-2.443239684	0.014556066	0.068224833
ENSG00000008513	ST3GAL1	ENSG00000008513	protein_coding	6482	774.166886	0.830361545	0.246334143	3.370874761	0.000749299	0.009869435
ENSG00000008516	MMP25	ENSG00000008516	protein_coding	79148	332.0531647	1.202996655	0.545602333	2.204896464	0.027461361	0.101627159
ENSG00000008517	IL32	ENSG00000008517	protein_coding	9235	297.8677662	0.774346379	0.302690633	2.558210575	0.010521236	0.055381947
ENSG00000008710	PKD1	ENSG00000008710	protein_coding	5310	2045.619239	-0.434986021	0.180750823	-2.406550706	0.016103968	0.072564968
ENSG00000008735	MAPK8IP2	ENSG00000008735	protein_coding	23542	77.74755442	-3.132741528	0.47742203	-6.561786708	5.32e-11	2.1e-08
ENSG00000008838	MED24	ENSG00000008838	protein_coding	6837	570.7526421	-0.063648795	0.07973719	-0.798232234	0.424735735	0.602988031
ENSG00000008853	RHOBTB2	ENSG00000008853	protein_coding	23221	484.7769968	-0.597288941	0.242243161	-2.465658637	0.01367616	0.065424968
ENSG00000008869	HEATR5B	ENSG00000008869	protein_coding	54497	315.5791352	-0.110339778	0.076032112	-1.451225994	0.146716941	0.303908255
ENSG00000008952	SEC62	ENSG00000008952	protein_coding	7095	995.8587836	-0.195691336	0.109568618	-1.786016288	0.074096621	0.19425156
ENSG00000008988	RPS20	ENSG00000008988	protein_coding	6224	1960.622494	0.188000667	0.104796639	1.793957015	0.07282003	0.192265318
ENSG00000009307	CSDE1	ENSG00000009307	protein_coding	7812	4019.41062	-0.107404216	0.076244992	-1.408672401	0.158932059	0.32068721
ENSG00000009335	UBE3C	ENSG00000009335	protein_coding	9690	654.2240509	0.206318153	0.088194675	2.339349314	0.019317362	0.080642564
ENSG00000009413	REV3L	ENSG00000009413	protein_coding	5980	269.527691	0.169460089	0.100189252	1.691399889	0.090760454	0.2222413
ENSG00000009694	TENM1	ENSG00000009694	protein_coding	10178	15.66703492	-1.447843408	0.43477575	-3.330092371	0.000868172	0.010912712
ENSG00000009709	PAX7	ENSG00000009709	protein_coding	5081	0.419980765	-2.18072514	1.196152896	-1.823115713	0.068285867
ENSG00000009724	MASP2	ENSG00000009724	protein_coding	10747	38.40521426	-0.754248644	0.204189312	-3.693869368	0.000220867	0.004538934
ENSG00000009765	IYD	ENSG00000009765	protein_coding	389434	0.192088085	0.668282948	1.267981391	0.52704476	0.598162506
ENSG00000009780	FAM76A	ENSG00000009780	protein_coding	199870	129.3903304	-0.358765311	0.162378164	-2.209443089	0.027143837	0.100860651
ENSG00000009790	TRAF3IP3	ENSG00000009790	protein_coding	80342	172.6617526	0.895799176	0.384624122	2.329024951	0.019857744	0.08204052
ENSG00000009830	POMT2	ENSG00000009830	protein_coding	29954	275.9728401	0.032141052	0.092341375	0.348067725	0.727789322	0.835992197
ENSG00000009844	VTA1	ENSG00000009844	protein_coding	51534	199.6627595	0.072838963	0.073439336	0.991824904	0.321282947	0.505298846
ENSG00000009950	MLXIPL	ENSG00000009950	protein_coding	51085	57.75785691	-0.863519461	0.43474932	-1.986246834	0.047005923	0.144240142
ENSG00000009954	BAZ1B	ENSG00000009954	protein_coding	9031	724.4701366	-0.161804688	0.082389707	-1.96389445	0.049542334	0.149621078
ENSG00000010017	RANBP9	ENSG00000010017	protein_coding	10048	374.7127024	0.35479888	0.116166554	3.054225743	0.002256422	0.020610892
ENSG00000010030	ETV7	ENSG00000010030	protein_coding	51513	46.09834979	0.55785738	0.298965132	1.865961346	0.062046774	0.172741384
ENSG00000010072	SPRTN	ENSG00000010072	protein_coding	83932	68.93205117	0.141696524	0.098363964	1.440532875	0.149716696	0.308194412
ENSG00000010165	EEF1AKNMT	ENSG00000010165	protein_coding	51603	193.1200591	-0.105767724	0.099101368	-1.067268056	0.285850809	0.468035027
ENSG00000010219	DYRK4	ENSG00000010219	protein_coding	8798	112.0745675	0.063226681	0.12085412	0.523165296	0.60085923	0.74765159
ENSG00000010244	ZNF207	ENSG00000010244	protein_coding	7756	854.324128	0.130396722	0.11508087	1.133087727	0.257177415	0.436370514
ENSG00000010256	UQCRC1	ENSG00000010256	protein_coding	7384	956.9441723	-0.118487112	0.122880697	-0.964245113	0.334923051	0.519424068
ENSG00000010270	STARD3NL	ENSG00000010270	protein_coding	83930	226.7038199	0.015834998	0.113546767	0.139457937	0.889088292	0.936943123
ENSG00000010278	CD9	ENSG00000010278	protein_coding	928	1376.075197	0.227793142	0.166928773	1.36461281	0.172374776	0.337874765
ENSG00000010282	HHATL	ENSG00000010282	protein_coding	57467	6.155433221	-2.107282145	0.504987151	-4.172942103	3.01e-05	0.001145342
ENSG00000010292	NCAPD2	ENSG00000010292	protein_coding	9918	307.0871642	0.028687886	0.126958519	0.225962673	0.821230452	0.896706948
ENSG00000010295	IFFO1	ENSG00000010295	protein_coding	25900	817.6518082	0.366672761	0.155162362	2.36315532	0.018120074	0.077756167
ENSG00000010310	GIPR	ENSG00000010310	protein_coding	2696	15.32074477	1.133356285	0.435960759	2.599675	0.009331209	0.05123442
ENSG00000010318	PHF7	ENSG00000010318	protein_coding	51533	35.01925816	-0.284435851	0.147525816	-1.928041197	0.053850002	0.157539752
ENSG00000010319	SEMA3G	ENSG00000010319	protein_coding	56920	637.1176728	-1.578956844	0.497628331	-3.172964128	0.001508912	0.015562146
ENSG00000010322	NISCH	ENSG00000010322	protein_coding	11188	2048.793789	-0.036401533	0.109600991	-0.332127775	0.739792778	0.844116343
ENSG00000010327	STAB1	ENSG00000010327	protein_coding	23166	4953.064693	0.591866061	0.393617861	1.503656514	0.132669832	0.284958516
ENSG00000010361	FUZ	ENSG00000010361	protein_coding	80199	87.89163057	-0.285350795	0.128482597	-2.220929532	0.026355735	0.099233709
ENSG00000010379	SLC6A13	ENSG00000010379	protein_coding	6540	520.3064937	-3.436809098	0.56635376	-6.068308076	1.29e-09	3.21e-07
ENSG00000010404	IDS	ENSG00000010404	protein_coding	3423	2169.853657	-0.500497814	0.207350888	-2.413772227	0.015788329	0.07160349
ENSG00000010438	PRSS3	ENSG00000010438	protein_coding	5646	14.99432728	0.136996947	0.665079315	0.205985879	0.836801942	0.905783188
ENSG00000010539	ZNF200	ENSG00000010539	protein_coding	7752	73.60846376	0.038094355	0.12723407	0.299403731	0.764632016	0.860704245
ENSG00000010610	CD4	ENSG00000010610	protein_coding	920	1028.130763	0.594888076	0.265389912	2.24156251	0.024989661	0.095617088
ENSG00000010626	LRRC23	ENSG00000010626	protein_coding	10233	67.82458061	-0.04638959	0.168142866	-0.275893891	0.782629566	0.871722457
ENSG00000010671	BTK	ENSG00000010671	protein_coding	695	133.8953761	0.647757945	0.376935893	1.718483054	0.085708543	0.214044709
ENSG00000010704	HFE	ENSG00000010704	protein_coding	3077	123.1620578	-0.054569431	0.163336765	-0.334091537	0.738310486	0.843242275
ENSG00000010803	SCMH1	ENSG00000010803	protein_coding	22955	339.3576143	-0.229908263	0.114802838	-2.002635713	0.045216404	0.140885164
ENSG00000010810	FYN	ENSG00000010810	protein_coding	2534	585.5357373	-0.021074171	0.251461681	-0.083806689	0.93321013	0.962341727
ENSG00000010818	HIVEP2	ENSG00000010818	protein_coding	3097	594.4062251	0.038717687	0.197289076	0.196248508	0.844415662	0.910341928
ENSG00000010932	FMO1	ENSG00000010932	protein_coding	2326	9.295087278	-0.207235585	0.601086766	-0.344768172	0.730268663	0.837727409
ENSG00000011007	ELOA	ENSG00000011007	protein_coding	6924	372.7794769	0.177916188	0.094338275	1.885938522	0.05930324	0.167799391
ENSG00000011009	LYPLA2	ENSG00000011009	protein_coding	11313	283.277436	0.309974052	0.136678753	2.267902263	0.023335164	0.091286132
ENSG00000011021	CLCN6	ENSG00000011021	protein_coding	1185	362.2234097	-0.448555236	0.109915679	-4.080903107	4.49e-05	0.001493674
ENSG00000011028	MRC2	ENSG00000011028	protein_coding	9902	3652.223088	0.883333215	0.280992724	3.143615974	0.001668743	0.016688814
ENSG00000011083	SLC6A7	ENSG00000011083	protein_coding	6534	25.0346831	-1.271256985	0.524433907	-2.424055672	0.015348252	0.070336178
ENSG00000011105	TSPAN9	ENSG00000011105	protein_coding	10867	736.1623432	-0.113950261	0.208849587	-0.545609223	0.585334583	0.735777609
ENSG00000011114	BTBD7	ENSG00000011114	protein_coding	55727	332.2770593	-0.02177005	0.091959161	-0.236736071	0.81286155	0.891369745
ENSG00000011132	APBA3	ENSG00000011132	protein_coding	9546	140.2312333	0.072195375	0.083380859	0.865850697	0.386572043	0.567648045
ENSG00000011143	MKS1	ENSG00000011143	protein_coding	54903	88.46675195	-0.261421917	0.126697998	-2.063346863	0.039079685	0.128236694
ENSG00000011198	ABHD5	ENSG00000011198	protein_coding	51099	150.0549873	0.852431957	0.284630885	2.994868102	0.002745635	0.023444279
ENSG00000011201	ANOS1	ENSG00000011201	protein_coding	3730	58.04422172	-0.11003888	0.427831967	-0.257201163	0.797023486	0.880899518
ENSG00000011243	AKAP8L	ENSG00000011243	protein_coding	26993	421.9128384	0.102290775	0.086118627	1.187789199	0.234916471	0.413119501
ENSG00000011258	MBTD1	ENSG00000011258	protein_coding	54799	135.8386056	0.005383342	0.093863977	0.057352583	0.954264334	0.974827933
ENSG00000011260	UTP18	ENSG00000011260	protein_coding	51096	150.0704432	0.064897054	0.14097342	0.460349572	0.645265325	0.779692903
ENSG00000011275	RNF216	ENSG00000011275	protein_coding	54476	584.9092288	0.02441612	0.081810864	0.29844594	0.765362831	0.861122579
ENSG00000011295	TTC19	ENSG00000011295	protein_coding	54902	360.8517651	-0.190846809	0.139367074	-1.369382336	0.170879793	0.335983603
ENSG00000011304	PTBP1	ENSG00000011304	protein_coding	5725	1540.793186	0.260225461	0.091154111	2.854785802	0.004306586	0.031059065
ENSG00000011332	DPF1	ENSG00000011332	protein_coding	8193	17.20732142	-1.214194723	0.55102342	-2.203526526	0.027557659	0.101895218
ENSG00000011347	SYT7	ENSG00000011347	protein_coding	9066	31.32761186	-1.527476855	0.440163267	-3.470250629	0.000519973	0.007787306
ENSG00000011376	LARS2	ENSG00000011376	protein_coding	23395	133.9004188	-0.392950478	0.142170169	-2.763944656	0.005710722	0.037189188
ENSG00000011405	PIK3C2A	ENSG00000011405	protein_coding	5286	386.8664366	-0.121349138	0.117903308	-1.029225898	0.303373535	0.486472332
ENSG00000011422	PLAUR	ENSG00000011422	protein_coding	5329	1918.518574	1.091329227	0.494778444	2.205692748	0.02740552	0.101522324
ENSG00000011426	ANLN	ENSG00000011426	protein_coding	54443	87.73248553	0.391249639	0.472430192	0.828163919	0.407577674	0.587600907
ENSG00000011451	WIZ	ENSG00000011451	protein_coding	58525	508.9162689	-0.017118912	0.093835841	-0.182434684	0.855241609	0.916870236
ENSG00000011454	RABGAP1	ENSG00000011454	protein_coding	23637	820.0370601	-0.284911233	0.208034587	-1.369537808	0.170831225	0.335951499
ENSG00000011465	DCN	ENSG00000011465	protein_coding	1634	15186.80779	0.715629586	0.292577883	2.445945604	0.01444728	0.067899958
ENSG00000011478	QPCTL	ENSG00000011478	protein_coding	54814	110.8188008	0.135325845	0.134168902	1.008623032	0.313155457	0.496766335
ENSG00000011485	PPP5C	ENSG00000011485	protein_coding	5536	398.5825889	-0.20205072	0.111795767	-1.807319947	0.070712408	0.188791153
ENSG00000011523	CEP68	ENSG00000011523	protein_coding	23177	314.8006437	-0.668226788	0.162670444	-4.107856186	3.99e-05	0.00137781
ENSG00000011566	MAP4K3	ENSG00000011566	protein_coding	8491	229.913996	0.005205798	0.097733109	0.05326545	0.957520408	0.976621341
ENSG00000011590	ZBTB32	ENSG00000011590	protein_coding	27033	8.749019896	0.798208869	0.451165269	1.769216126	0.076857814	0.199384884
ENSG00000011600	TYROBP	ENSG00000011600	protein_coding	7305	1261.660221	0.765788127	0.465644101	1.644578177	0.10005683	0.23635846
ENSG00000011638	TMEM159	ENSG00000011638	protein_coding	57146	157.0102165	0.119977472	0.209383879	0.573002431	0.566643048	0.720822877
ENSG00000011677	GABRA3	ENSG00000011677	protein_coding	2556	2.663304477	-1.502839918	0.67497414	-2.22651481	0.025979718	0.0982753
ENSG00000012048	BRCA1	ENSG00000012048	protein_coding	672	45.38527455	-0.279941892	0.212587528	-1.316831215	0.187895207	0.35741646
ENSG00000012061	ERCC1	ENSG00000012061	protein_coding	2067	390.2010746	0.31881467	0.117250483	2.71909046	0.00654617	0.040693049
ENSG00000012124	CD22	ENSG00000012124	protein_coding	933	48.1933466	0.876582969	0.45075209	1.944711935	0.051809658	0.154224993
ENSG00000012171	SEMA3B	ENSG00000012171	protein_coding	7869	486.7993885	-1.164750101	0.299125974	-3.893844739	9.87e-05	0.00261687
ENSG00000012174	MBTPS2	ENSG00000012174	protein_coding	51360	146.5644438	0.195660313	0.13270413	1.474410122	0.140371201	0.295104256
ENSG00000012211	PRICKLE3	ENSG00000012211	protein_coding	4007	67.16755499	0.222636501	0.156074619	1.426474743	0.153731352	0.313609354
ENSG00000012223	LTF	ENSG00000012223	protein_coding	4057	50.67083451	1.666491914	0.61778259	2.697537843	0.006985434	0.042480614
ENSG00000012232	EXTL3	ENSG00000012232	protein_coding	2137	688.9315487	-0.227461779	0.116798807	-1.947466632	0.051478816	0.153533779
ENSG00000012504	NR1H4	ENSG00000012504	protein_coding	9971	0.696229896	1.282213833	0.879830901	1.457341215	0.145022215	0.301669257
ENSG00000012660	ELOVL5	ENSG00000012660	protein_coding	60481	829.2917609	-0.147353841	0.194371436	-0.758104401	0.448388485	0.624239305
ENSG00000012779	ALOX5	ENSG00000012779	protein_coding	240	771.2813016	1.185047286	0.473763405	2.501348297	0.012372144	0.061440052
ENSG00000012817	KDM5D	ENSG00000012817	protein_coding	8284	284.2518328	-0.959567886	0.960402945	-0.999130512	0.317731472	0.501679078
ENSG00000012822	CALCOCO1	ENSG00000012822	protein_coding	57658	1818.919817	-0.239919289	0.159948756	-1.499975962	0.133620629	0.285977673
ENSG00000012963	UBR7	ENSG00000012963	protein_coding	55148	223.2758885	-0.092724624	0.075805768	-1.223186922	0.221259104	0.397046329
ENSG00000012983	MAP4K5	ENSG00000012983	protein_coding	11183	462.2259917	0.401332493	0.120764619	3.323262212	0.000889712	0.011061463
ENSG00000013016	EHD3	ENSG00000013016	protein_coding	30845	537.6094223	0.463685643	0.272453246	1.701890693	0.088775861	0.218979851
ENSG00000013275	PSMC4	ENSG00000013275	protein_coding	5704	561.6473366	0.173422643	0.091752991	1.890103425	0.058744129	0.166759333
ENSG00000013288	MAN2B2	ENSG00000013288	protein_coding	23324	836.1633286	-0.03534627	0.118793094	-0.297544821	0.766050595	0.861594805
ENSG00000013293	SLC7A14	ENSG00000013293	protein_coding	57709	12.47558662	-0.891074421	0.411669607	-2.164537789	0.0304231	0.108729068
ENSG00000013297	CLDN11	ENSG00000013297	protein_coding	5010	739.7914584	0.12982506	0.383577719	0.338458293	0.735017851	0.841248035
ENSG00000013306	SLC25A39	ENSG00000013306	protein_coding	51629	762.345732	0.1301352	0.142810635	0.911243057	0.362167322	0.545175237
ENSG00000013364	MVP	ENSG00000013364	protein_coding	50951	1937.926575	0.479324446	0.161090822	2.975491958	0.00292519	0.024408053
ENSG00000013374	NUB1	ENSG00000013374	protein_coding	51667	473.8693179	-0.037781796	0.082963029	-0.455405213	0.648817746	0.781954174
ENSG00000013375	PGM3	ENSG00000013375	protein_coding	5238	401.9468047	0.773569029	0.209002429	3.701244197	0.000214545	0.004465679
ENSG00000013392	RWDD2A	ENSG00000013392	protein_coding	112611	62.2555307	0.012956304	0.15840983	0.081789771	0.93481389	0.96329448
ENSG00000013441	CLK1	ENSG00000013441	protein_coding	1195	1731.806662	0.311954407	0.130709873	2.386617005	0.017004196	0.075109141
ENSG00000013503	POLR3B	ENSG00000013503	protein_coding	55703	62.83441	-0.213166841	0.127606448	-1.670502111	0.094820062	0.228368511
ENSG00000013523	ANGEL1	ENSG00000013523	protein_coding	23357	259.8382998	-0.327822277	0.120655362	-2.71701375	0.006587387	0.040833322
ENSG00000013561	RNF14	ENSG00000013561	protein_coding	9604	319.4047326	-0.126585919	0.091219503	-1.387706739	0.165226363	0.328380068
ENSG00000013563	DNASE1L1	ENSG00000013563	protein_coding	1774	176.5157387	0.248010164	0.146786138	1.689602074	0.091104109	0.222661593
ENSG00000013573	DDX11	ENSG00000013573	protein_coding	1663	88.45321278	-0.088456756	0.260627714	-0.339398888	0.734309256	0.840821266
ENSG00000013583	HEBP1	ENSG00000013583	protein_coding	50865	204.6634301	0.09652358	0.090243421	1.069591321	0.284803303	0.467035067
ENSG00000013588	GPRC5A	ENSG00000013588	protein_coding	9052	984.1054968	0.783328393	0.3800606	2.061061823	0.039297142	0.128685584
ENSG00000013619	MAMLD1	ENSG00000013619	protein_coding	10046	195.779745	0.110992185	0.221309929	0.501523747	0.616002569	0.759003725
ENSG00000013725	CD6	ENSG00000013725	protein_coding	923	110.4779778	1.212857935	0.443425951	2.735198361	0.00623427	0.039508863
ENSG00000013810	TACC3	ENSG00000013810	protein_coding	10460	174.9368288	0.582147655	0.367532843	1.583933696	0.113208808	0.256302954
ENSG00000014123	UFL1	ENSG00000014123	protein_coding	23376	261.9836502	-0.178882377	0.087088231	-2.054036176	0.03997219	0.130012195
ENSG00000014138	POLA2	ENSG00000014138	protein_coding	23649	82.4117234	0.168106172	0.121125096	1.38787235	0.165175919	0.328306906
ENSG00000014164	ZC3H3	ENSG00000014164	protein_coding	23144	151.3435093	0.122218918	0.106514164	1.147442875	0.25119863	0.430743763
ENSG00000014216	CAPN1	ENSG00000014216	protein_coding	823	1096.758568	0.030365025	0.084576875	0.359022777	0.71957805	0.830245238
ENSG00000014257	ACP3	ENSG00000014257	protein_coding	55	13.67973511	0.437056996	0.434004707	1.007032848	0.313918989	0.497634843
ENSG00000014641	MDH1	ENSG00000014641	protein_coding	4190	592.1408504	-0.378333756	0.12062464	-3.136454995	0.001710037	0.016963718
ENSG00000014824	SLC30A9	ENSG00000014824	protein_coding	10463	386.6525017	-0.161669032	0.07176594	-2.252726458	0.024276402	0.093855242
ENSG00000014914	MTMR11	ENSG00000014914	protein_coding	10903	482.9565144	-0.073401661	0.227415437	-0.322764636	0.746873497	0.849407677
ENSG00000014919	COX15	ENSG00000014919	protein_coding	1355	204.6337556	-0.285260041	0.078265863	-3.644756839	0.000267645	0.005103262
ENSG00000015133	CCDC88C	ENSG00000015133	protein_coding	440193	140.4422114	0.447187206	0.314690783	1.421036874	0.15530604	0.315619067
ENSG00000015153	YAF2	ENSG00000015153	protein_coding	10138	110.8091157	-0.043996875	0.083038331	-0.529838144	0.596224156	0.744005939
ENSG00000015171	ZMYND11	ENSG00000015171	protein_coding	10771	755.0882767	-0.387388558	0.139137194	-2.784219994	0.005365663	0.035798501
ENSG00000015285	WAS	ENSG00000015285	protein_coding	7454	351.3393149	0.894799706	0.451745471	1.980760767	0.047618108	0.145428242
ENSG00000015413	DPEP1	ENSG00000015413	protein_coding	1800	4.452003029	0.507780561	0.805932012	0.630053843	0.528659357	0.691122884
ENSG00000015475	BID	ENSG00000015475	protein_coding	637	172.6476253	0.182972464	0.291004269	0.628762129	0.529504797	0.69155239
ENSG00000015479					1495.678421	-0.144781613	0.072676228	-1.992145386	0.046355108	0.143000865
ENSG00000015520	NPC1L1	ENSG00000015520	protein_coding	29881	6.531820587	0.071439112	0.51161453	0.139634642	0.888948669	0.93683698
ENSG00000015532	XYLT2	ENSG00000015532	protein_coding	64132	297.230188	0.037014637	0.118195832	0.313163642	0.754156339	0.853789543
ENSG00000015568	RGPD5	ENSG00000015568	protein_coding	84220	0.051091927	0.00651727	3.316288725	0.00196523	0.998431974
ENSG00000015592	STMN4	ENSG00000015592	protein_coding	81551	24.06807162	-3.048658158	0.554585041	-5.497187865	3.86e-08	6.32e-06
ENSG00000015676	NUDCD3	ENSG00000015676	protein_coding	23386	820.85071	-0.262978164	0.123444049	-2.130342987	0.033143307	0.115290643
ENSG00000016082	ISL1	ENSG00000016082	protein_coding	3670	0.045643064	-0.173816172	3.316288725	-0.052412859	0.958199728
ENSG00000016391	CHDH	ENSG00000016391	protein_coding	55349	27.70467043	-1.927461397	0.432813024	-4.453335024	8.45e-06	0.000465708
ENSG00000016402	IL20RA	ENSG00000016402	protein_coding	53832	11.02632827	-2.648626885	0.577182277	-4.588891567	4.46e-06	0.000288991
ENSG00000016490	CLCA1	ENSG00000016490	protein_coding	1179	0.035926674	0.00651727	3.316288725	0.00196523	0.998431974
ENSG00000016602	CLCA4	ENSG00000016602	protein_coding	22802	0.697155381	-1.428032781	0.946272235	-1.509114109	0.131269624	0.282960535
ENSG00000016864	GLT8D1	ENSG00000016864	protein_coding	55830	387.3763287	0.334156597	0.124849564	2.676473891	0.007440136	0.044271412
ENSG00000017260	ATP2C1	ENSG00000017260	protein_coding	27032	604.5221282	0.083734566	0.09129638	0.91717291	0.35905204	0.54224829
ENSG00000017373					50.70797709	-2.072315985	0.476408077	-4.349875847	1.36e-05	0.000644464
ENSG00000017427	IGF1	ENSG00000017427	protein_coding	3479	46.57059482	0.916338125	0.399145345	2.295750497	0.021690151	0.086970067
ENSG00000017483	SLC38A5	ENSG00000017483	protein_coding	92745	218.3724056	-0.934732282	0.441434919	-2.117486049	0.034218618	0.117637796
ENSG00000017621					16.65997894	-0.312099147	0.200139338	-1.559409314	0.118899533	0.264908763
ENSG00000017797	RALBP1	ENSG00000017797	protein_coding	85021	479.0814747	-0.101882815	0.088035116	-1.157297447	0.247150856	0.426352931
ENSG00000018189	RUFY3	ENSG00000018189	protein_coding	22902	378.9596594	-0.203074684	0.124333221	-1.63330993	0.102403829	0.240009399
ENSG00000018236	CNTN1	ENSG00000018236	protein_coding	1272	64.58979786	-1.737288605	0.580183863	-2.99437595	0.002750069	0.023459848
ENSG00000018280	SLC11A1	ENSG00000018280	protein_coding	6556	2097.919983	1.918724632	0.560372977	3.424013489	0.000617036	0.008689737
ENSG00000018408	WWTR1	ENSG00000018408	protein_coding	25937	1657.613208	0.59364675	0.215818858	2.750671356	0.005947328	0.038203133
ENSG00000018510	AGPS	ENSG00000018510	protein_coding	8540	274.2812067	0.158095474	0.104329144	1.515352938	0.129683049	0.280393893
ENSG00000018607	ZNF806	ENSG00000018607	transcribed_unprocessed_pseudogene	646915	0.186853292	0.221548063	1.217966714	0.181899932	0.855661258
ENSG00000018610	CXorf56	ENSG00000018610	protein_coding	63932	109.0857809	-0.185832065	0.093759521	-1.982007406	0.047478412	0.14519049
ENSG00000018625	ATP1A2	ENSG00000018625	protein_coding	477	8591.158691	-2.740478288	0.583481009	-4.696773755	2.64e-06	0.000192294
ENSG00000018699	TTC27	ENSG00000018699	protein_coding	55622	100.9610683	-0.014915607	0.124127951	-0.12016316	0.904353901	0.946897854
ENSG00000018869	ZNF582	ENSG00000018869	protein_coding	147948	27.53474636	-0.332734452	0.164394563	-2.023999129	0.042970241	0.136177043
ENSG00000019102	VSIG2	ENSG00000019102	protein_coding	23584	31.3464783	-0.241422826	0.257489072	-0.937604162	0.348447872	0.53200543
ENSG00000019144	PHLDB1	ENSG00000019144	protein_coding	23187	2053.903136	0.431142227	0.218885486	1.96971592	0.048870937	0.148253974
ENSG00000019169	MARCO	ENSG00000019169	protein_coding	8685	370.270324	0.383090122	0.507720654	0.754529324	0.450531444	0.625487043
ENSG00000019186	CYP24A1	ENSG00000019186	protein_coding	1591	4.411030428	2.422509075	1.059804562	2.285807367	0.022265531	0.088423236
ENSG00000019485	PRDM11	ENSG00000019485	protein_coding	56981	87.38864898	-0.451343867	0.226062129	-1.996547891	0.045874318	0.142145356
ENSG00000019505	SYT13	ENSG00000019505	protein_coding	57586	7.724064378	-1.418362233	0.780014183	-1.818380055	0.069006065	0.185448505
ENSG00000019549	SNAI2	ENSG00000019549	protein_coding	6591	196.7485621	1.072721549	0.283558494	3.783069709	0.000154906	0.003593879
ENSG00000019582	CD74	ENSG00000019582	protein_coding	972	8980.372549	0.467390366	0.277019344	1.687212017	0.091562592	0.223373372
ENSG00000019991	HGF	ENSG00000019991	protein_coding	3082	190.5893593	0.618726041	0.285343142	2.168357843	0.030131471	0.108140995
ENSG00000019995	ZRANB1	ENSG00000019995	protein_coding	54764	466.8943097	-0.04995614	0.102849531	-0.485720642	0.627165246	0.767279635
ENSG00000020129	NCDN	ENSG00000020129	protein_coding	23154	494.8852151	-0.104869394	0.221148331	-0.474203868	0.635354535	0.772992216
ENSG00000020181	ADGRA2	ENSG00000020181	protein_coding	25960	1559.272633	-0.493818697	0.241313943	-2.046374492	0.04071954	0.131519307
ENSG00000020219	CCT8L1P	ENSG00000020219	processed_pseudogene	155100	0.285120378	-1.635411619	1.281789702	-1.275881384	0.201997453
ENSG00000020256	ZFP64	ENSG00000020256	protein_coding	55734	84.84971552	0.06234519	0.163591684	0.381102441	0.703127236	0.819038086
ENSG00000020426	MNAT1	ENSG00000020426	protein_coding	4331	88.6607738	0.06446879	0.114368879	0.563691723	0.572963952	0.726184975
ENSG00000020577	SAMD4A	ENSG00000020577	protein_coding	23034	740.4905661	0.144145316	0.200863509	0.717628188	0.472986572	0.64494442
ENSG00000020633	RUNX3	ENSG00000020633	protein_coding	864	260.9792578	1.056541876	0.267093861	3.955695099	7.63e-05	0.002180019
ENSG00000020922	MRE11	ENSG00000020922	protein_coding	4361	88.25380345	0.207527899	0.114192108	1.817357631	0.069162371	0.185702778
ENSG00000021300	PLEKHB1	ENSG00000021300	protein_coding	58473	479.4370259	-2.48351096	0.619903701	-4.006285102	6.17e-05	0.001882476
ENSG00000021355	SERPINB1	ENSG00000021355	protein_coding	1992	603.1420063	0.084314147	0.208564908	0.40425855	0.686022602	0.807546989
ENSG00000021461	CYP3A43	ENSG00000021461	protein_coding	64816	0.519162115	0.099945793	0.749549027	0.133341235	0.893923518
ENSG00000021488	SLC7A9	ENSG00000021488	protein_coding	11136	4.900799016	-0.168763554	0.306104121	-0.551327284	0.581409338	0.732602537
ENSG00000021574	SPAST	ENSG00000021574	protein_coding	6683	113.1743293	0.145967239	0.150329965	0.970978995	0.331558739	0.516167661
ENSG00000021645	NRXN3	ENSG00000021645	protein_coding	9369	83.39145478	-0.096205193	0.420968141	-0.228533191	0.819231756	0.895458385
ENSG00000021762	OSBPL5	ENSG00000021762	protein_coding	114879	670.2578702	-0.102701016	0.156028567	-0.658219309	0.510397219	0.676652124
ENSG00000021776	AQR	ENSG00000021776	protein_coding	9716	242.0939857	0.045002312	0.086736247	0.518840899	0.603871694	0.749958132
ENSG00000021826	CPS1	ENSG00000021826	protein_coding	1373	70.23878252	-0.049415888	0.201004487	-0.2458447	0.805802453	0.88697937
ENSG00000021852	C8B	ENSG00000021852	protein_coding	732	0.107196237	0.449163509	2.77591987	0.161807087	0.871457772
ENSG00000022267	FHL1	ENSG00000022267	protein_coding	27259	4793.241958	0.016341062	0.356409214	0.045849157	0.963430478	0.980034332
ENSG00000022277	RTF2	ENSG00000022277	protein_coding	51507	549.2677334	-0.083443079	0.102907366	-0.810856225	0.417448241	0.596722772
ENSG00000022355	GABRA1	ENSG00000022355	protein_coding	2554	2.252251269	-3.697505851	0.722799474	-5.115534784	3.13e-07	3.66e-05
ENSG00000022556	NLRP2	ENSG00000022556	protein_coding	55655	22.42706403	0.541074671	0.54868207	0.986135142	0.324066801	0.508581082
ENSG00000022567	SLC45A4	ENSG00000022567	protein_coding	57210	320.2402038	0.006971906	0.261923812	0.026618067	0.978764363	0.988616869
ENSG00000022840	RNF10	ENSG00000022840	protein_coding	9921	1029.777413	0.059246595	0.094397829	0.627626673	0.530248531	0.69218588
ENSG00000022976	ZNF839	ENSG00000022976	protein_coding	55778	129.5398276	-0.163245346	0.098720306	-1.653614669	0.09820583	0.233464245
ENSG00000023041	ZDHHC6	ENSG00000023041	protein_coding	64429	266.9517392	0.04670726	0.082333058	0.567296553	0.570512718	0.724224603
ENSG00000023171	GRAMD1B	ENSG00000023171	protein_coding	57476	129.8089402	-0.707677145	0.364470079	-1.94166047	0.052178217	0.154843601
ENSG00000023191	RNH1	ENSG00000023191	protein_coding	6050	1719.118725	0.108899368	0.088648819	1.228435631	0.219283479	0.394825027
ENSG00000023228	NDUFS1	ENSG00000023228	protein_coding	4719	391.5133977	-0.385540403	0.087105715	-4.426120641	9.59e-06	0.000506502
ENSG00000023287	RB1CC1	ENSG00000023287	protein_coding	9821	364.2059242	0.073174342	0.10941891	0.668754079	0.503652364	0.671673296
ENSG00000023318	ERP44	ENSG00000023318	protein_coding	23071	414.0444472	0.315815915	0.119707956	2.638219926	0.008334251	0.047600425
ENSG00000023330	ALAS1	ENSG00000023330	protein_coding	211	267.8260697	0.059306364	0.154345985	0.384243002	0.700798349	0.817388766
ENSG00000023445	BIRC3	ENSG00000023445	protein_coding	330	321.9313162	0.62244809	0.363782295	1.711045583	0.087072698	0.216195971
ENSG00000023516	AKAP11	ENSG00000023516	protein_coding	11215	395.0886622	-0.011760771	0.10559857	-0.111372445	0.91132101	0.949974294
ENSG00000023572	GLRX2	ENSG00000023572	protein_coding	51022	30.87287618	0.301231533	0.186065792	1.618951718	0.105457652	0.244816737
ENSG00000023608	SNAPC1	ENSG00000023608	protein_coding	6617	66.03762857	0.602242468	0.185137855	3.252940715	0.001142173	0.012974442
ENSG00000023697	DERA	ENSG00000023697	protein_coding	51071	112.9747836	-0.081198871	0.110005627	-0.738133797	0.460433148	0.633874593
ENSG00000023734	STRAP	ENSG00000023734	protein_coding	11171	710.4393407	0.204397834	0.095991228	2.12933868	0.03322625	0.115445758
ENSG00000023839	ABCC2	ENSG00000023839	protein_coding	1244	12.54887499	0.376232243	0.236315659	1.592074959	0.111367863	0.253565366
ENSG00000023892	DEF6	ENSG00000023892	protein_coding	1671	235.3255953	0.770397712	0.371644291	2.072943751	0.038177515	0.126157006
ENSG00000023902	PLEKHO1	ENSG00000023902	protein_coding	51177	888.715412	-0.099813878	0.157484406	-0.633801662	0.526210269	0.689305684
ENSG00000023909	GCLM	ENSG00000023909	protein_coding	2730	173.8856455	0.579230299	0.303096393	1.911043195	0.05599903	0.161654839
ENSG00000024048	UBR2	ENSG00000024048	protein_coding	23304	469.5019809	0.038332797	0.097046693	0.394993337	0.692847805	0.811875612
ENSG00000024422	EHD2	ENSG00000024422	protein_coding	30846	2066.350452	0.083904385	0.222115162	0.377751722	0.705615041	0.820661712
ENSG00000024526	DEPDC1	ENSG00000024526	protein_coding	55635	8.277420303	0.234366481	0.681042385	0.344129067	0.730749224	0.837995372
ENSG00000024862	CCDC28A	ENSG00000024862	protein_coding	25901	120.6513702	-0.041719213	0.132486485	-0.314894102	0.75284206	0.853013197
ENSG00000025039	RRAGD	ENSG00000025039	protein_coding	58528	135.7383768	-0.479217469	0.233385523	-2.053329889	0.040040594	0.130130777
ENSG00000025156	HSF2	ENSG00000025156	protein_coding	3298	81.1225669	-0.262442118	0.097384838	-2.694897101	0.007041037	0.04270014
ENSG00000025293	PHF20	ENSG00000025293	protein_coding	51230	355.7883153	0.023665201	0.102982935	0.229797308	0.818249276	0.894942253
ENSG00000025423	HSD17B6	ENSG00000025423	protein_coding	8630	32.9857766	-0.685538584	0.509848784	-1.344591977	0.178757036	0.345778228
ENSG00000025434	NR1H3	ENSG00000025434	protein_coding	10062	226.6268566	0.208729586	0.272512697	0.765944442	0.443709361	0.6201495
ENSG00000025708	TYMP	ENSG00000025708	protein_coding	1890	1580.445203	1.179133864	0.457043072	2.57991847	0.009882364	0.053078101
ENSG00000025770	NCAPH2	ENSG00000025770	protein_coding	29781	383.7361061	-0.055078559	0.082450748	-0.668017706	0.50412229	0.67177252
ENSG00000025772	TOMM34	ENSG00000025772	protein_coding	10953	183.1281185	0.120854301	0.184940531	0.653476556	0.513449099	0.679311641
ENSG00000025796	SEC63	ENSG00000025796	protein_coding	11231	662.4582915	0.063196822	0.070905038	0.891288178	0.372774589	0.554977508
ENSG00000025800	KPNA6	ENSG00000025800	protein_coding	23633	545.4844882	-0.03937111	0.078808161	-0.499581627	0.617369698	0.759669769
ENSG00000026025	VIM	ENSG00000026025	protein_coding	7431	26470.91797	0.036793924	0.135593001	0.271355632	0.786117523	0.873859037
ENSG00000026036	RTEL1-TNFRSF6B	ENSG00000026036	protein_coding	100533107	74.85791911	-0.066567421	0.136784723	-0.4866583	0.626500501	0.766791272
ENSG00000026103	FAS	ENSG00000026103	protein_coding	2194	325.2495584	0.766610346	0.225564844	3.398625132	0.000677255	0.009178193
ENSG00000026297	RNASET2	ENSG00000026297	protein_coding	8635	316.0512593	0.228951312	0.344781845	0.664046892	0.506660299	0.673886741
ENSG00000026508	CD44	ENSG00000026508	protein_coding	960	2577.591037	0.825355197	0.346046112	2.385101778	0.017074397	0.075261603
ENSG00000026559	KCNG1	ENSG00000026559	protein_coding	3755	6.342796638	1.014922604	0.466759626	2.174401012	0.029675032	0.107141548
ENSG00000026652	AGPAT4	ENSG00000026652	protein_coding	56895	225.4580584	0.221747225	0.180433003	1.228972647	0.219082062	0.394521364
ENSG00000026751	SLAMF7	ENSG00000026751	protein_coding	57823	62.02534244	1.950766081	0.454223819	4.294724317	1.75e-05	0.000769516
ENSG00000026950	BTN3A1	ENSG00000026950	protein_coding	11119	378.5113688	0.502505748	0.172498379	2.913104168	0.003578552	0.027603681
ENSG00000027001	MIPEP	ENSG00000027001	protein_coding	4285	68.66281259	-0.264466356	0.14979356	-1.765538897	0.077473239	0.20051239
ENSG00000027075	PRKCH	ENSG00000027075	protein_coding	5583	205.5704191	0.359991291	0.258672596	1.391687006	0.164017199	0.327006452
ENSG00000027644	INSRR	ENSG00000027644	protein_coding	3645	171.2501573	-2.517650588	0.565659247	-4.450825475	8.55e-06	0.000469247
ENSG00000027697	IFNGR1	ENSG00000027697	protein_coding	3459	955.8490908	0.506597848	0.237986478	2.128683326	0.033280469	0.11553413
ENSG00000027847	B4GALT7	ENSG00000027847	protein_coding	11285	243.4231934	0.231704073	0.106431626	2.177022768	0.029478869	0.106609118
ENSG00000027869	SH2D2A	ENSG00000027869	protein_coding	9047	93.81085258	0.998500618	0.408491103	2.444363198	0.01451081	0.068078965
ENSG00000028116	VRK2	ENSG00000028116	protein_coding	7444	75.35216534	0.313285575	0.141860332	2.208408583	0.027215804	0.101034529
ENSG00000028137	TNFRSF1B	ENSG00000028137	protein_coding	7133	1374.133183	0.492290555	0.382823678	1.285945942	0.198461928	0.370589522
ENSG00000028203	VEZT	ENSG00000028203	protein_coding	55591	475.4612421	0.026357159	0.109299561	0.24114607	0.809441908	0.889395066
ENSG00000028277	POU2F2	ENSG00000028277	protein_coding	5452	152.9332102	0.358868993	0.255041556	1.407100072	0.159397717	0.321207737
ENSG00000028310	BRD9	ENSG00000028310	protein_coding	65980	369.1320875	0.098846227	0.080069849	1.234499978	0.217016655	0.392135769
ENSG00000028528	SNX1	ENSG00000028528	protein_coding	6642	1102.553006	-0.16999551	0.074230337	-2.290108298	0.022015039	0.087751486
ENSG00000028839	TBPL1	ENSG00000028839	protein_coding	9519	101.7699594	0.204207462	0.078526854	2.600479359	0.009309362	0.051185669
ENSG00000029153	ARNTL2	ENSG00000029153	protein_coding	56938	144.8251379	0.698480324	0.276782002	2.523575659	0.011616806	0.059032691
ENSG00000029363	BCLAF1	ENSG00000029363	protein_coding	9774	772.8988911	0.065858545	0.090951469	0.724106441	0.469000391	0.641296177
ENSG00000029364	SLC39A9	ENSG00000029364	protein_coding	55334	447.5467059	0.049616823	0.07333662	0.67656272	0.498683439	0.667628118
ENSG00000029534	ANK1	ENSG00000029534	protein_coding	286	142.890063	-0.277811538	0.240013655	-1.157482215	0.247075401	0.426344928
ENSG00000029559	IBSP	ENSG00000029559	protein_coding	3381	17.8226658	1.858903917	0.771660671	2.408965477	0.015997811	0.07225418
ENSG00000029639	TFB1M	ENSG00000029639	protein_coding	51106	46.6119427	-0.052423677	0.131351487	-0.399109884	0.68981224	0.809997145
ENSG00000029725	RABEP1	ENSG00000029725	protein_coding	9135	543.3790295	-0.099498619	0.068483652	-1.452881322	0.146256708	0.303396839
ENSG00000029993	HMGB3	ENSG00000029993	protein_coding	3149	55.0503971	-0.037659489	0.261392999	-0.144072296	0.885443381	0.934959714
ENSG00000030066	NUP160	ENSG00000030066	protein_coding	23279	352.571877	0.011880414	0.108454249	0.109543091	0.912771745	0.950711982
ENSG00000030110	BAK1	ENSG00000030110	protein_coding	578	87.78060805	0.316082717	0.12320559	2.565490059	0.010303017	0.054495336
ENSG00000030304	MUSK	ENSG00000030304	protein_coding	4593	1.181806799	-1.912176968	0.937507564	-2.039638975	0.041386297	0.133018961
ENSG00000030419	IKZF2	ENSG00000030419	protein_coding	22807	39.51220427	0.09369306	0.181822637	0.515299204	0.606343955	0.752285503
ENSG00000030582	GRN	ENSG00000030582	protein_coding	2896	3306.451768	0.54668129	0.306842947	1.78163225	0.074809222	0.195608651
ENSG00000031003	FAM13B	ENSG00000031003	protein_coding	51306	401.0084196	-0.286485328	0.140429127	-2.040070554	0.041343299	0.13291456
ENSG00000031081	ARHGAP31	ENSG00000031081	protein_coding	57514	493.0827397	0.006822725	0.149794897	0.045547113	0.963671223	0.980056355
ENSG00000031544					2.168783886	0.51944326	0.427172286	1.216004122	0.223983352	0.40056194
ENSG00000031691	CENPQ	ENSG00000031691	protein_coding	55166	28.34243093	-0.251497852	0.17533262	-1.434404231	0.151456941	0.310627325
ENSG00000031698	SARS1	ENSG00000031698	protein_coding	6301	1140.507865	0.057998635	0.077534981	0.74803184	0.454440953	0.628761336
ENSG00000031823	RANBP3	ENSG00000031823	protein_coding	8498	437.9091018	-0.126999777	0.069973467	-1.814970473	0.069528447	0.186492774
ENSG00000032219	ARID4A	ENSG00000032219	protein_coding	5926	204.2936052	0.16431842	0.134234595	1.224113799	0.220909301	0.396625497
ENSG00000032389	EIPR1	ENSG00000032389	protein_coding	7260	107.7633494	-0.107558386	0.163339664	-0.658495205	0.510219977	0.676528879
ENSG00000032444	PNPLA6	ENSG00000032444	protein_coding	10908	860.3164719	0.253445709	0.200960632	1.26117094	0.207247266	0.381277973
ENSG00000032742	IFT88	ENSG00000032742	protein_coding	8100	90.78580894	-0.269360047	0.092664546	-2.90682963	0.00365112	0.027877701
ENSG00000033011	ALG1	ENSG00000033011	protein_coding	56052	67.91992167	-0.081861897	0.149010305	-0.549370707	0.582751073	0.733689573
ENSG00000033030	ZCCHC8	ENSG00000033030	protein_coding	55596	246.7244901	0.124254121	0.09738865	1.275858336	0.202005601	0.375173248
ENSG00000033050	ABCF2	ENSG00000033050	protein_coding	10061	382.2869345	0.136346507	0.099593096	1.369035736	0.170988104	0.336114238
ENSG00000033100	CHPF2	ENSG00000033100	protein_coding	54480	797.7554086	0.771829577	0.153211915	5.037660279	4.71e-07	5.09e-05
ENSG00000033122	LRRC7	ENSG00000033122	protein_coding	57554	7.857208071	-1.148230559	0.320116816	-3.586911098	0.000334618	0.005903501
ENSG00000033170	FUT8	ENSG00000033170	protein_coding	2530	156.6251156	-0.235799577	0.168434713	-1.399946445	0.161529356	0.324001562
ENSG00000033178	UBA6	ENSG00000033178	protein_coding	55236	318.5742246	0.590706674	0.215020719	2.74720816	0.006010497	0.038506198
ENSG00000033327	GAB2	ENSG00000033327	protein_coding	9846	756.5784714	0.640564626	0.180422494	3.550359009	0.000384706	0.006469618
ENSG00000033627	ATP6V0A1	ENSG00000033627	protein_coding	535	797.1922502	-0.216143367	0.107529677	-2.010081048	0.044422612	0.139147482
ENSG00000033800	PIAS1	ENSG00000033800	protein_coding	8554	179.4859416	-0.03031336	0.151974088	-0.199464003	0.841899799	0.908524594
ENSG00000033867	SLC4A7	ENSG00000033867	protein_coding	9497	374.1738875	0.335156963	0.22955101	1.460054401	0.144275123	0.300660568
ENSG00000034053	APBA2	ENSG00000034053	protein_coding	321	110.2254351	0.444353917	0.318502452	1.395134996	0.162975135	0.325633754
ENSG00000034063					28.48968327	0.216278882	0.517685717	0.417780277	0.676107772	0.800768572
ENSG00000034152	MAP2K3	ENSG00000034152	protein_coding	5606	766.0914667	0.648864902	0.228924864	2.834401169	0.004591166	0.032300453
ENSG00000034239	EFCAB1	ENSG00000034239	protein_coding	79645	13.50803728	-0.786678515	0.498712269	-1.577419614	0.114699005	0.258846503
ENSG00000034510	TMSB10	ENSG00000034510	protein_coding	9168	4711.953879	0.45512075	0.237112183	1.919432161	0.054929664	0.159760407
ENSG00000034533	ASTE1	ENSG00000034533	protein_coding	28990	46.70924968	-0.32721014	0.116497445	-2.808732323	0.004973698	0.034104954
ENSG00000034677	RNF19A	ENSG00000034677	protein_coding	25897	438.0652011	0.044456799	0.143954687	0.308824953	0.757454687	0.855667208
ENSG00000034693	PEX3	ENSG00000034693	protein_coding	8504	74.7685201	-0.064138934	0.105194038	-0.609720241	0.542047144	0.701438421
ENSG00000034713	GABARAPL2	ENSG00000034713	protein_coding	11345	621.0099112	-0.272828843	0.110065659	-2.478782632	0.013183162	0.064121991
ENSG00000034971	MYOC	ENSG00000034971	protein_coding	4653	8.567224187	-1.79311083	0.915115044	-1.959437604	0.05006156	0.150599622
ENSG00000035115	SH3YL1	ENSG00000035115	protein_coding	26751	177.8582528	-0.307261315	0.128265618	-2.395508003	0.016597352	0.074004338
ENSG00000035141	FAM136A	ENSG00000035141	protein_coding	84908	150.5091838	0.104158485	0.098306101	1.059532259	0.289357446	0.471926166
ENSG00000035403	VCL	ENSG00000035403	protein_coding	7414	5339.355366	-0.416527254	0.238140057	-1.749085222	0.080276289	0.205311555
ENSG00000035499	DEPDC1B	ENSG00000035499	protein_coding	55789	6.705636695	0.135653503	0.40111015	0.338195138	0.73521614	0.841395004
ENSG00000035664	DAPK2	ENSG00000035664	protein_coding	23604	50.6872479	0.467649071	0.265231727	1.763171684	0.077871538	0.201191114
ENSG00000035681	NSMAF	ENSG00000035681	protein_coding	8439	330.26407	0.086695844	0.101573006	0.853532326	0.393364169	0.574132033
ENSG00000035687	ADSS2	ENSG00000035687	protein_coding	159	336.1243609	0.340588886	0.07884302	4.319835597	1.56e-05	0.000713092
ENSG00000035720	STAP1	ENSG00000035720	protein_coding	26228	4.930407129	2.646828168	0.650053098	4.071710718	4.67e-05	0.001543799
ENSG00000035862	TIMP2	ENSG00000035862	protein_coding	7077	6822.941877	0.558473824	0.199703918	2.796509103	0.005165796	0.03496786
ENSG00000035928	RFC1	ENSG00000035928	protein_coding	5981	430.1453068	-0.409298127	0.145638227	-2.810375657	0.004948371	0.033969971
ENSG00000036054	TBC1D23	ENSG00000036054	protein_coding	55773	284.5644545	0.151214544	0.118705367	1.273864432	0.202711466	0.375833206
ENSG00000036257	CUL3	ENSG00000036257	protein_coding	8452	425.8799225	-0.015437347	0.086665324	-0.178125994	0.858624028	0.918872321
ENSG00000036448	MYOM2	ENSG00000036448	protein_coding	9172	37.01643376	-0.719325947	0.358560439	-2.006149785	0.04484027	0.139984881
ENSG00000036473	OTC	ENSG00000036473	protein_coding	5009	0.593769693	-0.876860452	0.793242069	-1.10541345	0.268980478
ENSG00000036530	CYP46A1	ENSG00000036530	protein_coding	10858	39.82134307	-2.103387463	0.34824409	-6.039980353	1.54e-09	3.71e-07
ENSG00000036549	ZZZ3	ENSG00000036549	protein_coding	26009	215.1526274	0.014526529	0.104901158	0.138478253	0.889862455	0.9372816
ENSG00000036565	SLC18A1	ENSG00000036565	protein_coding	6570	0.536146652	0.837809828	0.905176853	0.925575842	0.354666453
ENSG00000036672	USP2	ENSG00000036672	protein_coding	9099	82.48598982	-0.809553086	0.381996026	-2.119270965	0.034067574	0.117285964
ENSG00000036828	CASR	ENSG00000036828	protein_coding	846	0.161883721	0.221926201	1.998690078	0.111035825	0.911587938
ENSG00000037042	TUBG2	ENSG00000037042	protein_coding	27175	242.0762588	-0.307390674	0.216266969	-1.421348231	0.155215549	0.315566147
ENSG00000037241	RPL26L1	ENSG00000037241	protein_coding	51121	16.7471599	0.434092947	0.195335331	2.222296112	0.026263301	0.099009519
ENSG00000037280	FLT4	ENSG00000037280	protein_coding	2324	157.1050401	-0.904371614	0.476485467	-1.898004613	0.057695474	0.164584508
ENSG00000037474	NSUN2	ENSG00000037474	protein_coding	54888	502.6097007	0.141657645	0.100256986	1.412945384	0.157671783	0.318872516
ENSG00000037637	FBXO42	ENSG00000037637	protein_coding	54455	298.048505	0.033042458	0.09055989	0.364868572	0.715209515	0.827305508
ENSG00000037749	MFAP3	ENSG00000037749	protein_coding	4238	261.883475	0.462506913	0.161371362	2.866102801	0.004155593	0.030387685
ENSG00000037757	MRI1	ENSG00000037757	protein_coding	84245	135.582013	-0.306149511	0.177116919	-1.728516468	0.083895671	0.211093841
ENSG00000037897	METTL1	ENSG00000037897	protein_coding	4234	74.90069739	0.51014483	0.203649571	2.505013038	0.012244688	0.061027501
ENSG00000037965	HOXC8	ENSG00000037965	protein_coding	3224	0.202231465	-0.153381873	1.810851183	-0.084701534	0.932498677
ENSG00000038002	AGA	ENSG00000038002	protein_coding	175	112.6515837	-0.05366898	0.123392494	-0.434945254	0.663602166	0.792158948
ENSG00000038210	PI4K2B	ENSG00000038210	protein_coding	55300	124.4154937	0.328468818	0.148976782	2.204832286	0.027465866	0.101627159
ENSG00000038219	BOD1L1	ENSG00000038219	protein_coding	259282	544.7944498	-0.025366425	0.116661487	-0.217436157	0.827868456	0.899996757
ENSG00000038274	MAT2B	ENSG00000038274	protein_coding	27430	391.206937	-0.180879418	0.081786021	-2.211617783	0.026993086	0.100564277
ENSG00000038295	TLL1	ENSG00000038295	protein_coding	7092	12.48641635	0.52930687	0.690060979	0.767043618	0.443055582	0.619500931
ENSG00000038358	EDC4	ENSG00000038358	protein_coding	23644	461.2909989	-0.097925439	0.068349158	-1.4327234	0.151936899	0.311240593
ENSG00000038382	TRIO	ENSG00000038382	protein_coding	7204	1818.703279	0.220543965	0.151109247	1.459500124	0.144427507	0.300824479
ENSG00000038427	VCAN	ENSG00000038427	protein_coding	1462	8078.723871	1.742258721	0.426340389	4.086543915	4.38e-05	0.001476782
ENSG00000038532	CLEC16A	ENSG00000038532	protein_coding	23274	230.6362573	-0.089397355	0.087794884	-1.018252438	0.308558005	0.491773254
ENSG00000038945	MSR1	ENSG00000038945	protein_coding	4481	688.1166434	0.583983692	0.452577522	1.290350632	0.196928945	0.368430495
ENSG00000039068	CDH1	ENSG00000039068	protein_coding	51343	16.7175089	-0.655094395	0.585226941	-1.119385231	0.262975829	0.442624919
ENSG00000039123	MTREX	ENSG00000039123	protein_coding	23517	319.4378156	-0.133822933	0.08436514	-1.586234934	0.112686026	0.255407518
ENSG00000039139	DNAH5	ENSG00000039139	protein_coding	1767	16.74408002	-0.133634331	0.406036468	-0.329119037	0.742065716	0.84589731
ENSG00000039319	ZFYVE16	ENSG00000039319	protein_coding	9765	338.5158018	0.27746414	0.154711176	1.79343307	0.072903704	0.1923894
ENSG00000039523	RIPOR1	ENSG00000039523	protein_coding	79567	1034.568558	0.087445764	0.085584834	1.021743681	0.306902231	0.490009914
ENSG00000039537	C6	ENSG00000039537	protein_coding	729	20.33718234	1.970006936	0.625840158	3.147779688	0.001645156	0.01656991
ENSG00000039560	RAI14	ENSG00000039560	protein_coding	26064	736.3253537	0.696465758	0.20942142	3.325666291	0.000882075	0.011011987
ENSG00000039600	SOX30	ENSG00000039600	protein_coding	11063	1.891537574	-0.289227597	0.402453876	-0.718660234	0.472350291	0.644301314
ENSG00000039650	PNKP	ENSG00000039650	protein_coding	11284	322.3325096	0.058731003	0.096337145	0.609640269	0.54210013	0.701438421
ENSG00000039987	BEST2	ENSG00000039987	protein_coding	54831	0.983813558	0.278051074	0.745625625	0.372909762	0.709215606	0.823100252
ENSG00000040199	PHLPP2	ENSG00000040199	protein_coding	23035	182.8632876	-0.410482695	0.146739437	-2.797357717	0.005152245	0.034921053
ENSG00000040275	SPDL1	ENSG00000040275	protein_coding	54908	71.51827054	0.314533107	0.224145154	1.403256331	0.160540415	0.32259073
ENSG00000040341	STAU2	ENSG00000040341	protein_coding	27067	143.7171234	-0.252034046	0.111829439	-2.253736117	0.024212774	0.093722487
ENSG00000040487	SLC66A1	ENSG00000040487	protein_coding	54896	111.2411215	-0.01205041	0.09581236	-0.125770929	0.899913254	0.944172612
ENSG00000040531	CTNS	ENSG00000040531	protein_coding	1497	188.5407917	0.049084782	0.142421626	0.344644165	0.730361899	0.837727409
ENSG00000040608	RTN4R	ENSG00000040608	protein_coding	65078	22.04338696	-1.198465901	0.504013346	-2.377845571	0.017414117	0.076013553
ENSG00000040633	PHF23	ENSG00000040633	protein_coding	79142	256.7732206	0.313371981	0.148756302	2.106613139	0.035151127	0.119783421
ENSG00000040731	CDH10	ENSG00000040731	protein_coding	1008	4.387656956	-2.757468191	1.00401491	-2.746441474	0.006024563	0.038575787
ENSG00000040933	INPP4A	ENSG00000040933	protein_coding	3631	436.2266814	0.02191098	0.107463512	0.203892275	0.838437682	0.90673865
ENSG00000041353	RAB27B	ENSG00000041353	protein_coding	5874	40.2368301	1.047591391	0.427837963	2.448570446	0.014342438	0.067525824
ENSG00000041357	PSMA4	ENSG00000041357	protein_coding	5685	543.4999444	0.189642896	0.104516318	1.81448122	0.069603671	0.186617192
ENSG00000041515	MYO16	ENSG00000041515	protein_coding	23026	11.17763741	-1.835828442	0.583698358	-3.145166363	0.001659924	0.016660319
ENSG00000041802	LSG1	ENSG00000041802	protein_coding	55341	277.3436227	0.109429525	0.104400951	1.048165975	0.294562144	0.477429368
ENSG00000041880	PARP3	ENSG00000041880	protein_coding	10039	203.2065237	0.156008151	0.15032333	1.037817292	0.299355125	0.482437939
ENSG00000041982	TNC	ENSG00000041982	protein_coding	7134	1914.827285	1.22215131	0.505612526	2.417169762	0.01564172	0.071152985
ENSG00000041988	THAP3	ENSG00000041988	protein_coding	90326	94.03348821	-0.074835634	0.146550214	-0.510648409	0.609597272	0.75469471
ENSG00000042062	RIPOR3	ENSG00000042062	protein_coding	140876	196.9948499	0.681469733	0.371810516	1.832841474	0.066826149	0.181760485
ENSG00000042088	TDP1	ENSG00000042088	protein_coding	55775	73.33567561	0.334719371	0.184932729	1.80995204	0.070303225	0.187996579
ENSG00000042286	AIFM2	ENSG00000042286	protein_coding	84883	198.003909	-0.177996971	0.120699632	-1.474710143	0.140290488	0.295026399
ENSG00000042304	C2orf83	ENSG00000042304	protein_coding	56918	0.369290772	0.248222203	1.099291957	0.225801891	0.821355506
ENSG00000042317	SPATA7	ENSG00000042317	protein_coding	55812	54.92015441	-0.239337511	0.15671526	-1.527212546	0.126708168	0.275662627
ENSG00000042429	MED17	ENSG00000042429	protein_coding	9440	203.9609854	0.054637122	0.081447051	0.670829952	0.502328864	0.670532881
ENSG00000042445	RETSAT	ENSG00000042445	protein_coding	54884	316.056218	-0.120980761	0.128022946	-0.944992791	0.344662556	0.52906542
ENSG00000042493	CAPG	ENSG00000042493	protein_coding	822	1013.744355	0.491072716	0.394219645	1.245683013	0.212880793	0.387754896
ENSG00000042753	AP2S1	ENSG00000042753	protein_coding	1175	455.7325675	0.403350752	0.21225176	1.900341147	0.057388365	0.164097198
ENSG00000042781	USH2A	ENSG00000042781	protein_coding	7399	0.740851922	-0.419216901	0.660890096	-0.634321657	0.525870926	0.688973594
ENSG00000042832	TG	ENSG00000042832	protein_coding	7038	17.054035	0.579965374	0.229357932	2.52864756	0.011450294	0.05850753
ENSG00000042980	ADAM28	ENSG00000042980	protein_coding	10863	153.152189	0.669065254	0.350631935	1.908169759	0.056369279	0.162223348
ENSG00000043039	BARX2	ENSG00000043039	protein_coding	8538	0.680569704	-0.98751934	1.369043137	-0.721320836	0.47071214	0.643050247
ENSG00000043093	DCUN1D1	ENSG00000043093	protein_coding	54165	140.9101588	0.072509182	0.068693069	1.055553101	0.291172437	0.473848806
ENSG00000043143	JADE2	ENSG00000043143	protein_coding	23338	463.1451679	-0.399757979	0.184908792	-2.161919799	0.030624359	0.10920228
ENSG00000043355	ZIC2	ENSG00000043355	protein_coding	7546	227.2436765	-1.402937992	0.39541766	-3.54799022	0.000388183	0.006491815
ENSG00000043462	LCP2	ENSG00000043462	protein_coding	3937	448.6300898	0.92735925	0.378046879	2.453027129	0.014165965	0.066969921
ENSG00000043514	TRIT1	ENSG00000043514	protein_coding	54802	115.0911286	0.141735182	0.110146009	1.286793618	0.198166232	0.370141875
ENSG00000043591	ADRB1	ENSG00000043591	protein_coding	153	12.05604365	-1.820983713	0.50797147	-3.584814934	0.000337317	0.005925073
ENSG00000044012	GUCA2B	ENSG00000044012	protein_coding	2981	0.013065502	0.121274386	3.316288725	0.036569309	0.970828415
ENSG00000044090	CUL7	ENSG00000044090	protein_coding	9820	397.3117641	0.110166124	0.121312709	0.908116923	0.36381645	0.54671969
ENSG00000044115	CTNNA1	ENSG00000044115	protein_coding	1495	2572.234195	0.103692942	0.084099465	1.232979794	0.217583303	0.392762244
ENSG00000044446	PHKA2	ENSG00000044446	protein_coding	5256	274.8569468	-0.05146354	0.126402039	-0.407141696	0.683903921	0.805683114
ENSG00000044459	CNTLN	ENSG00000044459	protein_coding	54875	84.27078994	-0.335155352	0.122578779	-2.7342037	0.006253135	0.039554466
ENSG00000044524	EPHA3	ENSG00000044524	protein_coding	2042	109.0229405	0.482737486	0.343427124	1.405647524	0.159828817	0.321741834
ENSG00000044574	HSPA5	ENSG00000044574	protein_coding	3309	4103.665786	0.671543518	0.212599142	3.158731086	0.001584576	0.016135208
ENSG00000046604	DSG2	ENSG00000046604	protein_coding	1829	140.7947635	-0.547438038	0.597746417	-0.915836586	0.359752611	0.542942302
ENSG00000046647	GEMIN8	ENSG00000046647	protein_coding	54960	104.4920429	-0.12068031	0.114789596	-1.051317486	0.293112799	0.475848889
ENSG00000046651	OFD1	ENSG00000046651	protein_coding	8481	200.5160115	0.01949245	0.10100996	0.192975523	0.846978137	0.911862541
ENSG00000046653	GPM6B	ENSG00000046653	protein_coding	2824	626.4349594	-2.703737973	0.552942312	-4.889728841	1.01e-06	9.28e-05
ENSG00000046889	PREX2	ENSG00000046889	protein_coding	80243	153.8864474	-0.794308303	0.385243847	-2.061832551	0.039223681	0.128567399
ENSG00000047056	WDR37	ENSG00000047056	protein_coding	22884	311.105276	0.031113026	0.120479515	0.258243289	0.79621915	0.880541578
ENSG00000047188	YTHDC2	ENSG00000047188	protein_coding	64848	350.4075482	0.072539158	0.091267844	0.794794258	0.426733192	0.60493223
ENSG00000047230	CTPS2	ENSG00000047230	protein_coding	56474	114.9796416	-0.258249797	0.145288	-1.777502596	0.075485584	0.19678212
ENSG00000047249	ATP6V1H	ENSG00000047249	protein_coding	51606	300.8945702	-0.256782105	0.115448969	-2.224204413	0.026134694	0.098601866
ENSG00000047315	POLR2B	ENSG00000047315	protein_coding	5431	588.6600177	0.008184614	0.07260349	0.112730305	0.910244375	0.949496568
ENSG00000047346	FAM214A	ENSG00000047346	protein_coding	56204	200.0738703	-0.146927294	0.107579	-1.365761847	0.172013725	0.337386751
ENSG00000047365	ARAP2	ENSG00000047365	protein_coding	116984	86.97686341	-0.253409725	0.35020684	-0.723600159	0.469311244	0.641573193
ENSG00000047410	TPR	ENSG00000047410	protein_coding	7175	962.5470661	0.105734588	0.075816502	1.394611801	0.163132935	0.325859931
ENSG00000047457	CP	ENSG00000047457	protein_coding	1356	827.0730973	1.335338245	0.408255865	3.270836645	0.001072298	0.012494081
ENSG00000047578	KIAA0556	ENSG00000047578	protein_coding	23247	257.5940843	-0.018719941	0.083889845	-0.22314907	0.823419489	0.897809669
ENSG00000047579	DTNBP1	ENSG00000047579	protein_coding	84062	140.6764429	-0.323667486	0.127026372	-2.548033783	0.010833198	0.056517564
ENSG00000047597	XK	ENSG00000047597	protein_coding	7504	31.18549627	-1.497967127	0.360200768	-4.158700539	3.2e-05	0.001198633
ENSG00000047617	ANO2	ENSG00000047617	protein_coding	57101	65.94975887	-0.340912816	0.370664561	-0.919734044	0.357711757	0.540939374
ENSG00000047621	C12orf4	ENSG00000047621	protein_coding	57102	144.9639927	0.149288864	0.110690191	1.348709065	0.177430433	0.344226189
ENSG00000047634	SCML1	ENSG00000047634	protein_coding	6322	140.0889526	0.013771137	0.14719309	0.093558315	0.925460024	0.958144268
ENSG00000047644	WWC3	ENSG00000047644	protein_coding	55841	760.1152378	0.239755444	0.127953175	1.873774861	0.060961463	0.170805578
ENSG00000047648	ARHGAP6	ENSG00000047648	protein_coding	395	102.6989963	-0.945689201	0.188611483	-5.013953489	5.33e-07	5.61e-05
ENSG00000047662	FAM184B	ENSG00000047662	protein_coding	27146	89.77777993	-0.517873996	0.174272001	-2.971642001	0.002962119	0.024589362
ENSG00000047849	MAP4	ENSG00000047849	protein_coding	4134	4086.961056	-0.120189829	0.135230437	-0.888777939	0.374122434	0.55594326
ENSG00000047932	GOPC	ENSG00000047932	protein_coding	57120	323.6369897	0.159005454	0.129264074	1.230082335	0.218666274	0.394151158
ENSG00000047936	ROS1	ENSG00000047936	protein_coding	6098	0.322060133	0.539281187	1.811288788	0.29773341	0.765906642
ENSG00000048028	USP28	ENSG00000048028	protein_coding	57646	164.1745649	-0.500003318	0.181071038	-2.761365493	0.005756022	0.037383097
ENSG00000048052	HDAC9	ENSG00000048052	protein_coding	9734	133.3754794	0.795456864	0.320377789	2.482871444	0.013032811	0.063575569
ENSG00000048140	TSPAN17	ENSG00000048140	protein_coding	26262	327.2964253	0.087980603	0.138221084	0.636520861	0.524436988	0.688019087
ENSG00000048162	NOP16	ENSG00000048162	protein_coding	51491	93.76104209	0.617431621	0.219402636	2.814148605	0.004890661	0.033737298
ENSG00000048342	CC2D2A	ENSG00000048342	protein_coding	57545	257.7783704	-0.466026073	0.241550303	-1.929312719	0.053692052	0.157362601
ENSG00000048392	RRM2B	ENSG00000048392	protein_coding	50484	353.9381116	0.643547753	0.19519497	3.29694844	0.000977414	0.01175142
ENSG00000048405	ZNF800	ENSG00000048405	protein_coding	168850	120.3618721	0.397070323	0.14189241	2.798390145	0.005135804	0.034859195
ENSG00000048462	TNFRSF17	ENSG00000048462	protein_coding	608	2.160709684	1.558833011	0.945074787	1.649428207	0.09905994	0.234639395
ENSG00000048471	SNX29	ENSG00000048471	protein_coding	92017	298.1066746	-0.026177987	0.109203654	-0.239717131	0.810549553	0.890089117
ENSG00000048540	LMO3	ENSG00000048540	protein_coding	55885	54.27257536	-3.016202803	0.54715124	-5.512557742	3.54e-08	5.87e-06
ENSG00000048544	MRPS10	ENSG00000048544	protein_coding	55173	118.8847998	0.006072326	0.078350975	0.077501606	0.938224514	0.965239352
ENSG00000048545	GUCA1A	ENSG00000048545	protein_coding	2978	1.312272132	0.139516568	0.866251608	0.161057788	0.872047886	0.927427009
ENSG00000048649	RSF1	ENSG00000048649	protein_coding	51773	393.7574481	-0.015855694	0.089933163	-0.176305306	0.860054094	0.919636307
ENSG00000048707	VPS13D	ENSG00000048707	protein_coding	55187	976.1161577	-0.605683034	0.167107341	-3.624514822	0.000289504	0.00531984
ENSG00000048740	CELF2	ENSG00000048740	protein_coding	10659	528.3150427	-0.136075692	0.234733306	-0.579703386	0.56211466	0.716917977
ENSG00000048828	FAM120A	ENSG00000048828	protein_coding	23196	964.9454208	0.1064435	0.084551435	1.258920092	0.208059196	0.382326959
ENSG00000048991	R3HDM1	ENSG00000048991	protein_coding	23518	189.0032793	-0.076093242	0.105072231	-0.724199359	0.468943352	0.641296177
ENSG00000049089	COL9A2	ENSG00000049089	protein_coding	1298	145.6556543	-1.352223575	0.340420559	-3.972214778	7.12e-05	0.002085521
ENSG00000049130	KITLG	ENSG00000049130	protein_coding	4254	165.4133326	0.623243095	0.305751478	2.038397651	0.041510181	0.133233131
ENSG00000049167	ERCC8	ENSG00000049167	protein_coding	1161	44.29825782	-0.047068808	0.092962934	-0.506318015	0.612633418	0.756547765
ENSG00000049192	ADAMTS6	ENSG00000049192	protein_coding	11174	113.8740979	0.799035902	0.331952165	2.407081458	0.016080583	0.072505634
ENSG00000049239	H6PD	ENSG00000049239	protein_coding	9563	917.7141004	0.079212896	0.109359158	0.724337103	0.468858804	0.641296177
ENSG00000049245	VAMP3	ENSG00000049245	protein_coding	9341	864.1000233	-0.045547703	0.06770475	-0.672740136	0.501112629	0.669535853
ENSG00000049246	PER3	ENSG00000049246	protein_coding	8863	348.5228927	-1.500031993	0.314526157	-4.769180436	1.85e-06	0.000143235
ENSG00000049247	UTS2	ENSG00000049247	protein_coding	10911	0.660769074	-0.477913353	0.986967498	-0.484224004	0.628226903	0.76797906
ENSG00000049249	TNFRSF9	ENSG00000049249	protein_coding	3604	5.795727088	0.232494628	0.46124382	0.504060147	0.614219111	0.757961805
ENSG00000049283	EPN3	ENSG00000049283	protein_coding	55040	4.275249364	-1.469288659	0.407255121	-3.607784366	0.000308823	0.005572774
ENSG00000049319					0.22523659	-0.346377735	0.905492883	-0.382529495	0.702068656
ENSG00000049323	LTBP1	ENSG00000049323	protein_coding	4052	6382.318315	0.48949552	0.306915377	1.594887567	0.11073738	0.25272244
ENSG00000049449	RCN1	ENSG00000049449	protein_coding	5954	436.5128204	0.605789409	0.198544381	3.051153631	0.002279639	0.020747644
ENSG00000049540	ELN	ENSG00000049540	protein_coding	100130933	9642.963086	1.434665467	0.411401268	3.487265545	0.000487987	0.007478587
ENSG00000049541	RFC2	ENSG00000049541	protein_coding	5982	107.1472745	-0.004163341	0.119482434	-0.0348448	0.972203497	0.984697916
ENSG00000049618	ARID1B	ENSG00000049618	protein_coding	57492	571.9870888	-0.127857948	0.091140182	-1.402871332	0.160655211	0.322757887
ENSG00000049656	CLPTM1L	ENSG00000049656	protein_coding	81037	618.7419667	0.25520143	0.085976968	2.968253415	0.002994973	0.02476818
ENSG00000049759	NEDD4L	ENSG00000049759	protein_coding	23327	90.91934783	-0.219990117	0.314512439	-0.699463961	0.484262128	0.654742129
ENSG00000049768	FOXP3	ENSG00000049768	protein_coding	50943	9.445593463	0.514468587	0.365693903	1.40682845	0.159478264	0.321277861
ENSG00000049769	PPP1R3F	ENSG00000049769	protein_coding	89801	87.97364485	-0.654379101	0.262282	-2.494944757	0.012597674	0.06215472
ENSG00000049860	HEXB	ENSG00000049860	protein_coding	3074	782.5962525	0.45567636	0.208647362	2.183954569	0.028965587	0.105449623
ENSG00000049883	PTCD2	ENSG00000049883	protein_coding	79810	38.25002385	-0.17150076	0.137608649	-1.246293469	0.212656675	0.387500947
ENSG00000050030	NEXMIF	ENSG00000050030	protein_coding	340533	10.45425922	-1.459884619	0.389234668	-3.750654143	0.000176374	0.003918298
ENSG00000050130	JKAMP	ENSG00000050130	protein_coding	51528	251.8725738	0.096869279	0.101492858	0.954444299	0.339858792	0.52474703
ENSG00000050165	DKK3	ENSG00000050165	protein_coding	27122	4405.033449	0.364961619	0.349750965	1.043489954	0.296721431	0.479623457
ENSG00000050327	ARHGEF5	ENSG00000050327	protein_coding	7984	15.9635793	0.445548758	0.233126832	1.911186085	0.055980671	0.161626487
ENSG00000050344	NFE2L3	ENSG00000050344	protein_coding	9603	70.34231115	0.689210329	0.201049982	3.428054672	0.000607923	0.008606703
ENSG00000050393	MCUR1	ENSG00000050393	protein_coding	63933	82.00167979	-0.029702908	0.128964382	-0.230318693	0.817844136	0.894672594
ENSG00000050405	LIMA1	ENSG00000050405	protein_coding	51474	1403.503395	0.582057962	0.223739156	2.601502445	0.00928164	0.051098784
ENSG00000050426	LETMD1	ENSG00000050426	protein_coding	25875	324.4788894	-0.343925008	0.089054517	-3.861960294	0.000112481	0.002857346
ENSG00000050438	SLC4A8	ENSG00000050438	protein_coding	9498	32.96651567	-0.599836386	0.420370501	-1.426923117	0.153602057	0.313425244
ENSG00000050555	LAMC3	ENSG00000050555	protein_coding	10319	1505.082487	0.73636231	0.425304075	1.731378447	0.083384288	0.210342374
ENSG00000050628	PTGER3	ENSG00000050628	protein_coding	5733	9.569379179	1.045718443	0.452643137	2.310249197	0.020874362	0.084857593
ENSG00000050730	TNIP3	ENSG00000050730	protein_coding	79931	4.744541744	0.809812432	0.547881396	1.478079815	0.139386416	0.293906284
ENSG00000050748	MAPK9	ENSG00000050748	protein_coding	5601	298.7989146	-0.195466296	0.101145861	-1.932518979	0.053295482	0.156825732
ENSG00000050767	COL23A1	ENSG00000050767	protein_coding	91522	53.95742739	0.453621051	0.342161699	1.325750523	0.184922346	0.353885882
ENSG00000050820	BCAR1	ENSG00000050820	protein_coding	9564	992.7251236	0.602864908	0.231197279	2.607577862	0.009118533	0.050597353
ENSG00000051009	FAM160A2	ENSG00000051009	protein_coding	84067	519.7247583	-0.067559883	0.104333006	-0.647540846	0.517281968	0.68217427
ENSG00000051108	HERPUD1	ENSG00000051108	protein_coding	9709	1353.525401	0.151813315	0.178114617	0.852334958	0.394028209	0.574637396
ENSG00000051128	HOMER3	ENSG00000051128	protein_coding	9454	181.5822307	0.509725247	0.257622995	1.978570461	0.047864388	0.146055524
ENSG00000051180	RAD51	ENSG00000051180	protein_coding	5888	16.12310902	0.313785444	0.455574222	0.688769094	0.490968588	0.660937198
ENSG00000051341	POLQ	ENSG00000051341	protein_coding	10721	9.333467418	0.06811901	0.59302806	0.114866419	0.908551003	0.948875736
ENSG00000051382	PIK3CB	ENSG00000051382	protein_coding	5291	221.366475	-0.00668823	0.120278022	-0.05560642	0.95565535	0.975545426
ENSG00000051523	CYBA	ENSG00000051523	protein_coding	1535	868.1683895	0.552788475	0.328274796	1.683919942	0.092197142	0.224407881
ENSG00000051596	THOC3	ENSG00000051596	protein_coding	84321	9.450297457	-0.144173537	0.213583883	-0.675020673	0.499662631	0.668307441
ENSG00000051620	HEBP2	ENSG00000051620	protein_coding	23593	155.9387475	0.013413033	0.14218979	0.094331903	0.924845508	0.957988552
ENSG00000051825	MPHOSPH9	ENSG00000051825	protein_coding	10198	99.95628865	-0.083184765	0.123000688	-0.676295121	0.49885329	0.667707032
ENSG00000052126	PLEKHA5	ENSG00000052126	protein_coding	54477	167.5855121	-0.548850652	0.198407351	-2.766281837	0.005669951	0.036986856
ENSG00000052344	PRSS8	ENSG00000052344	protein_coding	5652	1.000889075	-0.83818478	0.553466664	-1.514426857	0.129917612	0.280800209
ENSG00000052723	SIKE1	ENSG00000052723	protein_coding	80143	200.8627105	0.056865939	0.081157435	0.700686745	0.48349853	0.654025254
ENSG00000052749	RRP12	ENSG00000052749	protein_coding	23223	399.8824315	0.83212878	0.301189956	2.762803886	0.005730719	0.037279084
ENSG00000052795	FNIP2	ENSG00000052795	protein_coding	57600	598.3366028	0.633681189	0.169473103	3.739125431	0.000184662	0.004042746
ENSG00000052802	MSMO1	ENSG00000052802	protein_coding	6307	225.98008	-0.767305428	0.241095617	-3.182577262	0.001459706	0.015179777
ENSG00000052841	TTC17	ENSG00000052841	protein_coding	55761	578.8768599	-0.072731443	0.06892278	-1.055259859	0.291306494	0.473932479
ENSG00000052850	ALX4	ENSG00000052850	protein_coding	60529	211.2760614	-1.90478113	0.448626791	-4.245803343	2.18e-05	0.000918623
ENSG00000053108	FSTL4	ENSG00000053108	protein_coding	23105	11.44570559	-3.566735625	0.642203943	-5.553898666	2.79e-08	4.7e-06
ENSG00000053254	FOXN3	ENSG00000053254	protein_coding	1112	592.1594744	-0.510045476	0.166147147	-3.069841923	0.002141721	0.019921562
ENSG00000053328	METTL24	ENSG00000053328	protein_coding	728464	16.19547706	-0.854775117	0.388937085	-2.19772079	0.027969009	0.102926295
ENSG00000053371	AKR7A2	ENSG00000053371	protein_coding	8574	208.3222523	-0.266330303	0.120378137	-2.212447461	0.026935763	0.1004485
ENSG00000053372	MRTO4	ENSG00000053372	protein_coding	51154	184.9632792	0.12884374	0.180748884	0.712832837	0.475949204	0.647649247
ENSG00000053438	NNAT	ENSG00000053438	protein_coding	4826	582.6992022	-3.197656185	0.526501338	-6.073405618	1.25e-09	3.14e-07
ENSG00000053501	USE1	ENSG00000053501	protein_coding	65264	173.4795154	0.132898834	0.120291908	1.104802781	0.269245055	0.44968163
ENSG00000053524	MCF2L2	ENSG00000053524	protein_coding	23101	16.90787636	-1.119335031	0.320386561	-3.493701574	0.000476373	0.007349148
ENSG00000053702	NRIP2	ENSG00000053702	protein_coding	83714	213.2984112	-1.497842934	0.404651396	-3.701563738	0.000214275	0.004465679
ENSG00000053747	LAMA3	ENSG00000053747	protein_coding	3910	163.716187	-0.130394225	0.360935864	-0.361267022	0.717899844	0.829262473
ENSG00000053770	AP5M1	ENSG00000053770	protein_coding	55745	144.3647367	0.019160501	0.081077473	0.236323357	0.813181764	0.891597306
ENSG00000053900	ANAPC4	ENSG00000053900	protein_coding	29945	265.2283853	0.009863675	0.088678331	0.111229824	0.911434102	0.949974294
ENSG00000053918	KCNQ1	ENSG00000053918	protein_coding	3784	76.80788951	0.273352832	0.292528128	0.934449735	0.350071953	0.533568293
ENSG00000054116	TRAPPC3	ENSG00000054116	protein_coding	27095	353.2931032	0.070675965	0.070670032	1.000083961	0.317269878	0.501147395
ENSG00000054118	THRAP3	ENSG00000054118	protein_coding	9967	962.3599568	0.005128191	0.067957911	0.075461278	0.939847705	0.966207575
ENSG00000054148	PHPT1	ENSG00000054148	protein_coding	29085	492.5101916	0.173023683	0.132964721	1.301275115	0.193164302	0.363579868
ENSG00000054179	ENTPD2	ENSG00000054179	protein_coding	954	41.61613559	-2.087576751	0.584231067	-3.573203939	0.00035264	0.006113948
ENSG00000054219	LY75	ENSG00000054219	protein_coding	4065	51.03788729	-0.152836602	0.194161226	-0.787163353	0.431186247	0.608808525
ENSG00000054267	ARID4B	ENSG00000054267	protein_coding	51742	390.9949516	0.108282283	0.116006999	0.933411635	0.350607475	0.534049919
ENSG00000054277	OPN3	ENSG00000054277	protein_coding	23596	27.53854379	0.64143268	0.27096407	2.367224114	0.017922076	0.077167789
ENSG00000054282	SDCCAG8	ENSG00000054282	protein_coding	10806	212.383981	0.248114017	0.088579213	2.801041102	0.005093803	0.034671839
ENSG00000054356	PTPRN	ENSG00000054356	protein_coding	5798	13.783743	-0.349813133	0.653855975	-0.535000285	0.592649661	0.74148946
ENSG00000054392	HHAT	ENSG00000054392	protein_coding	55733	41.44573876	-0.130420164	0.172225967	-0.757261909	0.448892966	0.624366961
ENSG00000054523	KIF1B	ENSG00000054523	protein_coding	23095	825.3134471	-0.661699667	0.197355941	-3.352823655	0.000799917	0.010323467
ENSG00000054598	FOXC1	ENSG00000054598	protein_coding	2296	1087.297333	-0.164843901	0.252209014	-0.653600357	0.513369314	0.679246186
ENSG00000054611	TBC1D22A	ENSG00000054611	protein_coding	25771	312.2417653	0.192313269	0.119942647	1.603376894	0.108851469	0.249957226
ENSG00000054654	SYNE2	ENSG00000054654	protein_coding	23224	970.8897235	-0.38706175	0.245194572	-1.578590208	0.114430082	0.258387739
ENSG00000054690	PLEKHH1	ENSG00000054690	protein_coding	57475	58.71362269	-0.99018091	0.356047254	-2.781037904	0.005418541	0.035957373
ENSG00000054793	ATP9A	ENSG00000054793	protein_coding	10079	812.1827082	-0.4666497	0.240960239	-1.936625323	0.05279116	0.155908393
ENSG00000054796	SPO11	ENSG00000054796	protein_coding	23626	0.026131005	0.186850712	3.316288725	0.056343319	0.95506831
ENSG00000054803	CBLN4	ENSG00000054803	protein_coding	140689	2.435619596	-2.354246243	1.246736267	-1.888327392	0.058982012	0.167086792
ENSG00000054938	CHRDL2	ENSG00000054938	protein_coding	25884	3.422206486	0.623805737	0.596433397	1.045893372	0.295610265	0.478492792
ENSG00000054965	FAM168A	ENSG00000054965	protein_coding	23201	865.2545136	-0.421944555	0.138146947	-3.054316908	0.002255737	0.020610892
ENSG00000054967	RELT	ENSG00000054967	protein_coding	84957	211.0027133	0.666178473	0.343118443	1.94154085	0.05219271	0.154848445
ENSG00000054983	GALC	ENSG00000054983	protein_coding	2581	264.9508188	-0.061082419	0.170208903	-0.358867357	0.719694321	0.830299829
ENSG00000055044	NOP58	ENSG00000055044	protein_coding	51602	376.4106725	0.233669697	0.149679501	1.561133598	0.118492232	0.264338114
ENSG00000055070	SZRD1	ENSG00000055070	protein_coding	26099	915.4033692	0.204900052	0.076645436	2.673349688	0.007509792	0.044536351
ENSG00000055118	KCNH2	ENSG00000055118	protein_coding	3757	12.13837869	-0.8088025	0.456061154	-1.773451855	0.076153863	0.198028002
ENSG00000055130	CUL1	ENSG00000055130	protein_coding	8454	511.7346873	-0.062029671	0.088960487	-0.697272167	0.485632483	0.655917076
ENSG00000055147	FAM114A2	ENSG00000055147	protein_coding	10827	163.5546063	0.127708429	0.071008817	1.798486921	0.072099879	0.19103414
ENSG00000055163	CYFIP2	ENSG00000055163	protein_coding	26999	899.4205217	-0.406858773	0.283834679	-1.433435743	0.15173335	0.311028392
ENSG00000055208	TAB2	ENSG00000055208	protein_coding	23118	671.4303211	0.069851317	0.11512011	0.606769028	0.544004205	0.703137456
ENSG00000055211	GINM1	ENSG00000055211	protein_coding	116254	401.6978624	0.060054581	0.089273721	0.67270167	0.501137105	0.669535853
ENSG00000055332	EIF2AK2	ENSG00000055332	protein_coding	5610	489.0447712	0.224048781	0.157731329	1.42044566	0.155477978	0.315775564
ENSG00000055483	USP36	ENSG00000055483	protein_coding	57602	854.562811	0.201096963	0.175351539	1.146821776	0.251455287	0.430907723
ENSG00000055609	KMT2C	ENSG00000055609	protein_coding	58508	768.7604619	-0.005214629	0.143964828	-0.036221551	0.971105702	0.984025702
ENSG00000055732	MCOLN3	ENSG00000055732	protein_coding	55283	23.67789554	-0.342241634	0.424148382	-0.806891287	0.419729119	0.598491127
ENSG00000055813	CCDC85A	ENSG00000055813	protein_coding	114800	26.62901533	-0.976295848	0.497773773	-1.961324403	0.049841192	0.150184634
ENSG00000055917	PUM2	ENSG00000055917	protein_coding	23369	815.3047532	-0.014003044	0.080087606	-0.174846583	0.861200184	0.920320516
ENSG00000055950	MRPL43	ENSG00000055950	protein_coding	84545	234.1492345	-0.092909193	0.098922036	-0.939216348	0.347619677	0.531482221
ENSG00000055955	ITIH4	ENSG00000055955	protein_coding	3700	26.22889996	-1.125301303	0.293255616	-3.837271115	0.000124409	0.003047833
ENSG00000055957	ITIH1	ENSG00000055957	protein_coding	3697	5.733401759	-1.832586854	0.525986054	-3.484097801	0.000493799	0.007524671
ENSG00000056050	HPF1	ENSG00000056050	protein_coding	54969	95.09500846	-0.255624788	0.090886557	-2.812569814	0.004914735	0.033855377
ENSG00000056097	ZFR	ENSG00000056097	protein_coding	51663	572.0607136	-0.093501309	0.083551061	-1.11909182	0.263100969	0.44270525
ENSG00000056277	ZNF280C	ENSG00000056277	protein_coding	55609	31.32284892	-0.009620994	0.12501093	-0.076961225	0.938654391	0.965475379
ENSG00000056291	NPFFR2	ENSG00000056291	protein_coding	10886	1.297781463	-1.219845735	0.975791475	-1.250109031	0.211259721	0.386122997
ENSG00000056487	PHF21B	ENSG00000056487	protein_coding	112885	10.97336626	-1.753433073	0.478115059	-3.667387253	0.000245042	0.00485287
ENSG00000056558	TRAF1	ENSG00000056558	protein_coding	7185	683.2882533	0.558547155	0.196270314	2.845805585	0.004429923	0.031599944
ENSG00000056586	RC3H2	ENSG00000056586	protein_coding	54542	445.8510674	0.226410519	0.086904314	2.605285139	0.009179783	0.05077836
ENSG00000056661					247.0757634	-0.010190297	0.157627545	-0.064647945	0.94845431	0.971153134
ENSG00000056736	IL17RB	ENSG00000056736	protein_coding	55540	34.72270763	-0.459065756	0.283976615	-1.616561827	0.105972897	0.245482812
ENSG00000056972	TRAF3IP2	ENSG00000056972	protein_coding	10758	178.0816036	0.266336995	0.145111143	1.835400019	0.066446441	0.181157386
ENSG00000056998	GYG2	ENSG00000056998	protein_coding	8908	41.29576254	0.015146065	0.370843198	0.040842234	0.96742167	0.982103054
ENSG00000057019	DCBLD2	ENSG00000057019	protein_coding	131566	446.1879507	0.624119319	0.232738391	2.681634592	0.007326344	0.043779903
ENSG00000057149	SERPINB3	ENSG00000057149	protein_coding	6317	0.016460206	-0.124635382	3.316288725	-0.03758279	0.97002033
ENSG00000057252	SOAT1	ENSG00000057252	protein_coding	6646	411.4080868	0.600451865	0.25633775	2.342424649	0.019158902	0.08031065
ENSG00000057294	PKP2	ENSG00000057294	protein_coding	5318	361.6625565	-1.375505343	0.496255888	-2.771766293	0.005575305	0.036574365
ENSG00000057468	MSH4	ENSG00000057468	protein_coding	4438	3.569460713	0.145531131	0.277056234	0.525276505	0.599390988	0.746472243
ENSG00000057593	F7	ENSG00000057593	protein_coding	2155	2.608987053	-1.681080999	0.485166297	-3.464958323	0.000530314	0.007893086
ENSG00000057608	GDI2	ENSG00000057608	protein_coding	2665	1039.146434	0.299275137	0.117878652	2.538840846	0.011122041	0.057538342
ENSG00000057657	PRDM1	ENSG00000057657	protein_coding	639	164.110295	1.04225859	0.324804734	3.208877455	0.001332543	0.014335045
ENSG00000057663	ATG5	ENSG00000057663	protein_coding	9474	198.7374197	0.102970073	0.072448416	1.421288116	0.155233017	0.315566147
ENSG00000057704	TMCC3	ENSG00000057704	protein_coding	57458	171.5009898	0.317347461	0.301056959	1.054111032	0.291832086	0.47447342
ENSG00000057757	PITHD1	ENSG00000057757	protein_coding	57095	320.3220553	-0.040493274	0.098525221	-0.410993996	0.681076937	0.803444542
ENSG00000057935	MTA3	ENSG00000057935	protein_coding	57504	232.8851593	-0.51610365	0.174422142	-2.958934245	0.00308705	0.02519225
ENSG00000058056	USP13	ENSG00000058056	protein_coding	8975	188.9599498	-0.250731175	0.171398809	-1.462852495	0.143507745	0.299638935
ENSG00000058063	ATP11B	ENSG00000058063	protein_coding	23200	321.8283928	0.453234621	0.137543284	3.295214477	0.000983466	0.011805753
ENSG00000058085	LAMC2	ENSG00000058085	protein_coding	3918	94.66601412	2.565449922	0.486857196	5.26940948	1.37e-07	1.91e-05
ENSG00000058091	CDK14	ENSG00000058091	protein_coding	5218	169.4430847	-0.064611721	0.207706626	-0.311072025	0.755745868	0.854815273
ENSG00000058262	SEC61A1	ENSG00000058262	protein_coding	29927	2597.542527	0.474502921	0.15518856	3.057589558	0.00223125	0.020493117
ENSG00000058272	PPP1R12A	ENSG00000058272	protein_coding	4659	1038.91676	-0.515047092	0.175478779	-2.935096177	0.003334443	0.026362462
ENSG00000058335	RASGRF1	ENSG00000058335	protein_coding	5923	11.76611616	-3.445772696	0.503947258	-6.837566119	8.05e-12	4.62e-09
ENSG00000058404	CAMK2B	ENSG00000058404	protein_coding	816	42.29117938	-2.607599509	0.449216246	-5.804775616	6.45e-09	1.41e-06
ENSG00000058453	CROCC	ENSG00000058453	protein_coding	9696	379.3190808	-0.322131667	0.174015235	-1.851169329	0.064145197	0.176679953
ENSG00000058600	POLR3E	ENSG00000058600	protein_coding	55718	343.4039062	0.055308779	0.110014133	0.502742485	0.615145336	0.758475765
ENSG00000058668	ATP2B4	ENSG00000058668	protein_coding	493	2218.961218	-0.378234615	0.159382471	-2.37312555	0.017638267	0.076433418
ENSG00000058673	ZC3H11A	ENSG00000058673	protein_coding	9877	765.448381	0.202971022	0.093278058	2.175978223	0.029556889	0.106811074
ENSG00000058729	RIOK2	ENSG00000058729	protein_coding	55781	130.6532589	0.13493082	0.105251553	1.281984131	0.199848213	0.372301817
ENSG00000058799	YIPF1	ENSG00000058799	protein_coding	54432	173.7933928	0.302500227	0.144315329	2.096106001	0.036072789	0.121616254
ENSG00000058804	NDC1	ENSG00000058804	protein_coding	55706	104.0244657	0.067452009	0.112614636	0.59896308	0.549197505	0.706958217
ENSG00000058866	DGKG	ENSG00000058866	protein_coding	1608	151.2512476	-1.441533878	0.283497805	-5.084814954	3.68e-07	4.14e-05
ENSG00000059122	FLYWCH1	ENSG00000059122	protein_coding	84256	658.0499638	-0.234723617	0.15398423	-1.524335431	0.127424941	0.276803845
ENSG00000059145	UNKL	ENSG00000059145	protein_coding	64718	246.2194688	-0.204645607	0.129863843	-1.575847467	0.11506096	0.259173912
ENSG00000059377	TBXAS1	ENSG00000059377	protein_coding	6916	304.3870075	0.370960392	0.416152809	0.891404272	0.372712327	0.554943629
ENSG00000059378	PARP12	ENSG00000059378	protein_coding	64761	425.713821	0.824748057	0.188602473	4.372944019	1.23e-05	0.000602454
ENSG00000059573	ALDH18A1	ENSG00000059573	protein_coding	5832	508.5459128	0.547540748	0.18829571	2.907876919	0.003638915	0.027846316
ENSG00000059588	TARBP1	ENSG00000059588	protein_coding	6894	268.5416773	-0.415988745	0.156523901	-2.657669164	0.007868309	0.045758179
ENSG00000059691	GATB	ENSG00000059691	protein_coding	5188	96.45056824	-0.215703851	0.155171773	-1.390097229	0.164499355	0.32742156
ENSG00000059728	MXD1	ENSG00000059728	protein_coding	4084	920.9044931	0.745391637	0.415634158	1.793383969	0.072911549	0.1923894
ENSG00000059758	CDK17	ENSG00000059758	protein_coding	5128	319.9642541	0.493151731	0.199310972	2.4742829	0.013350393	0.064574017
ENSG00000059769	DNAJC25	ENSG00000059769	protein_coding	548645	70.51872744	0.584649247	0.161163376	3.627680576	0.000285979	0.005281396
ENSG00000059804	SLC2A3	ENSG00000059804	protein_coding	6515	2384.984503	1.012176279	0.307498287	3.291648512	0.00099602	0.01190971
ENSG00000059915	PSD	ENSG00000059915	protein_coding	79176	103.9970145	-2.588223517	0.390192159	-6.633202281	3.28e-11	1.44e-08
ENSG00000060069	CTDP1	ENSG00000060069	protein_coding	9150	191.9169615	0.160930578	0.111540662	1.442797407	0.14907755	0.307475639
ENSG00000060138	YBX3	ENSG00000060138	protein_coding	8531	1739.478106	0.260288767	0.205081125	1.269199045	0.204370081	0.377922829
ENSG00000060140	STYK1	ENSG00000060140	protein_coding	55359	4.361373697	0.942001546	0.458768855	2.053324972	0.040041071	0.130130777
ENSG00000060237	WNK1	ENSG00000060237	protein_coding	65125	1573.693487	-0.035560941	0.100960388	-0.352226666	0.72466828	0.833585558
ENSG00000060303	RPS17P5	ENSG00000060303	processed_pseudogene	442216	0.607808457	0.451592358	0.599500725	0.753280753	0.451281222
ENSG00000060339	CCAR1	ENSG00000060339	protein_coding	55749	473.8375226	0.178861473	0.07950529	2.249680143	0.024469257	0.09435847
ENSG00000060491	OGFR	ENSG00000060491	protein_coding	11054	537.2301882	0.142446279	0.136505134	1.043523232	0.296706027	0.479623457
ENSG00000060558	GNA15	ENSG00000060558	protein_coding	2769	142.0123975	0.473326154	0.440111768	1.075468069	0.282165221	0.464114023
ENSG00000060566	CREB3L3	ENSG00000060566	protein_coding	84699	0.199724825	0.71482189	1.515522202	0.471667052	0.637164458
ENSG00000060642	PIGV	ENSG00000060642	protein_coding	55650	75.43571433	-0.418020865	0.120030339	-3.482626703	0.00049652	0.007543974
ENSG00000060656	PTPRU	ENSG00000060656	protein_coding	10076	422.6821955	-0.114052608	0.257140329	-0.443542279	0.657373545	0.787801429
ENSG00000060688	SNRNP40	ENSG00000060688	protein_coding	9410	167.000782	-0.007571247	0.070816378	-0.10691379	0.914857373	0.951894373
ENSG00000060709	RIMBP2	ENSG00000060709	protein_coding	23504	15.57183388	-0.665606108	0.374213605	-1.778679608	0.075292304	0.196530378
ENSG00000060718	COL11A1	ENSG00000060718	protein_coding	1301	1688.708621	1.730598207	0.439271631	3.939699458	8.16e-05	0.002271164
ENSG00000060749	QSER1	ENSG00000060749	protein_coding	79832	174.4040912	0.150695584	0.116549877	1.292970771	0.196021168	0.36718319
ENSG00000060762	MPC1	ENSG00000060762	protein_coding	51660	218.7972617	-0.346785138	0.10311894	-3.362962608	0.000771108	0.010054047
ENSG00000060971	ACAA1	ENSG00000060971	protein_coding	30	376.8581176	0.017203191	0.147840284	0.11636335	0.907364581	0.948292251
ENSG00000060982	BCAT1	ENSG00000060982	protein_coding	586	430.3601374	1.33814699	0.457923723	2.922204992	0.003475627	0.027148897
ENSG00000061273	HDAC7	ENSG00000061273	protein_coding	51564	1414.780913	0.295689647	0.102996862	2.870860725	0.004093558	0.03003689
ENSG00000061337	LZTS1	ENSG00000061337	protein_coding	11178	229.7197481	0.39692472	0.341283293	1.163035896	0.244814939	0.424018323
ENSG00000061455	PRDM6	ENSG00000061455	protein_coding	93166	62.3500633	-1.550054215	0.452586362	-3.424880518	0.00061507	0.008677277
ENSG00000061492	WNT8A	ENSG00000061492	protein_coding	7478	0.304268347	-1.881847655	1.788901542	-1.051957087	0.292819238
ENSG00000061656	SPAG4	ENSG00000061656	protein_coding	6676	82.71994144	0.305231222	0.319052618	0.956679886	0.338728853	0.523371503
ENSG00000061676	NCKAP1	ENSG00000061676	protein_coding	10787	1129.808041	-0.090211919	0.162522347	-0.555073936	0.57884409	0.730729653
ENSG00000061794	MRPS35	ENSG00000061794	protein_coding	28957	178.5358417	-0.054711247	0.089685728	-0.610032927	0.541839996	0.701348605
ENSG00000061918	GUCY1B1	ENSG00000061918	protein_coding	2983	311.6510134	-1.108760553	0.287547625	-3.855919711	0.000115295	0.002896387
ENSG00000061936	SFSWAP	ENSG00000061936	protein_coding	6433	444.9432915	-0.042436515	0.068091903	-0.623224099	0.533137267	0.694609166
ENSG00000061938	TNK2	ENSG00000061938	protein_coding	10188	869.0433126	-0.557969858	0.171031141	-3.262387508	0.00110478	0.012711569
ENSG00000061987	MON2	ENSG00000061987	protein_coding	23041	483.4041002	0.086438524	0.095856226	0.901751795	0.367188732	0.549850361
ENSG00000062038	CDH3	ENSG00000062038	protein_coding	1001	32.80428329	1.183332547	0.414061618	2.85786582	0.004265007	0.0308253
ENSG00000062096	ARSF	ENSG00000062096	protein_coding	416	1.260393304	-1.078834198	1.425269597	-0.756933426	0.449089749	0.624457493
ENSG00000062194	GPBP1	ENSG00000062194	protein_coding	65056	581.7508425	-0.011927986	0.113168988	-0.10539978	0.916058591	0.952515152
ENSG00000062282	DGAT2	ENSG00000062282	protein_coding	84649	73.91409736	0.858398654	0.605526136	1.417607934	0.156305262	0.316943727
ENSG00000062370	ZNF112	ENSG00000062370	protein_coding	7771	32.80772561	-0.400131877	0.207159214	-1.93151861	0.05341895	0.156994633
ENSG00000062485	CS	ENSG00000062485	protein_coding	1431	555.8592126	-0.100199264	0.062671695	-1.598796141	0.109865907	0.251572765
ENSG00000062524	LTK	ENSG00000062524	protein_coding	4058	36.02602845	0.400659256	0.319493878	1.25404361	0.209826155	0.384436508
ENSG00000062582	MRPS24	ENSG00000062582	protein_coding	64951	231.0377967	-0.026731818	0.144229441	-0.185342309	0.852960555	0.915455749
ENSG00000062598	ELMO2	ENSG00000062598	protein_coding	63916	457.5132301	-0.108571246	0.096512996	-1.124939139	0.260614825	0.440271194
ENSG00000062650	WAPL	ENSG00000062650	protein_coding	23063	380.6619564	0.242815987	0.110781765	2.191840758	0.028391007	0.10408163
ENSG00000062716	VMP1	ENSG00000062716	protein_coding	81671	2709.189207	0.86714088	0.252047785	3.440382861	0.000580892	0.008331767
ENSG00000062725	APPBP2	ENSG00000062725	protein_coding	10513	303.4308962	-0.086920302	0.072100326	-1.205546587	0.227992365	0.405114154
ENSG00000062822	POLD1	ENSG00000062822	protein_coding	5424	147.6093629	0.293008716	0.228248212	1.283728421	0.199236996	0.371565504
ENSG00000063015	SEZ6	ENSG00000063015	protein_coding	124925	7.306209633	-1.394892473	0.503835104	-2.768549595	0.005630642	0.036798142
ENSG00000063046	EIF4B	ENSG00000063046	protein_coding	1975	872.8450893	-0.152167053	0.084114667	-1.80904304	0.070444317	0.188240316
ENSG00000063127	SLC6A16	ENSG00000063127	protein_coding	28968	51.32532626	-0.931214916	0.259715694	-3.585516532	0.000336412	0.005925073
ENSG00000063169	BICRA	ENSG00000063169	protein_coding	29998	146.0587664	0.059403289	0.127378866	0.466351214	0.640964126	0.776599823
ENSG00000063176	SPHK2	ENSG00000063176	protein_coding	56848	128.8449457	-0.299394105	0.141763221	-2.11193075	0.034692389	0.118808678
ENSG00000063177	RPL18	ENSG00000063177	protein_coding	6141	2236.072952	0.096270487	0.117133028	0.821890191	0.411139396	0.590861069
ENSG00000063180	CA11	ENSG00000063180	protein_coding	770	357.2488654	-1.840263044	0.41220444	-4.46444256	8.03e-06	0.00044751
ENSG00000063241	ISOC2	ENSG00000063241	protein_coding	79763	205.3949119	0.000428734	0.178706954	0.002399091	0.998085804	0.998873887
ENSG00000063244	U2AF2	ENSG00000063244	protein_coding	11338	1017.201448	0.006584229	0.064072325	0.102762442	0.918151514	0.953961721
ENSG00000063245	EPN1	ENSG00000063245	protein_coding	29924	666.7545164	-0.070878351	0.154793867	-0.457888627	0.647032458	0.780742885
ENSG00000063322	MED29	ENSG00000063322	protein_coding	55588	517.2124431	-0.336781236	0.102843633	-3.274692121	0.001057772	0.012392072
ENSG00000063438	AHRR	ENSG00000063438	protein_coding	57491	70.02664927	0.64865825	0.432812713	1.498704244	0.133950375	0.286457059
ENSG00000063515	GSC2	ENSG00000063515	protein_coding	2928	0.046048673	0.072093596	3.316288725	0.02173924	0.982655962
ENSG00000063587	ZNF275	ENSG00000063587	protein_coding	10838	256.25353	-0.18278062	0.155153331	-1.178064428	0.238770922	0.417333824
ENSG00000063601	MTMR1	ENSG00000063601	protein_coding	8776	223.8619604	-0.285118219	0.099918323	-2.853512854	0.004323878	0.031091763
ENSG00000063660	GPC1	ENSG00000063660	protein_coding	2817	1286.632537	0.467330057	0.238119292	1.962587965	0.04969407	0.149928915
ENSG00000063761	ADCK1	ENSG00000063761	protein_coding	57143	67.85860244	-0.079806509	0.169816448	-0.469957477	0.638385398	0.774660578
ENSG00000063854	HAGH	ENSG00000063854	protein_coding	3029	278.1464464	-0.176353258	0.102521055	-1.720166248	0.085402226	0.213478047
ENSG00000063978	RNF4	ENSG00000063978	protein_coding	6047	406.8336613	0.308868758	0.090428715	3.415604843	0.000636405	0.008823823
ENSG00000064012	CASP8	ENSG00000064012	protein_coding	841	158.2316652	0.6044007	0.268923525	2.247481692	0.024609259	0.094716347
ENSG00000064042	LIMCH1	ENSG00000064042	protein_coding	22998	451.6370482	-0.153070073	0.322086727	-0.475244895	0.634612431	0.772518655
ENSG00000064102	INTS13	ENSG00000064102	protein_coding	55726	130.2504404	0.359430782	0.121885496	2.948921693	0.003188848	0.025683555
ENSG00000064115	TM7SF3	ENSG00000064115	protein_coding	51768	312.8827619	0.057956134	0.111698581	0.518861864	0.603857073	0.749958132
ENSG00000064195	DLX3	ENSG00000064195	protein_coding	1747	21.80258979	1.367615148	0.603370523	2.266625724	0.023413099	0.091510791
ENSG00000064199	SPA17	ENSG00000064199	protein_coding	53340	18.65558936	-0.14433541	0.155781148	-0.926526811	0.35417227	0.537372518
ENSG00000064201	TSPAN32	ENSG00000064201	protein_coding	10077	44.97288486	0.356346128	0.238485098	1.494207101	0.135121497	0.287922047
ENSG00000064205	CCN5	ENSG00000064205	protein_coding	8839	169.2723526	0.853933961	0.607136527	1.406494129	0.159577447	0.321423894
ENSG00000064218	DMRT3	ENSG00000064218	protein_coding	58524	0.387499304	-0.130371495	1.609429801	-0.081004772	0.935438157
ENSG00000064225	ST3GAL6	ENSG00000064225	protein_coding	10402	98.42364512	0.175495084	0.264884295	0.662534876	0.507628491	0.674563276
ENSG00000064270	ATP2C2	ENSG00000064270	protein_coding	9914	7.955176178	-0.506704024	0.37864808	-1.338192509	0.18083369	0.348247655
ENSG00000064300	NGFR	ENSG00000064300	protein_coding	4804	209.6725343	0.120869051	0.358474169	0.337176459	0.735983882	0.841895388
ENSG00000064309	CDON	ENSG00000064309	protein_coding	50937	37.07335965	-0.764368956	0.371566358	-2.057153287	0.039671483	0.129436209
ENSG00000064313	TAF2	ENSG00000064313	protein_coding	6873	215.5505088	0.108735155	0.095151468	1.142758562	0.253138848	0.432561537
ENSG00000064393	HIPK2	ENSG00000064393	protein_coding	28996	1074.147394	-0.30106403	0.25072823	-1.200758407	0.22984493	0.407204121
ENSG00000064419	TNPO3	ENSG00000064419	protein_coding	23534	301.3665753	-0.036584415	0.085530596	-0.427734834	0.668844186	0.795726987
ENSG00000064489	BORCS8-MEF2B	ENSG00000064489	protein_coding	4207	0.939021273	0.90787061	0.559553276	1.622491815	0.104698084	0.24372422
ENSG00000064490	RFXANK	ENSG00000064490	protein_coding	8625	163.8886293	-0.214264777	0.11779538	-1.818957396	0.06891793	0.185335745
ENSG00000064545	TMEM161A	ENSG00000064545	protein_coding	54929	176.5671921	-0.036062773	0.093828753	-0.384346714	0.700721489	0.817338705
ENSG00000064547	LPAR2	ENSG00000064547	protein_coding	9170	204.6319437	0.532094641	0.390978575	1.360930431	0.173535676	0.339146468
ENSG00000064601	CTSA	ENSG00000064601	protein_coding	5476	1477.476804	0.369490273	0.199792485	1.849370221	0.064404372	0.177053207
ENSG00000064607	SUGP2	ENSG00000064607	protein_coding	10147	741.0772917	-0.037507323	0.1129302	-0.332128365	0.739792333	0.844116343
ENSG00000064651	SLC12A2	ENSG00000064651	protein_coding	6558	185.0620527	-0.097518065	0.173307773	-0.562687197	0.573647904	0.72663929
ENSG00000064652	SNX24	ENSG00000064652	protein_coding	28966	96.27830806	-0.042089922	0.141765824	-0.296897525	0.766544746	0.861752322
ENSG00000064655	EYA2	ENSG00000064655	protein_coding	2139	120.4558661	-0.06365808	0.338732118	-0.187930453	0.85093117	0.91433716
ENSG00000064666	CNN2	ENSG00000064666	protein_coding	1265	1155.23751	0.26809835	0.145223019	1.846114696	0.064875553	0.178038275
ENSG00000064687	ABCA7	ENSG00000064687	protein_coding	10347	336.3443052	0.591735587	0.290731645	2.035332571	0.041817421	0.133773278
ENSG00000064692	SNCAIP	ENSG00000064692	protein_coding	9627	175.3833255	-1.690255641	0.409108445	-4.131558906	3.6e-05	0.001286797
ENSG00000064703	DDX20	ENSG00000064703	protein_coding	11218	104.2418795	-0.044001664	0.097133266	-0.453003027	0.650546562	0.782808908
ENSG00000064726	BTBD1	ENSG00000064726	protein_coding	53339	409.5220437	0.058394649	0.113394711	0.514968009	0.606575375	0.75238466
ENSG00000064763	FAR2	ENSG00000064763	protein_coding	55711	42.7276336	0.411473006	0.239697004	1.716638086	0.086045319	0.214485392
ENSG00000064787	BCAS1	ENSG00000064787	protein_coding	8537	62.71307989	-1.167033418	0.669473952	-1.743209599	0.081297009	0.206913467
ENSG00000064835	POU1F1	ENSG00000064835	protein_coding	5449	0.357796114	-0.145911084	0.726267162	-0.200905523	0.840772449
ENSG00000064886	CHI3L2	ENSG00000064886	protein_coding	1117	87.7016998	-0.19542594	0.585743288	-0.333637523	0.7386531	0.843440369
ENSG00000064932	SBNO2	ENSG00000064932	protein_coding	22904	1319.230746	0.912044555	0.282637629	3.226904204	0.001251373	0.013812285
ENSG00000064933	PMS1	ENSG00000064933	protein_coding	5378	94.65175648	-0.036643552	0.079328281	-0.461922925	0.644136593	0.779032616
ENSG00000064961	HMG20B	ENSG00000064961	protein_coding	10362	450.3476547	0.116437026	0.098218458	1.185490272	0.235823659	0.414230879
ENSG00000064989	CALCRL	ENSG00000064989	protein_coding	10203	332.4661642	0.341250596	0.297726309	1.146188916	0.251716993	0.431172105
ENSG00000064995	TAF11	ENSG00000064995	protein_coding	6882	184.1867858	0.009995681	0.089453195	0.111742029	0.911027954	0.949838738
ENSG00000064999	ANKS1A	ENSG00000064999	protein_coding	23294	404.6974315	-0.303359841	0.127184566	-2.38519382	0.017070125	0.075261603
ENSG00000065000	AP3D1	ENSG00000065000	protein_coding	8943	1290.989433	0.068353995	0.06999687	0.976529306	0.328802233	0.513335712
ENSG00000065029	ZNF76	ENSG00000065029	protein_coding	7629	417.9215807	-0.236164361	0.092794077	-2.545037011	0.010926616	0.056844838
ENSG00000065054	SLC9A3R2	ENSG00000065054	protein_coding	9351	693.7302366	-0.658173597	0.258034966	-2.550714765	0.010750227	0.056243094
ENSG00000065057	NTHL1	ENSG00000065057	protein_coding	4913	70.56357209	-0.590887872	0.219780904	-2.688531454	0.007176707	0.043196568
ENSG00000065060	UHRF1BP1	ENSG00000065060	protein_coding	54887	220.4152882	-0.354616738	0.150803644	-2.35151306	0.018697233	0.079253834
ENSG00000065135	GNAI3	ENSG00000065135	protein_coding	2773	621.9092832	0.257265312	0.12107851	2.124780953	0.033604895	0.116275751
ENSG00000065150	IPO5	ENSG00000065150	protein_coding	3843	993.0844928	0.068892678	0.144857541	0.475589174	0.63436709	0.772337121
ENSG00000065154	OAT	ENSG00000065154	protein_coding	4942	813.5734334	-0.049888374	0.113908286	-0.437969662	0.661408276	0.790708603
ENSG00000065183	WDR3	ENSG00000065183	protein_coding	10885	163.8075111	0.168134279	0.143628909	1.170615858	0.24175322	0.420687987
ENSG00000065243	PKN2	ENSG00000065243	protein_coding	5586	290.4190509	0.00390216	0.098384909	0.039662176	0.968362457	0.982492319
ENSG00000065268	WDR18	ENSG00000065268	protein_coding	57418	154.4888713	0.064361317	0.165739614	0.388327907	0.697773388	0.815242515
ENSG00000065308	TRAM2	ENSG00000065308	protein_coding	9697	1026.468361	0.599812426	0.19852363	3.0213654	0.002516375	0.022103963
ENSG00000065320	NTN1	ENSG00000065320	protein_coding	9423	525.9206076	-1.618741316	0.457686094	-3.536793748	0.000405016	0.006662289
ENSG00000065325	GLP2R	ENSG00000065325	protein_coding	9340	1.677765957	-0.103319419	0.673789094	-0.153340889	0.878129457	0.930920625
ENSG00000065328	MCM10	ENSG00000065328	protein_coding	55388	12.9527181	0.371376979	0.569147912	0.652513997	0.514069646	0.679873975
ENSG00000065357	DGKA	ENSG00000065357	protein_coding	1606	518.0942828	0.793139348	0.174269665	4.551218651	5.33e-06	0.000328183
ENSG00000065361	ERBB3	ENSG00000065361	protein_coding	2065	53.76581252	-1.18478608	0.503220163	-2.354409	0.018552186	0.078914731
ENSG00000065371	ROPN1	ENSG00000065371	protein_coding	54763	0.246057967	0.295170756	1.053574591	0.280161232	0.779353808
ENSG00000065413	ANKRD44	ENSG00000065413	protein_coding	91526	102.8087035	1.028161735	0.245205636	4.193059151	2.75e-05	0.00107769
ENSG00000065427	KARS1	ENSG00000065427	protein_coding	3735	615.944962	-0.01768397	0.082962738	-0.213155577	0.831205617	0.902117881
ENSG00000065457	ADAT1	ENSG00000065457	protein_coding	23536	120.9784787	0.145753187	0.084290931	1.729168069	0.083779019	0.210910135
ENSG00000065485	PDIA5	ENSG00000065485	protein_coding	10954	246.7516334	0.797776639	0.21802565	3.659095326	0.000253107	0.004935488
ENSG00000065491	TBC1D22B	ENSG00000065491	protein_coding	55633	153.7539966	0.144202814	0.10576116	1.363476097	0.172732513	0.338328131
ENSG00000065518	NDUFB4	ENSG00000065518	protein_coding	4710	254.6640731	-0.21430369	0.080974327	-2.646563402	0.008131426	0.046724171
ENSG00000065526	SPEN	ENSG00000065526	protein_coding	64783	1300.162406	-0.063340889	0.140824257	-0.449786779	0.652864192	0.784424588
ENSG00000065534	MYLK	ENSG00000065534	protein_coding	4638	3988.090814	-0.568339939	0.358205203	-1.586632282	0.112595952	0.255227382
ENSG00000065548	ZC3H15	ENSG00000065548	protein_coding	55854	329.919927	0.140075224	0.087492033	1.601005482	0.109375705	0.250760256
ENSG00000065559	MAP2K4	ENSG00000065559	protein_coding	6416	215.9515398	-0.026042776	0.094298417	-0.27617405	0.782414387	0.871633588
ENSG00000065600	PACC1	ENSG00000065600	protein_coding	55248	53.08076375	0.124070167	0.259907459	0.477362856	0.633103759	0.7711109
ENSG00000065609	SNAP91	ENSG00000065609	protein_coding	9892	56.75030643	-2.195983745	0.588738682	-3.729980404	0.000191495	0.004154572
ENSG00000065613	SLK	ENSG00000065613	protein_coding	2534	592.7633083	0.184445338	0.101240658	1.82185045	0.06847768	0.184791517
ENSG00000065615	CYB5R4	ENSG00000065615	protein_coding	51167	164.5529162	0.485826224	0.292095551	1.663244172	0.096263569	0.230607822
ENSG00000065618	COL17A1	ENSG00000065618	protein_coding	1308	5.685737511	0.614480166	0.592439704	1.037202878	0.299641317	0.482769934
ENSG00000065621	GSTO2	ENSG00000065621	protein_coding	119391	16.12129715	0.141031435	0.333440936	0.422957772	0.672326071	0.798134499
ENSG00000065665	SEC61A2	ENSG00000065665	protein_coding	55176	87.83705814	-0.339321178	0.144594437	-2.346709773	0.018940001	0.079755622
ENSG00000065675	PRKCQ	ENSG00000065675	protein_coding	5588	20.06069346	0.559203991	0.413993454	1.350755636	0.176773724	0.343200968
ENSG00000065717	TLE2	ENSG00000065717	protein_coding	7089	207.2636215	-0.181245646	0.269874505	-0.671592324	0.501843266	0.670085127
ENSG00000065802	ASB1	ENSG00000065802	protein_coding	51665	502.9651492	-0.159826533	0.097962201	-1.631512275	0.102782272	0.240521103
ENSG00000065809	FAM107B	ENSG00000065809	protein_coding	83641	770.4675668	0.333017755	0.227659913	1.462786096	0.143525919	0.299638935
ENSG00000065833	ME1	ENSG00000065833	protein_coding	4199	152.97347	0.012737916	0.195909976	0.065019231	0.948158689	0.97110354
ENSG00000065882	TBC1D1	ENSG00000065882	protein_coding	23216	1117.391071	-0.189613246	0.122660796	-1.545834136	0.122144631	0.269317615
ENSG00000065883	CDK13	ENSG00000065883	protein_coding	8621	423.92662	0.121623747	0.069835975	1.741562962	0.081584947	0.207359716
ENSG00000065911	MTHFD2	ENSG00000065911	protein_coding	10797	378.9439279	0.256893569	0.181953187	1.411866277	0.157989339	0.319305515
ENSG00000065923	SLC9A7	ENSG00000065923	protein_coding	84679	32.08907438	0.175222774	0.271906544	0.644422789	0.519301311	0.683601955
ENSG00000065970	FOXJ2	ENSG00000065970	protein_coding	55810	354.0200953	-0.139894461	0.093190603	-1.501164885	0.13331292	0.285702744
ENSG00000065978	YBX1	ENSG00000065978	protein_coding	4904	912.5250889	0.082561272	0.107327695	0.769244801	0.441747999	0.618289339
ENSG00000065989	PDE4A	ENSG00000065989	protein_coding	5141	379.4534142	0.510684508	0.20445313	2.497807239	0.012496412	0.061853989
ENSG00000066027	PPP2R5A	ENSG00000066027	protein_coding	5525	195.2789276	-0.284472867	0.135142262	-2.10498819	0.035292336	0.120043791
ENSG00000066032	CTNNA2	ENSG00000066032	protein_coding	1496	71.66607223	-2.583330426	0.63865949	-4.044926076	5.23e-05	0.001673895
ENSG00000066044	ELAVL1	ENSG00000066044	protein_coding	1994	406.7869756	-0.024076804	0.04733998	-0.508593461	0.611037213	0.75566105
ENSG00000066056	TIE1	ENSG00000066056	protein_coding	7075	468.0169633	-0.529132723	0.351935789	-1.503492229	0.132712159	0.284998593
ENSG00000066084	DIP2B	ENSG00000066084	protein_coding	57609	293.5466504	-0.021996661	0.13945813	-0.1577295	0.874669954	0.928852873
ENSG00000066117	SMARCD1	ENSG00000066117	protein_coding	6602	386.8326831	-0.009571166	0.053478746	-0.178971402	0.857960157	0.918568278
ENSG00000066135	KDM4A	ENSG00000066135	protein_coding	9682	238.4765939	-0.041208843	0.07424951	-0.555004911	0.578891302	0.730729653
ENSG00000066136	NFYC	ENSG00000066136	protein_coding	4802	325.2602159	-0.094650755	0.094650274	-1.000005075	0.317308052	0.501174821
ENSG00000066185	ZMYND12	ENSG00000066185	protein_coding	84217	10.37215771	-0.384328534	0.283440011	-1.355943122	0.175117266	0.341084923
ENSG00000066230	SLC9A3	ENSG00000066230	protein_coding	6550	59.60364867	-0.675196123	0.214069126	-3.154103243	0.001609921	0.016303668
ENSG00000066248	NGEF	ENSG00000066248	protein_coding	25791	85.97449174	-0.928540794	0.441566508	-2.102833385	0.035480337	0.120394456
ENSG00000066279	ASPM	ENSG00000066279	protein_coding	259266	19.22854907	0.364565188	0.599171777	0.608448532	0.542890032	0.702141662
ENSG00000066294	CD84	ENSG00000066294	protein_coding	8832	304.5091956	0.47435128	0.436356032	1.087073961	0.277004124	0.458178808
ENSG00000066322	ELOVL1	ENSG00000066322	protein_coding	64834	609.9718972	0.521865866	0.114835474	4.544465627	5.51e-06	0.000334083
ENSG00000066336	SPI1	ENSG00000066336	protein_coding	6688	571.4411834	0.666654964	0.421129623	1.58301608	0.113417799	0.256679583
ENSG00000066379	ZNRD1	ENSG00000066379	protein_coding	30834	70.79419641	0.241736294	0.184722638	1.308644661	0.190654745	0.360699786
ENSG00000066382	MPPED2	ENSG00000066382	protein_coding	744	36.53132834	-1.728879362	0.392969702	-4.399523309	1.08e-05	0.000552353
ENSG00000066405	CLDN18	ENSG00000066405	protein_coding	51208	8.939455895	0.587483708	0.292643695	2.007505093	0.044695909	0.139697194
ENSG00000066422	ZBTB11	ENSG00000066422	protein_coding	27107	172.0091298	0.323812149	0.119311002	2.71401752	0.006647265	0.041053089
ENSG00000066427	ATXN3	ENSG00000066427	protein_coding	4287	154.5797044	-0.062250397	0.118437288	-0.525597958	0.599167576	0.746309794
ENSG00000066455	GOLGA5	ENSG00000066455	protein_coding	440270	346.4254479	0.392232485	0.10608468	3.69735277	0.000217859	0.004511171
ENSG00000066468	FGFR2	ENSG00000066468	protein_coding	2263	191.3944929	-2.113275915	0.465886346	-4.536033159	5.73e-06	0.000343181
ENSG00000066557	LRRC40	ENSG00000066557	protein_coding	55631	94.50522135	0.040173559	0.080017483	0.502059769	0.615625479	0.758725321
ENSG00000066583	ISOC1	ENSG00000066583	protein_coding	51015	46.44014544	-0.260515326	0.127112324	-2.049489132	0.040414309	0.130854436
ENSG00000066629	EML1	ENSG00000066629	protein_coding	2009	246.7506793	0.349597775	0.209573038	1.668142899	0.095287363	0.229051852
ENSG00000066651	TRMT11	ENSG00000066651	protein_coding	60487	102.9825618	-0.180525927	0.142445316	-1.267334949	0.205035549	0.378550061
ENSG00000066654	THUMPD1	ENSG00000066654	protein_coding	55623	301.4463801	-0.195157187	0.102109506	-1.911253853	0.055971966	0.161620731
ENSG00000066697	MSANTD3	ENSG00000066697	protein_coding	91283	113.124329	0.632299464	0.210692331	3.001055905	0.002690452	0.023131545
ENSG00000066735	KIF26A	ENSG00000066735	protein_coding	26153	126.6622846	-1.273428502	0.379002769	-3.35994511	0.00077958	0.01013159
ENSG00000066739	ATG2B	ENSG00000066739	protein_coding	55102	391.1464747	-0.079791157	0.087760479	-0.90919235	0.363248601	0.546222468
ENSG00000066777	ARFGEF1	ENSG00000066777	protein_coding	10565	411.5516771	0.240341189	0.112176987	2.142517785	0.032151839	0.11298418
ENSG00000066813	ACSM2B	ENSG00000066813	protein_coding	348158	0.097792507	0.268836046	2.033733224	0.132188452	0.894835235
ENSG00000066827	ZFAT	ENSG00000066827	protein_coding	57623	60.20075384	-0.171309992	0.113032361	-1.515583585	0.12962468	0.280343202
ENSG00000066855	MTFR1	ENSG00000066855	protein_coding	9650	107.3170137	0.164476333	0.103745954	1.585375877	0.112880959	0.25576156
ENSG00000066923	STAG3	ENSG00000066923	protein_coding	10734	32.18443722	-0.547532034	0.176975997	-3.09382088	0.001975967	0.018756503
ENSG00000066926	FECH	ENSG00000066926	protein_coding	2235	138.2486249	-0.128345581	0.108510637	-1.182792621	0.236891346	0.41538853
ENSG00000066933	MYO9A	ENSG00000066933	protein_coding	4649	291.7691524	-0.223601071	0.11353365	-1.96946958	0.048899193	0.148311128
ENSG00000067048	DDX3Y	ENSG00000067048	protein_coding	8653	352.5557581	-0.384568908	1.182830265	-0.32512603	0.745085689	0.848095362
ENSG00000067057	PFKP	ENSG00000067057	protein_coding	5214	1012.3999	0.017135003	0.194670504	0.088020541	0.92986035	0.96065624
ENSG00000067064	IDI1	ENSG00000067064	protein_coding	3422	426.9946403	-0.434168966	0.178662402	-2.430108191	0.015094316	0.069709111
ENSG00000067066	SP100	ENSG00000067066	protein_coding	6672	685.9842986	0.610525246	0.187849961	3.250068533	0.001153772	0.013069209
ENSG00000067082	KLF6	ENSG00000067082	protein_coding	1316	3743.54588	0.699673734	0.220954696	3.166593634	0.001542357	0.015839248
ENSG00000067113	PLPP1	ENSG00000067113	protein_coding	8611	329.3560973	0.16989694	0.204117544	0.832348545	0.405212237	0.585206662
ENSG00000067141	NEO1	ENSG00000067141	protein_coding	4756	685.5582192	0.140204503	0.29049015	0.482648043	0.62934566	0.768618254
ENSG00000067167	TRAM1	ENSG00000067167	protein_coding	23471	770.0304493	0.388736121	0.13220223	2.94046568	0.003277193	0.026098334
ENSG00000067177	PHKA1	ENSG00000067177	protein_coding	5255	93.62471221	-1.265239456	0.332602785	-3.804055505	0.000142346	0.003377323
ENSG00000067182	TNFRSF1A	ENSG00000067182	protein_coding	7132	1192.69896	0.460525491	0.171103557	2.691501565	0.007113116	0.04294261
ENSG00000067191	CACNB1	ENSG00000067191	protein_coding	782	202.3991823	-0.500642113	0.201367804	-2.486207344	0.012911272	0.063222701
ENSG00000067208	EVI5	ENSG00000067208	protein_coding	7813	241.611024	0.362773106	0.10098202	3.592452454	0.00032758	0.005816766
ENSG00000067221	STOML1	ENSG00000067221	protein_coding	9399	178.7651705	0.016270602	0.196580745	0.082768037	0.934035985	0.962904734
ENSG00000067225	PKM	ENSG00000067225	protein_coding	5315	8062.590777	0.468488951	0.203545532	2.30164202	0.021355368	0.086100784
ENSG00000067248	DHX29	ENSG00000067248	protein_coding	54505	260.1479836	0.225459789	0.068841999	3.27503255	0.001056498	0.012386848
ENSG00000067334	DNTTIP2	ENSG00000067334	protein_coding	30836	422.0460705	0.28960893	0.169936042	1.704223111	0.088339413	0.218149072
ENSG00000067365	METTL22	ENSG00000067365	protein_coding	79091	152.9280261	0.231642041	0.139956841	1.655096231	0.097904979	0.233132156
ENSG00000067369	TP53BP1	ENSG00000067369	protein_coding	7158	544.0794131	0.031332761	0.102485913	0.305727489	0.759812142	0.857401059
ENSG00000067445	TRO	ENSG00000067445	protein_coding	7216	406.5008675	-0.165925946	0.196199702	-0.845699277	0.397720527	0.57813157
ENSG00000067533	RRP15	ENSG00000067533	protein_coding	51018	133.6951281	-0.000890118	0.120810646	-0.007367876	0.994121338	0.99697789
ENSG00000067560	RHOA	ENSG00000067560	protein_coding	387	4702.563876	0.286514651	0.091847816	3.119449801	0.001811891	0.017651281
ENSG00000067596	DHX8	ENSG00000067596	protein_coding	1659	373.8300173	0.020855491	0.058791217	0.354738208	0.722785724	0.832072556
ENSG00000067601	PMS2P4	ENSG00000067601	transcribed_unprocessed_pseudogene	5382	6.513608744	-0.318186534	0.254426006	-1.25060539	0.211078483	0.385882812
ENSG00000067606	PRKCZ	ENSG00000067606	protein_coding	5590	49.55355615	-1.01458579	0.415313473	-2.442939745	0.014568169	0.068254991
ENSG00000067646	ZFY	ENSG00000067646	protein_coding	7544	25.45821973	-0.970080897	1.333839669	-0.727284486	0.4670517	0.639802343
ENSG00000067704	IARS2	ENSG00000067704	protein_coding	55699	517.0083396	-0.076397509	0.087496394	-0.873150373	0.38258112	0.563813976
ENSG00000067715	SYT1	ENSG00000067715	protein_coding	6857	30.84054572	-1.721224885	0.326442873	-5.27266799	1.34e-07	1.88e-05
ENSG00000067798	NAV3	ENSG00000067798	protein_coding	89795	88.39551088	0.09933269	0.315001685	0.315340186	0.752503376	0.852871315
ENSG00000067829	IDH3G	ENSG00000067829	protein_coding	3421	439.1287798	0.00407697	0.103367389	0.039441549	0.968538354	0.98252051
ENSG00000067836	ROGDI	ENSG00000067836	protein_coding	79641	245.3701567	-0.810086557	0.194721107	-4.160240089	3.18e-05	0.001196248
ENSG00000067840	PDZD4	ENSG00000067840	protein_coding	57595	827.8786109	-1.283416358	0.397354841	-3.22989989	0.001238336	0.013730019
ENSG00000067842	ATP2B3	ENSG00000067842	protein_coding	492	7.52637717	-0.630213135	0.381890072	-1.650247497	0.098892326	0.234402066
ENSG00000067900	ROCK1	ENSG00000067900	protein_coding	6093	610.6807271	-0.2290291	0.153457343	-1.492461004	0.135578333	0.288628596
ENSG00000067955	CBFB	ENSG00000067955	protein_coding	865	305.8776845	0.536168249	0.153002395	3.50431279	0.000457787	0.00719211
ENSG00000067992	PDK3	ENSG00000067992	protein_coding	5165	71.29591836	0.421902288	0.242476295	1.739973336	0.0818637	0.207804535
ENSG00000068001	HYAL2	ENSG00000068001	protein_coding	8692	416.7604726	-0.290225754	0.259711093	-1.117494638	0.263782891	0.443486885
ENSG00000068024	HDAC4	ENSG00000068024	protein_coding	9759	301.3467674	-0.201989001	0.144909213	-1.393900338	0.163347702	0.326045533
ENSG00000068028	RASSF1	ENSG00000068028	protein_coding	11186	608.4262946	0.53745564	0.140229992	3.832672534	0.000126759	0.003077219
ENSG00000068078	FGFR3	ENSG00000068078	protein_coding	2261	570.4464552	-2.440251192	0.497865211	-4.901429417	9.51e-07	8.85e-05
ENSG00000068079	IFI35	ENSG00000068079	protein_coding	3430	341.7743428	0.443278181	0.217398559	2.03901159	0.041448871	0.133125061
ENSG00000068097	HEATR6	ENSG00000068097	protein_coding	63897	141.4862553	-0.178029655	0.123307384	-1.443787467	0.148798768	0.307137391
ENSG00000068120	COASY	ENSG00000068120	protein_coding	80347	382.8220728	0.063738988	0.115745407	0.550682653	0.581851238	0.732938437
ENSG00000068137	PLEKHH3	ENSG00000068137	protein_coding	79990	425.6066069	-0.245232656	0.301008262	-0.814704068	0.415241724	0.594556823
ENSG00000068305	MEF2A	ENSG00000068305	protein_coding	4205	750.7901886	0.191716012	0.119518917	1.604064162	0.108699911	0.249746627
ENSG00000068308	OTUD5	ENSG00000068308	protein_coding	55593	665.8830524	0.125179598	0.100033236	1.251380064	0.210795847	0.385509234
ENSG00000068323	TFE3	ENSG00000068323	protein_coding	7030	954.020348	0.2327402	0.122509711	1.8997694	0.057463388	0.164243418
ENSG00000068354	TBC1D25	ENSG00000068354	protein_coding	4943	177.8394602	0.08670952	0.078092368	1.11034564	0.266850113	0.447076974
ENSG00000068366	ACSL4	ENSG00000068366	protein_coding	2182	651.033683	0.747456005	0.250239354	2.986964248	0.002817627	0.023850294
ENSG00000068383	INPP5A	ENSG00000068383	protein_coding	3632	551.4713251	-0.489304032	0.245260068	-1.995041575	0.046038346	0.142414315
ENSG00000068394	GPKOW	ENSG00000068394	protein_coding	27238	171.1518869	-0.17636336	0.095042618	-1.85562397	0.063507175	0.175484674
ENSG00000068400	GRIPAP1	ENSG00000068400	protein_coding	56850	705.2555211	0.054698929	0.129798051	0.421415644	0.673451598	0.799032404
ENSG00000068438	FTSJ1	ENSG00000068438	protein_coding	24140	278.1695789	0.421549862	0.12110538	3.480851654	0.000499822	0.00756817
ENSG00000068489	PRR11	ENSG00000068489	protein_coding	55771	26.98908293	-0.067573185	0.423300952	-0.159633907	0.873169468	0.928005081
ENSG00000068615	REEP1	ENSG00000068615	protein_coding	65055	143.3939377	-0.965631987	0.440825125	-2.190510324	0.028487247	0.104277962
ENSG00000068650	ATP11A	ENSG00000068650	protein_coding	23250	370.5954471	0.482993236	0.236383982	2.04325704	0.041027	0.132157867
ENSG00000068654	POLR1A	ENSG00000068654	protein_coding	25885	391.6032594	0.183905357	0.119505613	1.538884677	0.123832453	0.271943564
ENSG00000068697	LAPTM4A	ENSG00000068697	protein_coding	9741	2085.394612	0.203756374	0.08415244	2.421277075	0.015466084	0.070741545
ENSG00000068724	TTC7A	ENSG00000068724	protein_coding	57217	617.6255968	0.532588127	0.149667829	3.558467635	0.000373025	0.006344055
ENSG00000068745	IP6K2	ENSG00000068745	protein_coding	51447	510.8817423	0.317673642	0.094556413	3.35962026	0.000780497	0.010138038
ENSG00000068781	STON1-GTF2A1L	ENSG00000068781	protein_coding	286749	0.593426907	0.422328341	1.069452156	0.394901575	0.692915528
ENSG00000068784	SRBD1	ENSG00000068784	protein_coding	55133	93.65322741	-0.073445286	0.078584897	-0.934597986	0.349995517	0.533556501
ENSG00000068793					1328.62067	0.034463479	0.095850073	0.359556109	0.719179111	0.830026545
ENSG00000068796	KIF2A	ENSG00000068796	protein_coding	3796	138.7181834	0.121771453	0.166083999	0.733191959	0.463441359	0.636693183
ENSG00000068831	RASGRP2	ENSG00000068831	protein_coding	10235	759.1269291	-0.465174848	0.22886141	-2.032561314	0.042096863	0.134358049
ENSG00000068878	PSME4	ENSG00000068878	protein_coding	23198	527.2229279	0.553835676	0.165066079	3.355236156	0.000792973	0.010255836
ENSG00000068885	IFT80	ENSG00000068885	protein_coding	57560	101.7142584	-0.089815107	0.153691943	-0.584383963	0.558962014	0.714979721
ENSG00000068903	SIRT2	ENSG00000068903	protein_coding	22933	520.5676454	-0.158428083	0.112083158	-1.413486972	0.157512589	0.318684072
ENSG00000068912	ERLEC1	ENSG00000068912	protein_coding	27248	503.8154625	0.268045268	0.126490351	2.11909656	0.034082307	0.11731612
ENSG00000068971	PPP2R5B	ENSG00000068971	protein_coding	5526	397.8064832	0.32452555	0.166917569	1.944226431	0.051868152	0.154284688
ENSG00000068976	PYGM	ENSG00000068976	protein_coding	5837	264.5442089	-1.284339086	0.343455502	-3.739462835	0.000184414	0.004040997
ENSG00000068985	PAGE1	ENSG00000068985	protein_coding	8712	0.144861135	0.154726163	1.368459891	0.11306591	0.909978301
ENSG00000069011	PITX1	ENSG00000069011	protein_coding	5307	2.907658403	-0.046376861	0.556064458	-0.083401952	0.933531936	0.962472293
ENSG00000069018	TRPC7	ENSG00000069018	protein_coding	57113	0.100945678	0.203259413	2.015065527	0.100869878	0.919653755
ENSG00000069020	MAST4	ENSG00000069020	protein_coding	375449	518.9883283	-0.19027042	0.225106858	-0.845244885	0.397974126	0.578298233
ENSG00000069122	ADGRF5	ENSG00000069122	protein_coding	221395	520.4161479	0.067527275	0.336636141	0.200594252	0.841015853	0.908269822
ENSG00000069188	SDK2	ENSG00000069188	protein_coding	54549	63.33678925	-0.521115776	0.266932978	-1.952234529	0.050910367	0.152357829
ENSG00000069206	ADAM7	ENSG00000069206	protein_coding	8756	0.037673161	0.186850712	3.316288725	0.056343319	0.95506831
ENSG00000069248	NUP133	ENSG00000069248	protein_coding	55746	285.8874111	-0.272010452	0.058979125	-4.611978431	3.99e-06	0.000265337
ENSG00000069275	NUCKS1	ENSG00000069275	protein_coding	64710	1218.717699	-0.420540587	0.120003615	-3.504399312	0.000457639	0.00719211
ENSG00000069329	VPS35	ENSG00000069329	protein_coding	55737	633.6590132	-0.050536694	0.082187605	-0.614894351	0.538624494	0.698688665
ENSG00000069345	DNAJA2	ENSG00000069345	protein_coding	10294	472.520624	-0.025063662	0.119776271	-0.209253981	0.834249975	0.904158771
ENSG00000069399	BCL3	ENSG00000069399	protein_coding	602	641.9546593	0.622522458	0.295777021	2.104701901	0.035317265	0.120111619
ENSG00000069424	KCNAB2	ENSG00000069424	protein_coding	8514	777.0395693	0.131451458	0.4143367	0.317257579	0.751048163	0.852063026
ENSG00000069431	ABCC9	ENSG00000069431	protein_coding	10060	100.0287185	-1.057184331	0.374507712	-2.822863978	0.004759676	0.033051476
ENSG00000069482	GAL	ENSG00000069482	protein_coding	51083	5.826802498	0.843585918	0.68551188	1.230592704	0.218475235	0.393958863
ENSG00000069493	CLEC2D	ENSG00000069493	protein_coding	29121	73.62127588	0.660254819	0.227130233	2.906943788	0.003649788	0.027877701
ENSG00000069509	FUNDC1	ENSG00000069509	protein_coding	139341	60.79603828	-0.258172925	0.096169239	-2.684568662	0.007262346	0.04350543
ENSG00000069535	MAOB	ENSG00000069535	protein_coding	4129	114.1610913	-0.272392744	0.534345546	-0.509768905	0.610213373	0.755030491
ENSG00000069667	RORA	ENSG00000069667	protein_coding	6095	179.1883601	0.264470171	0.222244058	1.189998838	0.234046849	0.412017718
ENSG00000069696	DRD4	ENSG00000069696	protein_coding	1815	8.556929092	-0.422694673	0.311071659	-1.358833766	0.174199271	0.340067027
ENSG00000069702	TGFBR3	ENSG00000069702	protein_coding	7049	317.1617991	-0.623401856	0.281053767	-2.218087532	0.026548865	0.099639592
ENSG00000069712					27.05275655	-0.742476559	0.254473718	-2.917694469	0.003526297	0.027367155
ENSG00000069764	PLA2G10	ENSG00000069764	protein_coding	8399	1.1900026	-0.232711872	0.432860414	-0.537614123	0.590843478	0.739690821
ENSG00000069812	HES2	ENSG00000069812	protein_coding	54626	3.404591354	1.33318243	0.661193222	2.016328036	0.043765685	0.13766526
ENSG00000069849	ATP1B3	ENSG00000069849	protein_coding	483	1546.696244	0.011787694	0.243271207	0.048454949	0.961353668	0.978744827
ENSG00000069869	NEDD4	ENSG00000069869	protein_coding	4734	102.1231192	0.256815583	0.17163556	1.49628424	0.1345796	0.287292433
ENSG00000069943	PIGB	ENSG00000069943	protein_coding	9488	65.87474067	0.100440075	0.098970134	1.014852378	0.310176202	0.49389469
ENSG00000069956	MAPK6	ENSG00000069956	protein_coding	5597	224.003389	0.401958504	0.184784307	2.175284851	0.029608777	0.106982531
ENSG00000069966	GNB5	ENSG00000069966	protein_coding	10681	201.4263887	-0.266177065	0.152442621	-1.746080349	0.080796991	0.206096085
ENSG00000069974	RAB27A	ENSG00000069974	protein_coding	5873	252.8336952	0.206666996	0.163681955	1.262613192	0.206728225	0.380689436
ENSG00000069998	HDHD5	ENSG00000069998	protein_coding	27440	232.6160004	0.037554344	0.180520949	0.208033163	0.835203074	0.904581085
ENSG00000070010	UFD1	ENSG00000070010	protein_coding	7353	411.3962927	0.240571023	0.08051155	2.988031187	0.002807809	0.023809034
ENSG00000070018	LRP6	ENSG00000070018	protein_coding	4040	330.3431844	-0.003664085	0.206855926	-0.01771322	0.985867634	0.992295593
ENSG00000070019	GUCY2C	ENSG00000070019	protein_coding	2984	3.652886016	-0.217450694	0.321567966	-0.676220014	0.498900967	0.667733735
ENSG00000070031	SCT	ENSG00000070031	protein_coding	6343	1.812069642	0.139529659	0.484391043	0.288051691	0.773307171	0.866192037
ENSG00000070047	PHRF1	ENSG00000070047	protein_coding	57661	600.1799096	0.157157659	0.132001471	1.190575057	0.233820448	0.411763367
ENSG00000070061	ELP1	ENSG00000070061	protein_coding	8518	443.867486	-0.258544065	0.092634883	-2.791001156	0.005254528	0.035287104
ENSG00000070081	NUCB2	ENSG00000070081	protein_coding	4925	457.4940245	0.286159976	0.179199076	1.596883096	0.110291768	0.252062023
ENSG00000070087	PFN2	ENSG00000070087	protein_coding	5217	660.6334283	-0.262752776	0.239907986	-1.095223135	0.273418893	0.454153646
ENSG00000070159	PTPN3	ENSG00000070159	protein_coding	5774	194.1191018	-0.417951521	0.36532553	-1.144052322	0.252601939	0.432073293
ENSG00000070182	SPTB	ENSG00000070182	protein_coding	6710	374.1026938	-0.597581659	0.362778429	-1.647235918	0.099509564	0.235355462
ENSG00000070190	DAPP1	ENSG00000070190	protein_coding	27071	68.34174484	0.740691085	0.403897563	1.833858764	0.066674962	0.181492759
ENSG00000070193	FGF10	ENSG00000070193	protein_coding	2255	17.3943054	-0.715434442	0.520093607	-1.375587841	0.168949273	0.33344928
ENSG00000070214	SLC44A1	ENSG00000070214	protein_coding	23446	487.5770463	0.043700246	0.114683173	0.381051944	0.703164705	0.819038086
ENSG00000070269	TMEM260	ENSG00000070269	protein_coding	54916	119.9664597	0.039697418	0.138501084	0.286621717	0.774401984	0.866757231
ENSG00000070366	SMG6	ENSG00000070366	protein_coding	23293	729.8184305	-0.051624387	0.100096169	-0.515747876	0.606030512	0.751941202
ENSG00000070367	EXOC5	ENSG00000070367	protein_coding	10640	248.2163428	0.094706855	0.100143322	0.945713138	0.344294919	0.528828179
ENSG00000070371	CLTCL1	ENSG00000070371	protein_coding	8218	206.5444398	-0.064231405	0.207155685	-0.310063442	0.756512712	0.855057035
ENSG00000070388	FGF22	ENSG00000070388	protein_coding	27006	4.663437992	-1.701460465	0.387571814	-4.390052123	1.13e-05	0.000570193
ENSG00000070404	FSTL3	ENSG00000070404	protein_coding	10272	2282.469725	1.08076144	0.292567115	3.694063292	0.000220699	0.004538934
ENSG00000070413	DGCR2	ENSG00000070413	protein_coding	8026	796.8480612	-0.248594833	0.10035108	-2.477251206	0.013239868	0.064243905
ENSG00000070423	RNF126	ENSG00000070423	protein_coding	55658	183.3246688	0.185296	0.145287013	1.275378967	0.20217514	0.375319679
ENSG00000070444	MNT	ENSG00000070444	protein_coding	4335	269.8674088	0.034681464	0.121457987	0.285542882	0.775228256	0.867158106
ENSG00000070476	ZXDC	ENSG00000070476	protein_coding	79364	301.0244728	-0.169000466	0.105654124	-1.59956337	0.10969548	0.251230295
ENSG00000070495	JMJD6	ENSG00000070495	protein_coding	23210	398.2682136	0.473529038	0.165219742	2.866056034	0.004156207	0.030387685
ENSG00000070501	POLB	ENSG00000070501	protein_coding	5423	97.43606111	0.039617377	0.131939828	0.300268521	0.763972343	0.860218992
ENSG00000070526	ST6GALNAC1	ENSG00000070526	protein_coding	55808	41.85087595	-1.295337535	0.466301461	-2.777897227	0.005471192	0.036197046
ENSG00000070540	WIPI1	ENSG00000070540	protein_coding	55062	291.1783333	0.506372824	0.216239367	2.341723577	0.019194925	0.08040567
ENSG00000070601	FRMPD1	ENSG00000070601	protein_coding	22844	4.989791185	-2.82278282	0.788842318	-3.578386652	0.000345722	0.006024364
ENSG00000070610	GBA2	ENSG00000070610	protein_coding	57704	908.0226214	-0.236407443	0.091791193	-2.575491574	0.010009771	0.053472784
ENSG00000070614	NDST1	ENSG00000070614	protein_coding	3340	1167.572695	-0.109578825	0.112755854	-0.971823823	0.331138202	0.515746357
ENSG00000070669	ASNS	ENSG00000070669	protein_coding	440	208.1787026	-0.299016445	0.147302879	-2.029942977	0.042362336	0.134854554
ENSG00000070718	AP3M2	ENSG00000070718	protein_coding	10947	190.4173634	0.134296195	0.113886437	1.179211489	0.238313973	0.416939306
ENSG00000070729	CNGB1	ENSG00000070729	protein_coding	1258	1.087654885	-2.244292525	0.691506795	-3.245510442	0.001172403	0.013217124
ENSG00000070731	ST6GALNAC2	ENSG00000070731	protein_coding	10610	56.59893744	0.158125875	0.279295191	0.56616039	0.571284753	0.724889585
ENSG00000070748	CHAT	ENSG00000070748	protein_coding	1103	0.17141452	0.359759334	1.565686505	0.229777374	0.818264767
ENSG00000070756	PABPC1	ENSG00000070756	protein_coding	26986	3477.261379	0.409339397	0.147888611	2.767889932	0.005642051	0.036851102
ENSG00000070759	TESK2	ENSG00000070759	protein_coding	10420	90.9272022	-0.113102495	0.205657498	-0.549955609	0.582349821	0.733290231
ENSG00000070761	CFAP20	ENSG00000070761	protein_coding	29105	122.4864201	-0.008285864	0.093492348	-0.088626117	0.929379051	0.960571086
ENSG00000070770	CSNK2A2	ENSG00000070770	protein_coding	1459	381.8194835	0.081816135	0.072965052	1.121305786	0.262157724	0.442013743
ENSG00000070778	PTPN21	ENSG00000070778	protein_coding	11099	396.9300423	-0.166444683	0.226214033	-0.735784076	0.461862114	0.635212603
ENSG00000070785	EIF2B3	ENSG00000070785	protein_coding	8891	165.4414787	0.048797639	0.141294816	0.345360432	0.72982342	0.837372318
ENSG00000070808	CAMK2A	ENSG00000070808	protein_coding	815	186.5550637	-3.807266855	0.475325875	-8.009803499	1.15e-15	3.07e-12
ENSG00000070814	TCOF1	ENSG00000070814	protein_coding	6949	344.369943	-0.106054791	0.098866426	-1.072707855	0.283402215	0.465576925
ENSG00000070831	CDC42	ENSG00000070831	protein_coding	998	815.521853	0.189496634	0.112833309	1.679438765	0.093066564	0.225578224
ENSG00000070882	OSBPL3	ENSG00000070882	protein_coding	26031	203.9708893	0.640780937	0.272534688	2.351190381	0.018713456	0.079299218
ENSG00000070886	EPHA8	ENSG00000070886	protein_coding	2046	0.73048722	-1.058457542	1.102835467	-0.959760158	0.337175939	0.521842606
ENSG00000070915	SLC12A3	ENSG00000070915	protein_coding	6559	1.611617184	0.863743121	0.603834603	1.430429984	0.152593648	0.311949085
ENSG00000070950	RAD18	ENSG00000070950	protein_coding	56852	64.5646886	0.253263164	0.132664278	1.909053192	0.05625523	0.162050054
ENSG00000070961	ATP2B1	ENSG00000070961	protein_coding	490	498.0101285	0.466098673	0.291291172	1.600112595	0.109573607	0.251118349
ENSG00000070985	TRPM5	ENSG00000070985	protein_coding	29850	1.447197309	0.03936554	0.599458537	0.065668495	0.947641756	0.970904436
ENSG00000071051	NCK2	ENSG00000071051	protein_coding	8440	291.0742348	-0.056708788	0.122064926	-0.464578888	0.642233054	0.777472297
ENSG00000071054	MAP4K4	ENSG00000071054	protein_coding	9448	1269.358494	0.469895431	0.176898844	2.656294526	0.007900458	0.045841614
ENSG00000071073	MGAT4A	ENSG00000071073	protein_coding	11320	341.5482792	0.398871319	0.313803282	1.271087148	0.203697647	0.377180437
ENSG00000071082	RPL31	ENSG00000071082	protein_coding	6160	2262.049484	0.088945853	0.096271358	0.923907747	0.355534349	0.53876027
ENSG00000071127	WDR1	ENSG00000071127	protein_coding	9948	4582.575248	-0.074447654	0.117588315	-0.633121193	0.526654504	0.689727768
ENSG00000071189	SNX13	ENSG00000071189	protein_coding	23161	170.2216636	0.23057262	0.134704305	1.711694519	0.086952979	0.215987792
ENSG00000071203	MS4A12	ENSG00000071203	protein_coding	54860	0.035685802	0.186850712	3.316288725	0.056343319	0.95506831
ENSG00000071205	ARHGAP10	ENSG00000071205	protein_coding	57584	458.1720844	-0.24382947	0.196164312	-1.242985882	0.213873036	0.388696015
ENSG00000071242	RPS6KA2	ENSG00000071242	protein_coding	6196	678.2582465	-0.370152863	0.191792456	-1.929965705	0.053611087	0.157235684
ENSG00000071243	ING3	ENSG00000071243	protein_coding	54556	110.7056244	-0.405010944	0.101521929	-3.989393693	6.62e-05	0.001974319
ENSG00000071246	VASH1	ENSG00000071246	protein_coding	22846	654.101514	-0.066480636	0.214929169	-0.309314165	0.757082557	0.85536299
ENSG00000071282	LMCD1	ENSG00000071282	protein_coding	29995	618.2629416	0.801979065	0.308998808	2.595411519	0.009447772	0.051650683
ENSG00000071462	BUD23	ENSG00000071462	protein_coding	114049	475.1752907	0.147418828	0.079114991	1.863348865	0.062413199	0.173480456
ENSG00000071537	SEL1L	ENSG00000071537	protein_coding	6400	748.4773079	0.173788039	0.101907046	1.705358429	0.088127596	0.217782327
ENSG00000071539	TRIP13	ENSG00000071539	protein_coding	9319	24.11033059	0.263443108	0.438344676	0.600995341	0.547843089	0.705812132
ENSG00000071553	ATP6AP1	ENSG00000071553	protein_coding	537	1203.968744	0.273098189	0.147094233	1.856620645	0.063365145	0.175279291
ENSG00000071564	TCF3	ENSG00000071564	protein_coding	83439	460.6007795	-0.158966648	0.102273218	-1.554333107	0.12010498	0.266307719
ENSG00000071575	TRIB2	ENSG00000071575	protein_coding	28951	810.145163	0.129896986	0.208343933	0.623473811	0.532973207	0.69453792
ENSG00000071626	DAZAP1	ENSG00000071626	protein_coding	26528	780.8022075	0.179059757	0.098358882	1.820473688	0.0686869	0.185050575
ENSG00000071655	MBD3	ENSG00000071655	protein_coding	53615	490.6512065	0.130150258	0.111979216	1.162271556	0.245125177	0.424334969
ENSG00000071677	PRLH	ENSG00000071677	protein_coding	51052	0.073612371	-0.10823595	2.884166933	-0.03752763	0.97006431
ENSG00000071794	HLTF	ENSG00000071794	protein_coding	6596	239.2093991	-0.432603095	0.154305472	-2.803549921	0.005054341	0.034462358
ENSG00000071859	FAM50A	ENSG00000071859	protein_coding	9130	730.7876867	0.325126773	0.132603057	2.451879918	0.014211208	0.067104766
ENSG00000071889	FAM3A	ENSG00000071889	protein_coding	60343	334.4856681	-0.169850351	0.09637367	-1.762414468	0.077999296	0.201391556
ENSG00000071894	CPSF1	ENSG00000071894	protein_coding	29894	944.9476936	0.233257575	0.120000798	1.943800209	0.051919549	0.154361305
ENSG00000071909	MYO3B	ENSG00000071909	protein_coding	140469	3.195679994	-1.393582086	0.526075956	-2.649013075	0.008072721	0.046464451
ENSG00000071967	CYBRD1	ENSG00000071967	protein_coding	79901	2281.340664	0.034504915	0.247651695	0.139328401	0.889190648	0.936974669
ENSG00000071991	CDH19	ENSG00000071991	protein_coding	28513	51.68170179	-0.329754433	0.657625219	-0.501432158	0.616067012	0.759003725
ENSG00000071994	PDCD2	ENSG00000071994	protein_coding	5134	210.6963746	-0.044301452	0.059080119	-0.749853811	0.453342756	0.627833702
ENSG00000072041	SLC6A15	ENSG00000072041	protein_coding	55117	9.461876942	-2.09249157	0.737015144	-2.839143246	0.004523485	0.032001925
ENSG00000072042	RDH11	ENSG00000072042	protein_coding	51109	395.9918641	0.055881198	0.127802806	0.437245469	0.661933337	0.791100677
ENSG00000072062	PRKACA	ENSG00000072062	protein_coding	5566	701.7113186	-0.099549011	0.072964867	-1.364341693	0.17246005	0.337959388
ENSG00000072071	ADGRL1	ENSG00000072071	protein_coding	22859	263.7418139	-0.626384992	0.177411361	-3.530692675	0.000414473	0.006739594
ENSG00000072080	SPP2	ENSG00000072080	protein_coding	130367	0.054905951	0.00651727	3.316288725	0.00196523	0.998431974
ENSG00000072110	ACTN1	ENSG00000072110	protein_coding	87	7410.341668	-0.008022678	0.200335245	-0.040046262	0.968056244	0.982415949
ENSG00000072121	ZFYVE26	ENSG00000072121	protein_coding	23503	386.1459011	-0.044043697	0.098699806	-0.446238947	0.655424652	0.786386483
ENSG00000072133	RPS6KA6	ENSG00000072133	protein_coding	27330	5.034207145	-0.852918329	0.386135736	-2.208856235	0.027184642	0.100965539
ENSG00000072134	EPN2	ENSG00000072134	protein_coding	22905	376.625166	-0.450383754	0.195371617	-2.305267063	0.021151621	0.085534622
ENSG00000072135	PTPN18	ENSG00000072135	protein_coding	26469	551.0233496	0.161609139	0.171464113	0.942524564	0.345924141	0.530382599
ENSG00000072163	LIMS2	ENSG00000072163	protein_coding	55679	1600.931625	-0.361865286	0.351002282	-1.03094853	0.302564957	0.485725571
ENSG00000072182	ASIC4	ENSG00000072182	protein_coding	55515	4.487269811	-2.186231443	0.422636748	-5.172838029	2.31e-07	2.86e-05
ENSG00000072195	SPEG	ENSG00000072195	protein_coding	10290	2546.03058	-1.132967427	0.429132343	-2.640135252	0.008287295	0.0474049
ENSG00000072201	LNX1	ENSG00000072201	protein_coding	84708	19.66952093	-0.317110608	0.313637548	-1.011073481	0.311981262	0.495589231
ENSG00000072210	ALDH3A2	ENSG00000072210	protein_coding	224	361.4112126	-0.683051253	0.154603444	-4.418085632	9.96e-06	0.000519061
ENSG00000072274	TFRC	ENSG00000072274	protein_coding	7037	1180.172291	0.525624824	0.307062294	1.711785635	0.08693618	0.21596834
ENSG00000072310	SREBF1	ENSG00000072310	protein_coding	6720	770.4063185	0.030077867	0.229615348	0.130992406	0.895781315	0.941260577
ENSG00000072315	TRPC5	ENSG00000072315	protein_coding	7224	0.491610802	-0.733669965	0.873538245	-0.83988305	0.400973962
ENSG00000072364	AFF4	ENSG00000072364	protein_coding	27125	1138.453253	0.193220061	0.146102131	1.322499952	0.186001725	0.355330283
ENSG00000072401	UBE2D1	ENSG00000072401	protein_coding	7321	146.9596973	0.28241783	0.185074352	1.525969572	0.127017443	0.276068055
ENSG00000072415	MPP5	ENSG00000072415	protein_coding	64398	180.6736911	-0.172791997	0.102897872	-1.679257253	0.093101918	0.225582549
ENSG00000072422	RHOBTB1	ENSG00000072422	protein_coding	9886	241.983544	0.060625923	0.179520531	0.337710248	0.735581551	0.841656164
ENSG00000072444					0.014669725	0.121274386	3.316288725	0.036569309	0.970828415
ENSG00000072501	SMC1A	ENSG00000072501	protein_coding	8243	695.7636831	-0.086998733	0.102773858	-0.846506443	0.397270281	0.577658119
ENSG00000072506	HSD17B10	ENSG00000072506	protein_coding	3028	325.3995911	-0.076326797	0.107334452	-0.711111818	0.477014947	0.648418558
ENSG00000072518	MARK2	ENSG00000072518	protein_coding	2011	383.8967136	0.23751758	0.128986672	1.841411801	0.065561235	0.179414279
ENSG00000072571	HMMR	ENSG00000072571	protein_coding	3161	13.59984414	0.085596476	0.55028494	0.15554937	0.876388236	0.929784638
ENSG00000072609	CHFR	ENSG00000072609	protein_coding	55743	295.868954	0.28812387	0.153654119	1.875145763	0.060772673	0.170433516
ENSG00000072657	TRHDE	ENSG00000072657	protein_coding	29953	4.508221683	-0.599502756	0.886215358	-0.67647525	0.498738955	0.667628211
ENSG00000072682	P4HA2	ENSG00000072682	protein_coding	8974	465.3842533	1.031203695	0.243924862	4.227546496	2.36e-05	0.000977569
ENSG00000072694	FCGR2B	ENSG00000072694	protein_coding	2213	91.19678654	0.533595096	0.365613758	1.459450266	0.14444122	0.300824479
ENSG00000072736	NFATC3	ENSG00000072736	protein_coding	4775	140.9124119	0.154582673	0.097030794	1.593130043	0.111131021	0.253193685
ENSG00000072756	TRNT1	ENSG00000072756	protein_coding	51095	107.1956886	0.07792053	0.091606267	0.850602615	0.394990137	0.575587103
ENSG00000072778	ACADVL	ENSG00000072778	protein_coding	37	3788.06732	0.435043145	0.176379432	2.466518579	0.013643365	0.065332972
ENSG00000072786	STK10	ENSG00000072786	protein_coding	6793	759.2715121	1.062301224	0.386968298	2.745189282	0.006047601	0.038682156
ENSG00000072803	FBXW11	ENSG00000072803	protein_coding	23291	427.3813184	-0.24434401	0.091401647	-2.673299868	0.007510908	0.044536351
ENSG00000072818	ACAP1	ENSG00000072818	protein_coding	9744	275.6192321	0.84818388	0.346950639	2.444681707	0.014498003	0.068040551
ENSG00000072832	CRMP1	ENSG00000072832	protein_coding	1400	193.7536756	-0.373395741	0.279213176	-1.337314183	0.181120103	0.348576227
ENSG00000072840	EVC	ENSG00000072840	protein_coding	2121	430.8294686	-0.023442368	0.227354264	-0.103109429	0.917876122	0.953757886
ENSG00000072849	DERL2	ENSG00000072849	protein_coding	51009	268.856329	0.178393723	0.114266428	1.561208534	0.118474556	0.26432468
ENSG00000072858	SIDT1	ENSG00000072858	protein_coding	54847	56.18432736	-1.210240345	0.317581975	-3.810796704	0.00013852	0.003309438
ENSG00000072864	NDE1	ENSG00000072864	protein_coding	54820	202.2319694	0.081328787	0.105103857	0.773794507	0.439052321	0.615720621
ENSG00000072952	IRAG1	ENSG00000072952	protein_coding		2916.526495	-0.010954272	0.353025055	-0.031029731	0.975245829	0.986386815
ENSG00000072954	TMEM38A	ENSG00000072954	protein_coding	79041	51.1400622	-1.215620136	0.348827513	-3.484874587	0.000492368	0.007518833
ENSG00000072958	AP1M1	ENSG00000072958	protein_coding	8907	454.4063048	0.057003727	0.071202284	0.800588456	0.423369936	0.601730089
ENSG00000073008	PVR	ENSG00000073008	protein_coding	5817	650.8458916	-0.006812805	0.213083592	-0.031972452	0.97449402	0.985962221
ENSG00000073009					62.266975	0.274952318	0.141662235	1.940900606	0.052270335	0.154938433
ENSG00000073050	XRCC1	ENSG00000073050	protein_coding	7515	210.9313853	-0.000930897	0.093170655	-0.00999131	0.992028221	0.995708065
ENSG00000073060	SCARB1	ENSG00000073060	protein_coding	949	349.5294838	-0.33034096	0.224467185	-1.471667054	0.141110809	0.296219534
ENSG00000073067	CYP2W1	ENSG00000073067	protein_coding	54905	1.574835054	-0.487215509	0.510505476	-0.954378614	0.339892028	0.524748013
ENSG00000073111	MCM2	ENSG00000073111	protein_coding	4171	81.27453889	-0.162924005	0.217811042	-0.748006176	0.454456433	0.628761336
ENSG00000073146	MOV10L1	ENSG00000073146	protein_coding	54456	44.57714301	0.783017588	0.306796428	2.552238283	0.010703329	0.056046438
ENSG00000073150	PANX2	ENSG00000073150	protein_coding	56666	47.78909769	-0.079262097	0.345503945	-0.229410106	0.818550182	0.895135977
ENSG00000073169	SELENOO	ENSG00000073169	protein_coding	83642	332.7070747	0.276526521	0.135200829	2.04530196	0.040825098	0.131718891
ENSG00000073282	TP63	ENSG00000073282	protein_coding	8626	48.22755092	0.085311274	0.359247717	0.237471999	0.812290639	0.891088084
ENSG00000073331	ALPK1	ENSG00000073331	protein_coding	80216	260.7758637	0.265997222	0.139698007	1.904087446	0.056898796	0.163298393
ENSG00000073350	LLGL2	ENSG00000073350	protein_coding	3993	105.5715146	-0.542668415	0.172046088	-3.15420374	0.001609367	0.016303668
ENSG00000073417	PDE8A	ENSG00000073417	protein_coding	5151	390.6603733	0.26315007	0.15997408	1.644954421	0.099979211	0.236248423
ENSG00000073464	CLCN4	ENSG00000073464	protein_coding	1183	80.73385053	-1.266274026	0.323361991	-3.915964335	9e-05	0.002432254
ENSG00000073536	NLE1	ENSG00000073536	protein_coding	54475	90.14145559	-0.272747874	0.143217933	-1.904425438	0.056854799	0.163211022
ENSG00000073578	SDHA	ENSG00000073578	protein_coding	6389	406.3760459	-0.254250428	0.065429676	-3.885857973	0.000101969	0.002677885
ENSG00000073584	SMARCE1	ENSG00000073584	protein_coding	6605	288.9766858	-0.20363159	0.08924238	-2.281781254	0.022502258	0.089040318
ENSG00000073598	FNDC8	ENSG00000073598	protein_coding	54752	0.643205467	1.006322458	0.627913546	1.602644927	0.109013069	0.250238559
ENSG00000073605	GSDMB	ENSG00000073605	protein_coding	55876	164.8074972	0.453514056	0.141336605	3.208751597	0.001333126	0.014335045
ENSG00000073614	KDM5A	ENSG00000073614	protein_coding	5927	448.3303083	0.291272579	0.122411381	2.379456679	0.017338181	0.075852761
ENSG00000073670	ADAM11	ENSG00000073670	protein_coding	4185	43.15957269	-2.023874547	0.442581124	-4.572889435	4.81e-06	0.00030168
ENSG00000073711	PPP2R3A	ENSG00000073711	protein_coding	5523	86.24772454	-0.03923615	0.142245236	-0.275834544	0.78267515	0.871722457
ENSG00000073712	FERMT2	ENSG00000073712	protein_coding	10979	1356.354127	0.083228345	0.209558529	0.397160379	0.691249197	0.81096425
ENSG00000073734	ABCB11	ENSG00000073734	protein_coding	8647	0.292351821	0.066892582	1.116121148	0.059933084	0.95220893
ENSG00000073737	DHRS9	ENSG00000073737	protein_coding	10170	38.12606906	-0.475236884	0.514982438	-0.922821535	0.356100216	0.539448035
ENSG00000073754	CD5L	ENSG00000073754	protein_coding	922	0.707548847	0.845892154	1.044522377	0.809836316	0.418034257	0.597241397
ENSG00000073756	PTGS2	ENSG00000073756	protein_coding	5743	1357.021863	1.198366377	0.358722661	3.34064866	0.000835829	0.010656501
ENSG00000073792	IGF2BP2	ENSG00000073792	protein_coding	10644	135.4311412	0.546942682	0.305231525	1.791894472	0.073149872	0.192755795
ENSG00000073803	MAP3K13	ENSG00000073803	protein_coding	9175	161.7045365	-0.102713564	0.09530149	-1.077775008	0.281134175	0.462829725
ENSG00000073849	ST6GAL1	ENSG00000073849	protein_coding	6480	669.0972919	-0.164271195	0.188012036	-0.873727015	0.382266935	0.563559983
ENSG00000073861	TBX21	ENSG00000073861	protein_coding	30009	13.74112439	1.049200922	0.474335634	2.211937808	0.026970962	0.100497403
ENSG00000073905	VDAC1P1	ENSG00000073905	processed_pseudogene	642585	0.869554067	0.014792023	0.553075191	0.026745049	0.978663082	0.988556031
ENSG00000073910	FRY	ENSG00000073910	protein_coding	10129	986.5667059	-0.271915618	0.271453534	-1.001702258	0.316487416	0.500338078
ENSG00000073921	PICALM	ENSG00000073921	protein_coding	8301	2958.822695	0.245966224	0.117779448	2.088362862	0.036765115	0.123037451
ENSG00000073969	NSF	ENSG00000073969	protein_coding	4905	272.2574828	-0.111479994	0.191987058	-0.580664111	0.561466854	0.716433253
ENSG00000074047	GLI2	ENSG00000074047	protein_coding	2736	117.2008354	0.740026326	0.227730389	3.249572133	0.001155788	0.013079736
ENSG00000074054	CLASP1	ENSG00000074054	protein_coding	23332	516.6048554	-0.241051889	0.112904935	-2.134998685	0.032761118	0.1143742
ENSG00000074071	MRPS34	ENSG00000074071	protein_coding	65993	187.9899492	-0.062919665	0.130751517	-0.481215563	0.630363301	0.769407451
ENSG00000074181	NOTCH3	ENSG00000074181	protein_coding	4854	6417.741707	-0.294712885	0.281839522	-1.04567622	0.295710546	0.478568448
ENSG00000074201	CLNS1A	ENSG00000074201	protein_coding	1207	266.7109289	-0.095997861	0.085429367	-1.123710309	0.261135942	0.440877436
ENSG00000074211	PPP2R2C	ENSG00000074211	protein_coding	5522	68.80904744	-4.192311621	0.504528581	-8.30936398	9.62e-17	3.86e-13
ENSG00000074219	TEAD2	ENSG00000074219	protein_coding	8463	238.4478312	-0.220268677	0.197519385	-1.115174986	0.264775443	0.444652875
ENSG00000074266	EED	ENSG00000074266	protein_coding	8726	138.9324125	0.010871434	0.068248198	0.159292613	0.87343834	0.928126996
ENSG00000074276	CDHR2	ENSG00000074276	protein_coding	54825	5.091064573	-1.704892741	0.452498224	-3.76773355	0.000164736	0.003730314
ENSG00000074317	SNCB	ENSG00000074317	protein_coding	6620	11.06561658	-3.188859928	0.605293056	-5.268290947	1.38e-07	1.91e-05
ENSG00000074319	TSG101	ENSG00000074319	protein_coding	7251	360.1784972	0.053263797	0.071164544	0.748459755	0.454182891	0.628527318
ENSG00000074356	NCBP3	ENSG00000074356	protein_coding	55421	355.3659154	0.235684827	0.15206818	1.549862882	0.12117443	0.267963511
ENSG00000074370	ATP2A3	ENSG00000074370	protein_coding	489	1150.948822	0.599882615	0.296841765	2.020883463	0.04329183	0.136800138
ENSG00000074410	CA12	ENSG00000074410	protein_coding	771	270.6799034	2.273098253	0.535442226	4.245272677	2.18e-05	0.00091919
ENSG00000074416	MGLL	ENSG00000074416	protein_coding	11343	1018.228322	-0.730622905	0.191855451	-3.808194663	0.000139985	0.003327858
ENSG00000074527	NTN4	ENSG00000074527	protein_coding	8079	1276.536362	-0.2959427	0.283884711	-1.042474949	0.297191534	0.479993785
ENSG00000074582	BCS1L	ENSG00000074582	protein_coding	617	193.1001625	-0.090372825	0.095509828	-0.946214921	0.344038977	0.528586971
ENSG00000074590	NUAK1	ENSG00000074590	protein_coding	9891	534.4413114	0.095820963	0.278993288	0.343452574	0.731258013	0.838299399
ENSG00000074603	DPP8	ENSG00000074603	protein_coding	54878	325.990308	-0.185732505	0.075180797	-2.470477998	0.013493262	0.065052052
ENSG00000074621	SLC24A1	ENSG00000074621	protein_coding	9187	124.6171931	0.026872165	0.113443758	0.23687654	0.81275257	0.891329632
ENSG00000074657	ZNF532	ENSG00000074657	protein_coding	55205	645.1222142	-0.076106731	0.197563896	-0.385225907	0.700070051	0.816974558
ENSG00000074660	SCARF1	ENSG00000074660	protein_coding	8578	220.8259195	-0.055758301	0.25187033	-0.221377011	0.824798891	0.898377496
ENSG00000074695	LMAN1	ENSG00000074695	protein_coding	3998	828.0553768	0.412582276	0.169863419	2.428905984	0.015144459	0.069852819
ENSG00000074696	HACD3	ENSG00000074696	protein_coding	51495	442.7064816	-0.429165068	0.174097652	-2.465082461	0.013698172	0.065452259
ENSG00000074706	IPCEF1	ENSG00000074706	protein_coding	26034	45.50776893	-0.456575563	0.307337336	-1.485584439	0.137389074	0.291122553
ENSG00000074755	ZZEF1	ENSG00000074755	protein_coding	23140	893.1017558	-0.01868331	0.096631592	-0.193345777	0.846688178	0.91173067
ENSG00000074771	NOX3	ENSG00000074771	protein_coding	50508	0.109272506	-0.042655073	2.332128263	-0.018290192	0.985407352
ENSG00000074800	ENO1	ENSG00000074800	protein_coding	2023	7715.920127	0.594404938	0.282550698	2.103710743	0.035403687	0.120286927
ENSG00000074803	SLC12A1	ENSG00000074803	protein_coding	6557	8.006818887	0.826208689	0.574326513	1.438569647	0.150272491	0.308961166
ENSG00000074842	MYDGF	ENSG00000074842	protein_coding	56005	569.3792435	0.543207651	0.233164862	2.329714884	0.019821225	0.081942615
ENSG00000074855	ANO8	ENSG00000074855	protein_coding	57719	213.3869564	-0.721139314	0.191798966	-3.759870715	0.000170001	0.003804804
ENSG00000074935	TUBE1	ENSG00000074935	protein_coding	51175	110.5594191	-0.03598066	0.13044061	-0.275839408	0.782671415	0.871722457
ENSG00000074964	ARHGEF10L	ENSG00000074964	protein_coding	55160	1253.637488	-0.759207085	0.2295154	-3.307869903	0.000940085	0.011433899
ENSG00000074966	TXK	ENSG00000074966	protein_coding	7294	14.45548911	1.063268778	0.413259793	2.572882228	0.010085552	0.053758359
ENSG00000075035	WSCD2	ENSG00000075035	protein_coding	9671	37.83991669	0.943249997	0.67146472	1.40476479	0.160091232	0.32202782
ENSG00000075043	KCNQ2	ENSG00000075043	protein_coding	3785	11.5426093	-2.962095926	0.847297825	-3.495932408	0.000472408	0.007322726
ENSG00000075073	TACR2	ENSG00000075073	protein_coding	6865	11.16557296	0.486625874	0.258294134	1.883998935	0.05956512	0.16826152
ENSG00000075089	ACTR6	ENSG00000075089	protein_coding	64431	119.4343015	-0.373818104	0.099224923	-3.767381158	0.000164969	0.003730314
ENSG00000075131	TIPIN	ENSG00000075131	protein_coding	54962	27.43345435	-0.178979139	0.147252315	-1.215458916	0.224191109	0.400814424
ENSG00000075142	SRI	ENSG00000075142	protein_coding	6717	369.7000949	-0.222859726	0.1470584	-1.515450498	0.129658357	0.280365678
ENSG00000075151	EIF4G3	ENSG00000075151	protein_coding	8672	755.664944	0.174299357	0.114428469	1.523216713	0.127704496	0.277236065
ENSG00000075188	NUP37	ENSG00000075188	protein_coding	79023	57.45934874	0.177160299	0.129481456	1.368229119	0.17124037	0.336445344
ENSG00000075213	SEMA3A	ENSG00000075213	protein_coding	10371	23.69778273	0.778549023	0.487872231	1.595805159	0.110532301	0.252354842
ENSG00000075218	GTSE1	ENSG00000075218	protein_coding	51512	22.9197393	-0.107713662	0.509675803	-0.211337601	0.832623844	0.902988408
ENSG00000075223	SEMA3C	ENSG00000075223	protein_coding	10512	744.9417111	1.106189565	0.305973601	3.615310479	0.000299988	0.005481266
ENSG00000075234	TTC38	ENSG00000075234	protein_coding	55020	224.2577011	0.079991212	0.13097695	0.610727394	0.541380067	0.700866293
ENSG00000075239	ACAT1	ENSG00000075239	protein_coding	38	313.326801	-0.601150789	0.129604348	-4.638353539	3.51e-06	0.000238912
ENSG00000075240	GRAMD4	ENSG00000075240	protein_coding	23151	327.7704413	0.390828279	0.263124172	1.485337802	0.137454363	0.291167616
ENSG00000075275	CELSR1	ENSG00000075275	protein_coding	9620	80.54791067	0.597264746	0.318506755	1.875202758	0.060764835	0.170433118
ENSG00000075290	WNT8B	ENSG00000075290	protein_coding	7479	0.900015655	0.255591319	0.572590348	0.446377274	0.655324746	0.786324391
ENSG00000075292	ZNF638	ENSG00000075292	protein_coding	27332	780.8508758	-0.084283161	0.081235499	-1.037516373	0.299495269	0.482595628
ENSG00000075303	SLC25A40	ENSG00000075303	protein_coding	55972	86.94690671	-0.177074101	0.105366904	-1.680547625	0.092850816	0.225315735
ENSG00000075336	TIMM21	ENSG00000075336	protein_coding	29090	100.3513037	-0.269480714	0.093431944	-2.884246037	0.003923521	0.029211947
ENSG00000075340	ADD2	ENSG00000075340	protein_coding	119	10.78244815	-0.828573352	0.410271628	-2.01957263	0.043427737	0.137013854
ENSG00000075388	FGF4	ENSG00000075388	protein_coding	2249	0
ENSG00000075391	RASAL2	ENSG00000075391	protein_coding	9462	615.999449	0.205337826	0.174907156	1.173981851	0.240402295	0.419170769
ENSG00000075399	VPS9D1	ENSG00000075399	protein_coding	9605	279.4098418	0.249958883	0.210020239	1.190165695	0.233981274	0.411981145
ENSG00000075407	ZNF37A	ENSG00000075407	protein_coding	7587	211.108113	-0.141489198	0.117235832	-1.206876729	0.227479621	0.404558056
ENSG00000075413	MARK3	ENSG00000075413	protein_coding	4140	652.6635942	0.111492544	0.100128001	1.113500142	0.265493687	0.445486272
ENSG00000075415	SLC25A3	ENSG00000075415	protein_coding	5250	1864.659374	-0.001370748	0.07918121	-0.017311534	0.986188084	0.992493687
ENSG00000075420	FNDC3B	ENSG00000075420	protein_coding	64778	782.6835473	1.135468136	0.253747881	4.474788638	7.65e-06	0.000428362
ENSG00000075426	FOSL2	ENSG00000075426	protein_coding	2355	5774.645584	0.548694396	0.261407018	2.099004075	0.035816542	0.121040409
ENSG00000075429	CACNG5	ENSG00000075429	protein_coding	27091	0.605861703	-1.6085017	1.494787025	-1.076074165	0.281894089
ENSG00000075461	CACNG4	ENSG00000075461	protein_coding	27092	10.59445086	-3.352925703	0.494501865	-6.780410626	1.2e-11	6.41e-09
ENSG00000075539	FRYL	ENSG00000075539	protein_coding	285527	517.8184884	-0.143070377	0.129476287	-1.104992891	0.269162669	0.449594374
ENSG00000075568	TMEM131	ENSG00000075568	protein_coding	23505	592.4015081	-0.165637576	0.095849993	-1.728091687	0.083971788	0.211262912
ENSG00000075618	FSCN1	ENSG00000075618	protein_coding	6624	568.8305411	0.277309001	0.231064927	1.200134548	0.23008709	0.407573174
ENSG00000075624	ACTB	ENSG00000075624	protein_coding	60	31260.69674	0.017273119	0.13212432	0.130733836	0.895985865	0.941369556
ENSG00000075643	MOCOS	ENSG00000075643	protein_coding	55034	18.95976699	0.748955506	0.326619336	2.293053173	0.021844944	0.087292138
ENSG00000075651	PLD1	ENSG00000075651	protein_coding	5337	276.6097393	-0.618829833	0.216066063	-2.86407696	0.004182264	0.030483438
ENSG00000075673	ATP12A	ENSG00000075673	protein_coding	479	0.277273855	-1.003072666	1.173147608	-0.855026818	0.392536301
ENSG00000075702	WDR62	ENSG00000075702	protein_coding	284403	32.61646892	0.142377161	0.34546403	0.412133097	0.680241871	0.803058225
ENSG00000075711	DLG1	ENSG00000075711	protein_coding	1739	385.7886298	-0.077144258	0.090113976	-0.856074292	0.391956687	0.572726227
ENSG00000075785	RAB7A	ENSG00000075785	protein_coding	7879	1676.666605	0.051355916	0.09482992	0.541558145	0.588122932	0.737747806
ENSG00000075790	BCAP29	ENSG00000075790	protein_coding	55973	521.1160698	-0.376616807	0.098042217	-3.841373847	0.000122348	0.003012749
ENSG00000075826	SEC31B	ENSG00000075826	protein_coding	25956	251.3871404	-0.378786759	0.12519538	-3.025564995	0.002481691	0.02193177
ENSG00000075856	SART3	ENSG00000075856	protein_coding	9733	398.7693874	-0.104200597	0.074616243	-1.396486783	0.162567958	0.325135916
ENSG00000075884	ARHGAP15	ENSG00000075884	protein_coding	55843	63.43615543	0.485595072	0.32999421	1.471526038	0.141148911	0.29622335
ENSG00000075886	TUBA3D	ENSG00000075886	protein_coding	113457	1.856326872	-0.107980627	0.389840285	-0.276986836	0.781790215	0.871341322
ENSG00000075891	PAX2	ENSG00000075891	protein_coding	5076	0.372620134	-1.912193626	1.488383839	-1.284744953	0.198881424
ENSG00000075914	EXOSC7	ENSG00000075914	protein_coding	23016	137.3687428	0.00386477	0.096913751	0.039878451	0.968190031	0.982468917
ENSG00000075945	KIFAP3	ENSG00000075945	protein_coding	22920	286.1491509	-0.040509795	0.133284164	-0.303935548	0.761176995	0.858337909
ENSG00000075975	MKRN2	ENSG00000075975	protein_coding	23609	231.3055353	-0.094681516	0.085909531	-1.102107231	0.270415056	0.450916451
ENSG00000076003	MCM6	ENSG00000076003	protein_coding	4175	212.8813879	-0.009316969	0.128436012	-0.072541718	0.942170807	0.967559211
ENSG00000076043	REXO2	ENSG00000076043	protein_coding	25996	300.6899487	0.532899344	0.158872918	3.354249114	0.000795807	0.010281448
ENSG00000076053	RBM7	ENSG00000076053	protein_coding	10179	139.9677557	0.14753361	0.142285174	1.036886737	0.299788646	0.482942683
ENSG00000076067	RBMS2	ENSG00000076067	protein_coding	5939	207.244655	0.237103221	0.137987888	1.718290089	0.085743716	0.214088147
ENSG00000076108	BAZ2A	ENSG00000076108	protein_coding	11176	1248.785625	0.045445517	0.121081439	0.375330174	0.707414928	0.82215009
ENSG00000076201	PTPN23	ENSG00000076201	protein_coding	25930	588.8405645	-0.029198819	0.063671932	-0.458582275	0.646534167	0.780521146
ENSG00000076242	MLH1	ENSG00000076242	protein_coding	4292	244.6606169	0.089030035	0.061579182	1.445781371	0.148238533	0.306243489
ENSG00000076248	UNG	ENSG00000076248	protein_coding	7374	130.9965409	-0.339133838	0.130757893	-2.593601276	0.009497656	0.051840963
ENSG00000076258	FMO4	ENSG00000076258	protein_coding	2329	57.18485274	-0.857962331	0.227493543	-3.771370038	0.000162354	0.003698961
ENSG00000076321	KLHL20	ENSG00000076321	protein_coding	27252	190.0750716	-0.032544594	0.10953562	-0.297114254	0.766379283	0.861752322
ENSG00000076344	RGS11	ENSG00000076344	protein_coding	8786	296.4739111	-0.351073066	0.346592516	-1.012927428	0.311094826	0.494637898
ENSG00000076351	SLC46A1	ENSG00000076351	protein_coding	113235	67.43113019	-0.391864241	0.182224779	-2.150444321	0.031520086	0.111484219
ENSG00000076356	PLXNA2	ENSG00000076356	protein_coding	5362	802.1557019	0.192143061	0.225688952	0.851362281	0.394568138	0.575129177
ENSG00000076382	SPAG5	ENSG00000076382	protein_coding	10615	23.33439504	0.178609975	0.317998832	0.561668652	0.574341797	0.727197642
ENSG00000076513	ANKRD13A	ENSG00000076513	protein_coding	88455	532.2494122	0.242319656	0.114447669	2.117296556	0.034234687	0.117676239
ENSG00000076554	TPD52	ENSG00000076554	protein_coding	7163	110.1403685	-1.667413868	0.369972051	-4.50686441	6.58e-06	0.000381266
ENSG00000076555	ACACB	ENSG00000076555	protein_coding	32	471.6753208	-1.249782381	0.281835669	-4.43443651	9.23e-06	0.00049402
ENSG00000076604	TRAF4	ENSG00000076604	protein_coding	9618	333.6499351	0.2663418	0.185796991	1.433509756	0.151712213	0.311028392
ENSG00000076641	PAG1	ENSG00000076641	protein_coding	55824	92.88177522	0.829392369	0.251944147	3.291969185	0.000994885	0.011902048
ENSG00000076650	GPATCH1	ENSG00000076650	protein_coding	55094	77.46347382	-0.198729251	0.123515543	-1.608941242	0.10762919	0.247810693
ENSG00000076662	ICAM3	ENSG00000076662	protein_coding	3385	358.7795645	0.736370205	0.425637407	1.730041092	0.083622934	0.210715443
ENSG00000076685	NT5C2	ENSG00000076685	protein_coding	22978	844.3259912	-0.22398565	0.140208054	-1.597523422	0.110149081	0.251933723
ENSG00000076706	MCAM	ENSG00000076706	protein_coding	4162	12508.88693	-0.701194211	0.380723244	-1.841742584	0.065512812	0.179302141
ENSG00000076716	GPC4	ENSG00000076716	protein_coding	2239	225.6509074	-0.318434158	0.231227212	-1.377148283	0.168466408	0.332797361
ENSG00000076770	MBNL3	ENSG00000076770	protein_coding	55796	46.79300957	0.287843472	0.241598166	1.191414147	0.233491042	0.411303582
ENSG00000076826	CAMSAP3	ENSG00000076826	protein_coding	57662	4.368460112	-2.277582315	0.580607709	-3.922755896	8.75e-05	0.002382127
ENSG00000076864	RAP1GAP	ENSG00000076864	protein_coding	5909	24.89098152	-2.426256948	0.365608821	-6.636210087	3.22e-11	1.44e-08
ENSG00000076924	XAB2	ENSG00000076924	protein_coding	56949	461.81404	-0.124379068	0.12145363	-1.024086869	0.305794246	0.489024085
ENSG00000076928	ARHGEF1	ENSG00000076928	protein_coding	9138	1532.398216	0.436700681	0.213291893	2.047432162	0.040615671	0.131307101
ENSG00000076944	STXBP2	ENSG00000076944	protein_coding	6813	286.034763	0.649260445	0.466719093	1.3911161	0.164190223	0.327137975
ENSG00000076984	MAP2K7	ENSG00000076984	protein_coding	5609	308.3769623	-0.079477895	0.088087012	-0.902265757	0.366915711	0.549643204
ENSG00000077009	NMRK2	ENSG00000077009	protein_coding	27231	7.993640944	-1.624350743	0.651227864	-2.494289378	0.01262096	0.062231361
ENSG00000077044	DGKD	ENSG00000077044	protein_coding	8527	664.9336253	0.26239974	0.254760928	1.029984237	0.303017405	0.486257423
ENSG00000077063	CTTNBP2	ENSG00000077063	protein_coding	83992	63.21029089	-1.287709828	0.288020434	-4.470897467	7.79e-06	0.00043522
ENSG00000077080	ACTL6B	ENSG00000077080	protein_coding	51412	2.041670327	-3.847928933	0.766304439	-5.021410207	5.13e-07	5.42e-05
ENSG00000077092	RARB	ENSG00000077092	protein_coding	5915	210.5485571	0.55498203	0.22008564	2.52166398	0.011680122	0.059279389
ENSG00000077097	TOP2B	ENSG00000077097	protein_coding	7155	875.2601007	-0.180098357	0.075392251	-2.388817865	0.01690268	0.074837061
ENSG00000077147	TM9SF3	ENSG00000077147	protein_coding	56889	1295.591443	0.191315066	0.076260741	2.50869666	0.012117749	0.060681796
ENSG00000077150	NFKB2	ENSG00000077150	protein_coding	4791	986.9183638	0.379403675	0.240748039	1.575936722	0.115040387	0.259173912
ENSG00000077152	UBE2T	ENSG00000077152	protein_coding	29089	22.88077892	0.386868645	0.367250848	1.053417976	0.292149469	0.474797106
ENSG00000077157	PPP1R12B	ENSG00000077157	protein_coding	4660	5484.837216	-0.94807141	0.417762276	-2.269404073	0.023243765	0.091061712
ENSG00000077232	DNAJC10	ENSG00000077232	protein_coding	54431	1054.739737	0.092141244	0.133851557	0.688383807	0.491211118	0.661193338
ENSG00000077235	GTF3C1	ENSG00000077235	protein_coding	2975	784.9323943	0.067877314	0.051627035	1.314762962	0.188589579	0.358058517
ENSG00000077238	IL4R	ENSG00000077238	protein_coding	3566	1625.829049	0.495524808	0.180707929	2.742130967	0.0061042	0.038938679
ENSG00000077254	USP33	ENSG00000077254	protein_coding	23032	413.6340955	-0.14389723	0.078199276	-1.840135078	0.065748408	0.179716031
ENSG00000077264	PAK3	ENSG00000077264	protein_coding	5063	9.635824887	-1.132670406	0.355496131	-3.186168028	0.001441708	0.015037374
ENSG00000077274	CAPN6	ENSG00000077274	protein_coding	827	4.363565757	-1.220147648	0.892855232	-1.366568291	0.171760662	0.337000184
ENSG00000077279	DCX	ENSG00000077279	protein_coding	1641	3.086475737	-4.389677709	0.87005797	-5.045270384	4.53e-07	4.96e-05
ENSG00000077312	SNRPA	ENSG00000077312	protein_coding	6626	202.1619387	-0.008390586	0.112648808	-0.074484467	0.940624901	0.966635182
ENSG00000077327	SPAG6	ENSG00000077327	protein_coding	9576	0.713541088	1.261830281	0.873778734	1.444107338	0.148708784	0.306977965
ENSG00000077348	EXOSC5	ENSG00000077348	protein_coding	56915	63.18298495	-0.279349055	0.144492672	-1.933309499	0.053198082	0.156692297
ENSG00000077380	DYNC1I2	ENSG00000077380	protein_coding	1781	388.0927959	-0.185693283	0.087113735	-2.131618883	0.03303819	0.115074587
ENSG00000077420	APBB1IP	ENSG00000077420	protein_coding	54518	284.0086425	0.871549926	0.433732089	2.00941998	0.044492613	0.139275638
ENSG00000077454	LRCH4	ENSG00000077454	protein_coding	4034	711.5976292	0.28678952	0.188538035	1.521122886	0.128229002	0.278162576
ENSG00000077458	FAM76B	ENSG00000077458	protein_coding	143684	152.2374151	0.015942283	0.109536657	0.145542901	0.884282246	0.934454564
ENSG00000077463	SIRT6	ENSG00000077463	protein_coding	51548	149.0781989	0.18598364	0.109412371	1.699841061	0.089160826	0.219614504
ENSG00000077498	TYR	ENSG00000077498	protein_coding	7299	2.663694174	4.360163245	1.686540988	2.585269659	0.009730286	0.052562754
ENSG00000077514	POLD3	ENSG00000077514	protein_coding	10714	117.0921976	0.206092116	0.121737387	1.692923768	0.090469978	0.221750435
ENSG00000077522	ACTN2	ENSG00000077522	protein_coding	88	109.6998165	-0.723674047	0.452374664	-1.599722764	0.109660099	0.251216045
ENSG00000077549	CAPZB	ENSG00000077549	protein_coding	832	2056.557034	-0.017069287	0.094322045	-0.180968165	0.856392564	0.917544411
ENSG00000077585	GPR137B	ENSG00000077585	protein_coding	7107	226.9627502	0.232503396	0.270323375	0.860093569	0.389737466	0.570636174
ENSG00000077616	NAALAD2	ENSG00000077616	protein_coding	10003	39.65467986	-1.622850216	0.336487302	-4.822916663	1.41e-06	0.000116395
ENSG00000077684	JADE1	ENSG00000077684	protein_coding	79960	284.1451171	-0.185000129	0.148572804	-1.245181646	0.213064988	0.387874532
ENSG00000077713	SLC25A43	ENSG00000077713	protein_coding	203427	136.4138739	0.247099363	0.1184919	2.085369238	0.037035797	0.123685489
ENSG00000077721	UBE2A	ENSG00000077721	protein_coding	7319	450.8997089	0.270302355	0.082879091	3.261405892	0.001108612	0.012737405
ENSG00000077782	FGFR1	ENSG00000077782	protein_coding	2260	2026.471023	-0.175192486	0.22727138	-0.77085151	0.440794951	0.617379074
ENSG00000077800	FKBP6	ENSG00000077800	protein_coding	8468	0.181003116	-0.274328381	1.443223735	-0.190080287	0.849246217
ENSG00000077809					168.356646	-0.177556437	0.108231452	-1.640525314	0.10089599	0.237700765
ENSG00000077935	SMC1B	ENSG00000077935	protein_coding	27127	3.720851967	0.328411498	0.319883452	1.026659852	0.30458066	0.487693581
ENSG00000077942	FBLN1	ENSG00000077942	protein_coding	2192	4277.722891	0.290483918	0.342616585	0.847839629	0.39652729	0.576971066
ENSG00000077943	ITGA8	ENSG00000077943	protein_coding	8516	2593.041008	0.264817129	0.347179071	0.762768123	0.445601695	0.621653344
ENSG00000077984	CST7	ENSG00000077984	protein_coding	8530	75.91416294	0.773702673	0.498717559	1.551384464	0.120809576	0.267279395
ENSG00000078018	MAP2	ENSG00000078018	protein_coding	10988	708.1504054	-0.979071558	0.378347234	-2.587759258	0.009660247	0.052370248
ENSG00000078043	PIAS2	ENSG00000078043	protein_coding	9063	154.2899328	-0.137365808	0.071911435	-1.910208132	0.056106421	0.161814433
ENSG00000078053	AMPH	ENSG00000078053	protein_coding	273	89.59892682	-1.214922518	0.333537583	-3.642535594	0.000269966	0.005123178
ENSG00000078061	ARAF	ENSG00000078061	protein_coding	369	648.2310852	0.167424544	0.101613266	1.647664236	0.099421591	0.235239807
ENSG00000078070	MCCC1	ENSG00000078070	protein_coding	56922	124.1996812	-0.531282608	0.1283782	-4.138417654	3.5e-05	0.001268328
ENSG00000078081	LAMP3	ENSG00000078081	protein_coding	27074	16.09319093	0.941967689	0.564540534	1.668556344	0.095205337	0.228980692
ENSG00000078098	FAP	ENSG00000078098	protein_coding	2191	693.2135891	1.437192757	0.503480391	2.854515852	0.004310248	0.031059065
ENSG00000078114	NEBL	ENSG00000078114	protein_coding	10529	430.6282127	-1.319889385	0.412790002	-3.197483899	0.001386322	0.014694276
ENSG00000078124	ACER3	ENSG00000078124	protein_coding	55331	176.6219285	0.137585691	0.184218692	0.746860645	0.455147684	0.629283874
ENSG00000078140	UBE2K	ENSG00000078140	protein_coding	3093	503.8818576	0.042306048	0.06686047	0.63275128	0.526896077	0.689866326
ENSG00000078142	PIK3C3	ENSG00000078142	protein_coding	5289	298.6744265	-0.162464658	0.069856231	-2.325700302	0.020034544	0.082446781
ENSG00000078177	N4BP2	ENSG00000078177	protein_coding	55728	55.90134513	0.350956715	0.206588151	1.698823059	0.089352527	0.21996167
ENSG00000078237	TIGAR	ENSG00000078237	protein_coding	57103	84.40935319	0.579317525	0.167891168	3.450553902	0.000559437	0.008157349
ENSG00000078246	TULP3	ENSG00000078246	protein_coding	7289	243.0688981	-0.158052064	0.161463756	-0.978870232	0.327644102	0.512026299
ENSG00000078269	SYNJ2	ENSG00000078269	protein_coding	8871	684.7663417	0.487970875	0.189297749	2.577795444	0.009943284	0.053283081
ENSG00000078295	ADCY2	ENSG00000078295	protein_coding	108	137.7188645	-1.09164865	0.544857852	-2.003547615	0.045118542	0.140598438
ENSG00000078304	PPP2R5C	ENSG00000078304	protein_coding	5527	684.4733316	0.048613563	0.098974474	0.491172731	0.623304284	0.764511244
ENSG00000078319	PMS2P1	ENSG00000078319	transcribed_unprocessed_pseudogene	5379	13.30772852	0.009927336	0.171699736	0.057818006	0.953893596	0.974664498
ENSG00000078328	RBFOX1	ENSG00000078328	protein_coding	54715	11.7053995	-1.332614394	0.446766501	-2.982798378	0.002856261	0.024016925
ENSG00000078369	GNB1	ENSG00000078369	protein_coding	2782	3232.572473	0.016386485	0.068981979	0.237547331	0.812232205	0.891083593
ENSG00000078399	HOXA9	ENSG00000078399	protein_coding	3205	0.46970689	0.260679817	0.869302186	0.299872497	0.764274413
ENSG00000078401	EDN1	ENSG00000078401	protein_coding	1906	378.6965638	1.180139872	0.389070505	3.033228829	0.002419521	0.021570629
ENSG00000078403	MLLT10	ENSG00000078403	protein_coding	8028	335.1933667	-0.251205122	0.104267326	-2.409241063	0.015985735	0.072226731
ENSG00000078487	ZCWPW1	ENSG00000078487	protein_coding	55063	49.05883878	-0.099488403	0.139972679	-0.710770155	0.477226678	0.648458252
ENSG00000078549	ADCYAP1R1	ENSG00000078549	protein_coding	117	172.829051	-3.25408482	0.700575253	-4.644875485	3.4e-06	0.000233466
ENSG00000078579	FGF20	ENSG00000078579	protein_coding	26281	0.769932719	-1.605820127	0.714881755	-2.24627376	0.024686478	0.09490737
ENSG00000078589	P2RY10	ENSG00000078589	protein_coding	27334	12.72167417	1.215512193	0.48433432	2.509655298	0.012084906	0.060542691
ENSG00000078596	ITM2A	ENSG00000078596	protein_coding	9452	738.5199316	-0.477087087	0.337952008	-1.411700702	0.158038107	0.319365082
ENSG00000078618	NRDC	ENSG00000078618	protein_coding	4898	968.486008	0.197712361	0.116566093	1.69613955	0.089859455	0.220838392
ENSG00000078668	VDAC3	ENSG00000078668	protein_coding	10187	474.5285572	-0.140966941	0.061143919	-2.305494051	0.02113892	0.085500077
ENSG00000078674	PCM1	ENSG00000078674	protein_coding	5108	766.954488	-0.069150651	0.071511661	-0.966984265	0.3335519	0.518198623
ENSG00000078687	TNRC6C	ENSG00000078687	protein_coding	57690	259.3751269	-0.299279411	0.185600217	-1.612494946	0.106854279	0.246623035
ENSG00000078699	CBFA2T2	ENSG00000078699	protein_coding	9139	333.1464616	-0.31527519	0.120871096	-2.608358836	0.009097753	0.050493681
ENSG00000078725	BRINP1	ENSG00000078725	protein_coding	1620	26.06476371	-1.767738354	0.573153152	-3.084233853	0.002040771	0.019208935
ENSG00000078747	ITCH	ENSG00000078747	protein_coding	83737	454.1954999	0.219507984	0.109930169	1.996794745	0.045847485	0.14211599
ENSG00000078795	PKD2L2	ENSG00000078795	protein_coding	27039	2.424114327	0.138567484	0.414233304	0.334515556	0.737990555	0.843077136
ENSG00000078804	TP53INP2	ENSG00000078804	protein_coding	58476	876.9867163	-0.088999529	0.177874505	-0.500350115	0.616828572	0.759333501
ENSG00000078808	SDF4	ENSG00000078808	protein_coding	51150	1331.497349	0.24897921	0.083373052	2.986327155	0.002823504	0.02386846
ENSG00000078814	MYH7B	ENSG00000078814	protein_coding	57644	56.59677996	-0.485880213	0.23436597	-2.073168782	0.038156575	0.126116748
ENSG00000078898	BPIFB2	ENSG00000078898	protein_coding	80341	0.129432847	0.335166138	2.765352905	0.12120194	0.903531087
ENSG00000078900	TP73	ENSG00000078900	protein_coding	7161	7.273295978	-0.088593944	0.310469978	-0.285354302	0.775372714	0.86723913
ENSG00000078902	TOLLIP	ENSG00000078902	protein_coding	54472	574.8612041	-0.377915607	0.117169518	-3.225374761	0.001258079	0.013857077
ENSG00000078967	UBE2D4	ENSG00000078967	protein_coding	51619	40.95482196	-0.253924875	0.137102596	-1.852079266	0.064014441	0.176444521
ENSG00000079101	CLUL1	ENSG00000079101	protein_coding	27098	3.196268175	-1.036839474	0.588951921	-1.760482369	0.078326054	0.201953751
ENSG00000079102	RUNX1T1	ENSG00000079102	protein_coding	862	105.8417061	-0.986920667	0.300456421	-3.284738142	0.001020772	0.012115441
ENSG00000079112	CDH17	ENSG00000079112	protein_coding	1015	1.380284313	1.274759484	0.618526913	2.060960416	0.039306817	0.128699763
ENSG00000079134	THOC1	ENSG00000079134	protein_coding	9984	227.8836545	-0.085137122	0.080254883	-1.060834176	0.288765268	0.471396772
ENSG00000079150	FKBP7	ENSG00000079150	protein_coding	51661	156.0924731	0.603963197	0.209649292	2.880826315	0.003966341	0.029380939
ENSG00000079156	OSBPL6	ENSG00000079156	protein_coding	114880	36.66199515	-1.436543034	0.294672395	-4.875051272	1.09e-06	9.7e-05
ENSG00000079215	SLC1A3	ENSG00000079215	protein_coding	6507	1133.284638	-2.396251702	0.425257815	-5.63482108	1.75e-08	3.17e-06
ENSG00000079246	XRCC5	ENSG00000079246	protein_coding	7520	1348.180758	-0.069943121	0.056957493	-1.22798805	0.219451454	0.395068394
ENSG00000079257	LXN	ENSG00000079257	protein_coding	56925	160.5954175	1.169350243	0.394320724	2.965480055	0.003022109	0.024881518
ENSG00000079263	SP140	ENSG00000079263	protein_coding	11262	38.07899796	0.727656586	0.427513628	1.702066408	0.08874292	0.218943449
ENSG00000079277	MKNK1	ENSG00000079277	protein_coding	8569	521.8306345	0.061399341	0.134919014	0.455082937	0.649049573	0.78202891
ENSG00000079308	TNS1	ENSG00000079308	protein_coding	7145	8598.730161	-0.571597445	0.293591051	-1.946917129	0.051544671	0.15366412
ENSG00000079313	REXO1	ENSG00000079313	protein_coding	57455	262.9709467	-0.0334542	0.09750664	-0.343096634	0.731525763	0.838549353
ENSG00000079332	SAR1A	ENSG00000079332	protein_coding	56681	909.7551337	0.332904635	0.093180159	3.572698704	0.000353321	0.006116953
ENSG00000079335	CDC14A	ENSG00000079335	protein_coding	8556	66.95533032	-0.324986671	0.19494787	-1.667043968	0.095505663	0.229400296
ENSG00000079337	RAPGEF3	ENSG00000079337	protein_coding	10411	279.0016733	-0.841949103	0.253315274	-3.323720238	0.000888253	0.011049017
ENSG00000079385	CEACAM1	ENSG00000079385	protein_coding	634	16.94977489	-0.153538202	0.399242874	-0.384573432	0.700553482	0.817182317
ENSG00000079387	SENP1	ENSG00000079387	protein_coding	29843	109.4591615	-0.009520239	0.084167609	-0.113110485	0.909942962	0.949395967
ENSG00000079393	DUSP13	ENSG00000079393	protein_coding	51207	1.400657206	1.086357661	1.072968695	1.012478432	0.311309354	0.494913643
ENSG00000079432	CIC	ENSG00000079432	protein_coding	23152	1251.339866	-0.307340232	0.113225527	-2.714407608	0.006639442	0.041018737
ENSG00000079435	LIPE	ENSG00000079435	protein_coding	3991	21.06842263	-0.293270433	0.242411077	-1.209806237	0.226353252	0.403332521
ENSG00000079459	FDFT1	ENSG00000079459	protein_coding	2222	515.3789667	-0.445420846	0.134100303	-3.32154989	0.00089519	0.011083331
ENSG00000079462	PAFAH1B3	ENSG00000079462	protein_coding	5050	29.71682739	-0.561981876	0.289828736	-1.939013653	0.052499676	0.155356265
ENSG00000079482	OPHN1	ENSG00000079482	protein_coding	4983	98.82548989	-0.958428295	0.261764193	-3.661418638	0.000250823	0.004913041
ENSG00000079616	KIF22	ENSG00000079616	protein_coding	3835	210.2845982	-0.309241146	0.115715823	-2.672418854	0.007530659	0.04462434
ENSG00000079689	SCGN	ENSG00000079689	protein_coding	10590	0.644631455	-1.544973007	1.265739524	-1.220608962	0.222234111	0.39836697
ENSG00000079691	CARMIL1	ENSG00000079691	protein_coding	55604	150.9930683	-0.041491054	0.252287297	-0.164459543	0.869369393	0.925789363
ENSG00000079739	PGM1	ENSG00000079739	protein_coding	5236	371.1089819	-0.112794236	0.184356825	-0.611825661	0.54065311	0.700430121
ENSG00000079785	DDX1	ENSG00000079785	protein_coding	1653	651.8708241	-0.085256766	0.094802871	-0.899305734	0.368489834	0.551178396
ENSG00000079805	DNM2	ENSG00000079805	protein_coding	1785	1358.559132	0.155518978	0.119954504	1.296483019	0.194809126	0.365686599
ENSG00000079819	EPB41L2	ENSG00000079819	protein_coding	2037	1288.789984	-0.093218259	0.178477606	-0.522296668	0.601463789	0.748179531
ENSG00000079841	RIMS1	ENSG00000079841	protein_coding	22999	21.91691843	-2.579158686	0.501734456	-5.140485476	2.74e-07	3.32e-05
ENSG00000079931	MOXD1	ENSG00000079931	protein_coding	26002	129.6510518	1.482977656	0.431187837	3.439284527	0.000583254	0.008355693
ENSG00000079950	STX7	ENSG00000079950	protein_coding	8417	580.0101296	0.059151376	0.089196531	0.6631578	0.507229496	0.67419847
ENSG00000079974	RABL2B	ENSG00000079974	protein_coding	11158	97.63012808	-0.161578556	0.124618953	-1.296580909	0.194775425	0.365680345
ENSG00000079999	KEAP1	ENSG00000079999	protein_coding	9817	429.6163815	0.029040866	0.07874161	0.36881219	0.712267718	0.825210776
ENSG00000080007	DDX43	ENSG00000080007	protein_coding	55510	12.66951393	0.038450237	0.447250172	0.085970313	0.931490017	0.961725714
ENSG00000080031	PTPRH	ENSG00000080031	protein_coding	5794	10.84337775	1.55345658	0.425366042	3.652046538	0.000260159	0.005019564
ENSG00000080166	DCT	ENSG00000080166	protein_coding	1638	9.094805383	-0.348806976	0.555827108	-0.627545815	0.530301514	0.692208084
ENSG00000080189	SLC35C2	ENSG00000080189	protein_coding	51006	460.4757129	0.123797975	0.082534793	1.49994894	0.133627629	0.285977673
ENSG00000080200	CRYBG3	ENSG00000080200	protein_coding	131544	156.1129442	0.083075551	0.129396012	0.642025592	0.520856567	0.684750946
ENSG00000080224	EPHA6	ENSG00000080224	protein_coding	285220	2.138608778	-1.552749643	0.817878665	-1.898508555	0.057629122	0.164484059
ENSG00000080293	SCTR	ENSG00000080293	protein_coding	6344	1.735817763	-0.385244783	0.545180016	-0.706637756	0.47979162	0.650765519
ENSG00000080298	RFX3	ENSG00000080298	protein_coding	5991	86.04527136	-0.250301785	0.171714208	-1.457664966	0.144932913	0.301535586
ENSG00000080345	RIF1	ENSG00000080345	protein_coding	55183	199.6352935	0.220267813	0.122627413	1.796236312	0.072456942	0.191684947
ENSG00000080371	RAB21	ENSG00000080371	protein_coding	23011	598.9513568	0.104041626	0.130036063	0.800098249	0.423653875	0.60198446
ENSG00000080493	SLC4A4	ENSG00000080493	protein_coding	8671	195.7001622	-2.201414854	0.463795505	-4.746520462	2.07e-06	0.000157711
ENSG00000080503	SMARCA2	ENSG00000080503	protein_coding	6595	927.6399839	-0.517975343	0.113165501	-4.577148869	4.71e-06	0.000299728
ENSG00000080511	RDH8	ENSG00000080511	protein_coding	50700	0.27080932	1.124288901	1.892934615	0.593939638	0.552552486
ENSG00000080546	SESN1	ENSG00000080546	protein_coding	27244	263.2953105	-0.264248645	0.158115082	-1.671242506	0.094673788	0.228107469
ENSG00000080561	MID2	ENSG00000080561	protein_coding	11043	52.04497013	-0.221322322	0.16787625	-1.318365891	0.187381193	0.356805084
ENSG00000080572	DNAAF6	ENSG00000080572	protein_coding	139212	0.026217514	-0.304968824	3.316288725	-0.091960879	0.926729122
ENSG00000080573	COL5A3	ENSG00000080573	protein_coding	50509	659.1911548	-0.522574788	0.36018639	-1.450845458	0.146822898	0.30394473
ENSG00000080603	SRCAP	ENSG00000080603	protein_coding	10847	1465.547677	0.011746863	0.080942102	0.145126733	0.884610812	0.93465385
ENSG00000080608	PUM3	ENSG00000080608	protein_coding	9933	193.2691404	0.457315813	0.163726132	2.793175448	0.005219337	0.035163593
ENSG00000080618	CPB2	ENSG00000080618	protein_coding	1361	0.439703851	0.322515668	0.769923483	0.418893144	0.675294228
ENSG00000080644	CHRNA3	ENSG00000080644	protein_coding	1136	5.546751074	0.848128876	0.607537459	1.396010835	0.162711232	0.32531187
ENSG00000080709	KCNN2	ENSG00000080709	protein_coding	3781	9.820873361	-1.593377437	0.708082676	-2.250270331	0.02443179	0.094244173
ENSG00000080802	CNOT4	ENSG00000080802	protein_coding	4850	157.9539439	-0.162125676	0.095266123	-1.701818771	0.088789347	0.218990684
ENSG00000080815	PSEN1	ENSG00000080815	protein_coding	5663	547.5058825	0.219563259	0.118546953	1.852120654	0.064008499	0.176444521
ENSG00000080819	CPOX	ENSG00000080819	protein_coding	1371	124.6987061	0.205359833	0.107671659	1.907278434	0.056484541	0.16249092
ENSG00000080822	CLDND1	ENSG00000080822	protein_coding	56650	521.3451909	-0.044252734	0.110263122	-0.401337574	0.688171603	0.808914559
ENSG00000080823	MOK	ENSG00000080823	protein_coding	5891	90.74383774	-0.243935289	0.206985265	-1.178515244	0.238591259	0.417237401
ENSG00000080824	HSP90AA1	ENSG00000080824	protein_coding	3320	4376.436666	0.201488471	0.161794586	1.245335059	0.213008614	0.387818359
ENSG00000080839	RBL1	ENSG00000080839	protein_coding	5933	42.64242031	0.10899546	0.168031719	0.648660028	0.516558146	0.681480951
ENSG00000080845	DLGAP4	ENSG00000080845	protein_coding	22839	1269.147198	0.219819139	0.10898383	2.016988563	0.043696707	0.137574074
ENSG00000080854	IGSF9B	ENSG00000080854	protein_coding	22997	128.3496379	-1.294008283	0.405909051	-3.187926654	0.001432969	0.014984262
ENSG00000080910	CFHR2	ENSG00000080910	protein_coding	3080	0.030075681	0.186850712	3.316288725	0.056343319	0.95506831
ENSG00000080947	CROCCP3	ENSG00000080947	transcribed_unprocessed_pseudogene	114819	83.34982968	-0.594738823	0.240815486	-2.46968678	0.01352314	0.065086126
ENSG00000080986	NDC80	ENSG00000080986	protein_coding	10403	20.2378948	0.178952039	0.516073559	0.346756846	0.728774	0.836719339
ENSG00000081014	AP4E1	ENSG00000081014	protein_coding	23431	132.5763578	0.341605916	0.122455457	2.789634079	0.005276764	0.035406809
ENSG00000081019	RSBN1	ENSG00000081019	protein_coding	54665	137.5449025	0.006910738	0.132743872	0.052060697	0.95848033	0.977245641
ENSG00000081026	MAGI3	ENSG00000081026	protein_coding	260425	89.83219853	-0.520120976	0.157425881	-3.30391021	0.000953464	0.011538348
ENSG00000081041	CXCL2	ENSG00000081041	protein_coding	2920	798.91338	1.298733215	0.388290172	3.344749132	0.00082357	0.010541858
ENSG00000081051	AFP	ENSG00000081051	protein_coding	174	1.259622534	1.708430706	0.86961712	1.964578049	0.049463095	0.149475498
ENSG00000081052	COL4A4	ENSG00000081052	protein_coding	1286	279.9502043	1.372079461	0.369895695	3.709368562	0.000207777	0.004380572
ENSG00000081059	TCF7	ENSG00000081059	protein_coding	6932	102.9439569	0.589847296	0.281338113	2.096577991	0.036030949	0.12155342
ENSG00000081087	OSTM1	ENSG00000081087	protein_coding	28962	375.7430754	0.146587848	0.098244264	1.492075382	0.135679385	0.288758493
ENSG00000081138	CDH7	ENSG00000081138	protein_coding	1005	2.736830599	-4.568016826	1.031032666	-4.430525797	9.4e-06	0.00050084
ENSG00000081148	IMPG2	ENSG00000081148	protein_coding	50939	4.884622785	0.814195106	0.478701539	1.700840796	0.088972886	0.219308603
ENSG00000081154	PCNP	ENSG00000081154	protein_coding	57092	683.5943885	-0.104365457	0.089260252	-1.169226565	0.242312361	0.42108286
ENSG00000081177	EXD2	ENSG00000081177	protein_coding	55218	168.5868103	-0.470769864	0.168144655	-2.799790831	0.005113573	0.034737677
ENSG00000081181	ARG2	ENSG00000081181	protein_coding	384	24.17980205	0.369546735	0.242498345	1.523914465	0.12753008	0.276931012
ENSG00000081189	MEF2C	ENSG00000081189	protein_coding	4208	587.0167692	-0.138187113	0.157373132	-0.878085803	0.379897157	0.561530316
ENSG00000081237	PTPRC	ENSG00000081237	protein_coding	5788	935.3842868	1.097704469	0.413526453	2.654496373	0.007942689	0.045957675
ENSG00000081248	CACNA1S	ENSG00000081248	protein_coding	779	67.49592418	-1.545235742	0.613348333	-2.519344488	0.011757356	0.059533359
ENSG00000081277	PKP1	ENSG00000081277	protein_coding	5317	10.32541017	1.636428384	0.769745977	2.125933013	0.033508838	0.11614275
ENSG00000081307	UBA5	ENSG00000081307	protein_coding	79876	245.9211088	0.202641231	0.10105037	2.005348737	0.044925778	0.140197303
ENSG00000081320	STK17B	ENSG00000081320	protein_coding	9262	446.6969285	1.1168085	0.316887008	3.524311416	0.000424585	0.006834796
ENSG00000081377	CDC14B	ENSG00000081377	protein_coding	195828	315.0943989	-0.378168347	0.224778778	-1.682402357	0.092490845	0.224895448
ENSG00000081386	ZNF510	ENSG00000081386	protein_coding	22869	83.0939527	-0.368874313	0.13726554	-2.687304576	0.007203124	0.04329341
ENSG00000081479	LRP2	ENSG00000081479	protein_coding	4036	8.14696086	-0.906806206	0.594977236	-1.524102352	0.127483145	0.276905304
ENSG00000081665	ZNF506	ENSG00000081665	protein_coding	440515	105.8625978	0.027144295	0.113550346	0.239050748	0.811066232	0.890436948
ENSG00000081692	JMJD4	ENSG00000081692	protein_coding	65094	53.91797439	-0.076275511	0.113884125	-0.669764207	0.503008114	0.671069545
ENSG00000081721	DUSP12	ENSG00000081721	protein_coding	11266	93.58846991	0.035220328	0.084229751	0.41814593	0.675840426	0.800570051
ENSG00000081760	AACS	ENSG00000081760	protein_coding	65985	194.7561613	0.023294459	0.154396515	0.150874254	0.880074911	0.931940469
ENSG00000081791	DELE1	ENSG00000081791	protein_coding	9812	620.874103	-0.209459049	0.061324487	-3.415585832	0.00063645	0.008823823
ENSG00000081800	SLC13A1	ENSG00000081800	protein_coding	6561	0.013065502	0.121274386	3.316288725	0.036569309	0.970828415
ENSG00000081803	CADPS2	ENSG00000081803	protein_coding	93664	151.0168711	-0.027081296	0.239880878	-0.112894768	0.910113984	0.949426653
ENSG00000081818	PCDHB4	ENSG00000081818	protein_coding	56131	44.00262161	-1.242040609	0.348888041	-3.559997656	0.000370858	0.006320598
ENSG00000081842	PCDHA6	ENSG00000081842	protein_coding	56142	2.092947249	-0.038498368	0.515797018	-0.074638601	0.940502261	0.966557839
ENSG00000081853	PCDHGA2	ENSG00000081853	protein_coding	56113	36.89036312	-0.813328447	0.333235478	-2.440701846	0.014658752	0.068479545
ENSG00000081870	HSPB11	ENSG00000081870	protein_coding	51668	118.6975009	-0.141344637	0.078778796	-1.794196457	0.072781817	0.192221787
ENSG00000081913	PHLPP1	ENSG00000081913	protein_coding	23239	196.5759588	-1.209588775	0.261574106	-4.624268025	3.76e-06	0.000252877
ENSG00000081923	ATP8B1	ENSG00000081923	protein_coding	5205	449.1620231	0.216867235	0.28055731	0.772987291	0.439529902	0.616122754
ENSG00000081985	IL12RB2	ENSG00000081985	protein_coding	3595	8.546772246	0.370038472	0.307941795	1.201650696	0.229498891	0.406909834
ENSG00000082014	SMARCD3	ENSG00000082014	protein_coding	6604	821.1002664	-0.195155831	0.218724249	-0.892245977	0.372261104	0.554641866
ENSG00000082068	WDR70	ENSG00000082068	protein_coding	55100	150.7086911	-0.096627654	0.075952923	-1.272204544	0.203300453	0.376683581
ENSG00000082074	FYB1	ENSG00000082074	protein_coding	2533	152.479188	0.967257977	0.403243139	2.398696675	0.016453538	0.073554507
ENSG00000082126	MPP4	ENSG00000082126	protein_coding	58538	9.50982351	0.233313073	0.469890684	0.496526279	0.619523152	0.761308187
ENSG00000082146	STRADB	ENSG00000082146	protein_coding	55437	55.17691954	-0.346786976	0.138657024	-2.501041534	0.012382866	0.061459178
ENSG00000082153	BZW1	ENSG00000082153	protein_coding	9689	436.4740254	0.69142144	0.190421992	3.630995726	0.00028233	0.005254303
ENSG00000082175	PGR	ENSG00000082175	protein_coding	5241	99.94533744	-0.266289073	0.300256227	-0.886872774	0.375147401	0.556991882
ENSG00000082196	C1QTNF3	ENSG00000082196	protein_coding	114899	88.20617381	-0.037100733	0.280335361	-0.132344106	0.894712123	0.940605812
ENSG00000082212	ME2	ENSG00000082212	protein_coding	4200	353.0706009	0.337216211	0.298048047	1.131415606	0.257880206	0.437127552
ENSG00000082213	C5orf22	ENSG00000082213	protein_coding	55322	106.0810396	-0.075417654	0.077554596	-0.972445961	0.330828736	0.515487956
ENSG00000082258	CCNT2	ENSG00000082258	protein_coding	905	355.9144655	0.015220658	0.132965326	0.114470883	0.908864527	0.94894166
ENSG00000082269	FAM135A	ENSG00000082269	protein_coding	57579	83.73452524	-0.156140177	0.100996263	-1.545999558	0.122104675	0.269295364
ENSG00000082293	COL19A1	ENSG00000082293	protein_coding	1310	4.312226999	2.690411391	0.673444252	3.995002382	6.47e-05	0.001943964
ENSG00000082397	EPB41L3	ENSG00000082397	protein_coding	23136	602.8298266	0.303283448	0.357236405	0.84897128	0.395897274	0.5764059
ENSG00000082438	COBLL1	ENSG00000082438	protein_coding	22837	633.853357	-0.377360804	0.259814577	-1.452423523	0.14638388	0.303531651
ENSG00000082458	DLG3	ENSG00000082458	protein_coding	4356	268.5688445	-0.389822794	0.25760427	-1.513262158	0.130213081	0.281165368
ENSG00000082482	KCNK2	ENSG00000082482	protein_coding	3776	254.5016588	-1.435670039	0.463776489	-3.095607632	0.001964101	0.018717639
ENSG00000082497	SERTAD4	ENSG00000082497	protein_coding	56256	75.63828124	0.202431998	0.388315841	0.521307598	0.602152509	0.748595154
ENSG00000082512	TRAF5	ENSG00000082512	protein_coding	7188	575.0531205	-0.142381445	0.189408529	-0.751716123	0.452221792	0.627110745
ENSG00000082515	MRPL22	ENSG00000082515	protein_coding	29093	85.4911959	-0.072931089	0.09120143	-0.799670452	0.423901757	0.60215528
ENSG00000082516	GEMIN5	ENSG00000082516	protein_coding	25929	155.4824209	-0.298518107	0.122705952	-2.432792406	0.014982888	0.069415769
ENSG00000082556	OPRK1	ENSG00000082556	protein_coding	4986	1.286160142	-2.609092028	0.868928193	-3.002655512	0.002676352	0.023067341
ENSG00000082641	NFE2L1	ENSG00000082641	protein_coding	4779	3705.843969	-0.246867045	0.168587092	-1.46432946	0.143103951	0.299048018
ENSG00000082684	SEMA5B	ENSG00000082684	protein_coding	54437	131.8037633	-0.846301887	0.487068146	-1.737543078	0.082291357	0.208490081
ENSG00000082701	GSK3B	ENSG00000082701	protein_coding	2932	334.0923376	-0.000237046	0.080419087	-0.00294764	0.997648127	0.998601862
ENSG00000082781	ITGB5	ENSG00000082781	protein_coding	3693	2699.191347	0.516783159	0.23440759	2.204634918	0.027479723	0.101653871
ENSG00000082805	ERC1	ENSG00000082805	protein_coding	23085	599.4159968	-0.257601505	0.109657976	-2.349136049	0.01881703	0.079468158
ENSG00000082898	XPO1	ENSG00000082898	protein_coding	7514	885.4805806	-0.018458239	0.122613926	-0.150539497	0.880338991	0.932074194
ENSG00000082929	LINC01587	ENSG00000082929	lncRNA	10141	0.286316805	0.566231274	0.822685387	0.688271948	0.491281544
ENSG00000082996	RNF13	ENSG00000082996	protein_coding	11342	329.6011034	-0.035722584	0.141469443	-0.252510953	0.800646149	0.88342321
ENSG00000083067	TRPM3	ENSG00000083067	protein_coding	80036	29.50348698	-2.294753265	0.44400594	-5.168294063	2.36e-07	2.92e-05
ENSG00000083093	PALB2	ENSG00000083093	protein_coding	79728	52.12345643	-0.047779335	0.127475819	-0.374810963	0.70780106	0.822251092
ENSG00000083097	DOP1A	ENSG00000083097	protein_coding	23033	198.920298	-0.281293899	0.135558427	-2.07507497	0.037979587	0.125653077
ENSG00000083099	LYRM2	ENSG00000083099	protein_coding	57226	176.1245692	-0.34844145	0.097182993	-3.585415919	0.000336541	0.005925073
ENSG00000083123	BCKDHB	ENSG00000083123	protein_coding	594	108.6604162	-0.801591657	0.202340293	-3.96160175	7.44e-05	0.002142022
ENSG00000083168	KAT6A	ENSG00000083168	protein_coding	7994	576.5633531	-0.011090334	0.163165095	-0.067970018	0.945809502	0.969969456
ENSG00000083223	TUT7	ENSG00000083223	protein_coding	79670	335.8020625	0.39210448	0.239711026	1.635738192	0.101894393	0.239303761
ENSG00000083290	ULK2	ENSG00000083290	protein_coding	9706	260.0388646	-0.414637494	0.14225922	-2.914661659	0.003560743	0.027536873
ENSG00000083307	GRHL2	ENSG00000083307	protein_coding	79977	0.530102584	0.005926342	1.077740518	0.005498858	0.995612568
ENSG00000083312	TNPO1	ENSG00000083312	protein_coding	3842	632.3758482	0.297875839	0.121513876	2.451373041	0.014231238	0.067173005
ENSG00000083444	PLOD1	ENSG00000083444	protein_coding	5351	2037.958445	0.958278365	0.304795072	3.144008726	0.001666505	0.016682081
ENSG00000083454	P2RX5	ENSG00000083454	protein_coding	100533970	17.0063341	0.30975843	0.544827845	0.568543684	0.569665852	0.723552668
ENSG00000083457	ITGAE	ENSG00000083457	protein_coding	3682	143.5051603	0.594098342	0.318334817	1.866268818	0.062003765	0.172661271
ENSG00000083520	DIS3	ENSG00000083520	protein_coding	22894	267.2182377	0.029117579	0.090360075	0.322239433	0.747271313	0.849579254
ENSG00000083535	PIBF1	ENSG00000083535	protein_coding	10464	89.40745737	0.043607492	0.103698628	0.420521399	0.6741046	0.799540657
ENSG00000083544	TDRD3	ENSG00000083544	protein_coding	81550	104.7526979	-0.131053925	0.10033805	-1.3061239	0.191510427	0.361807021
ENSG00000083622	AC000061.1	ENSG00000083622	lncRNA		0.017561619	-0.124635382	3.316288725	-0.03758279	0.97002033
ENSG00000083635	NUFIP1	ENSG00000083635	protein_coding	26747	29.80844207	-0.184896027	0.151593501	-1.219683073	0.222585041	0.398782596
ENSG00000083642	PDS5B	ENSG00000083642	protein_coding	23047	247.5357292	0.107312253	0.075686489	1.417852175	0.156233928	0.316835827
ENSG00000083720	OXCT1	ENSG00000083720	protein_coding	5019	302.7619032	-0.607415703	0.175205477	-3.466876231	0.000526544	0.007856406
ENSG00000083750	RRAGB	ENSG00000083750	protein_coding	10325	132.3081327	-0.309974744	0.119218845	-2.600048199	0.009321067	0.051202083
ENSG00000083782	EPYC	ENSG00000083782	protein_coding	1833	0.180395537	-0.091833509	1.710570273	-0.053685903	0.957185415
ENSG00000083799	CYLD	ENSG00000083799	protein_coding	1540	548.1242507	0.235134064	0.106571204	2.206356456	0.027359051	0.101394379
ENSG00000083807	SLC27A5	ENSG00000083807	protein_coding	10998	45.31668924	-0.507651995	0.212350404	-2.390633525	0.016819332	0.074602074
ENSG00000083812	ZNF324	ENSG00000083812	protein_coding	25799	110.2581365	-0.056026402	0.126926886	-0.441406892	0.658918454	0.789063859
ENSG00000083814	ZNF671	ENSG00000083814	protein_coding	79891	100.2606219	-0.172863235	0.150794085	-1.146352895	0.251649165	0.431086584
ENSG00000083817	ZNF416	ENSG00000083817	protein_coding	55659	31.37757333	-0.090844582	0.142532803	-0.637359122	0.523890948	0.687464136
ENSG00000083828	ZNF586	ENSG00000083828	protein_coding	54807	48.62779277	0.135086811	0.15025894	0.899026785	0.368638394	0.55122942
ENSG00000083838	ZNF446	ENSG00000083838	protein_coding	55663	95.13599144	-0.377622224	0.156618576	-2.411094735	0.015904717	0.071955173
ENSG00000083842					3.895396474	-0.121639911	0.258804519	-0.470006905	0.638350084	0.774660578
ENSG00000083844	ZNF264	ENSG00000083844	protein_coding	9422	44.50971303	-0.037122629	0.13311979	-0.278866342	0.780347399	0.870327383
ENSG00000083845	RPS5	ENSG00000083845	protein_coding	6193	2102.122988	0.082944249	0.104530104	0.793496287	0.427488732	0.605611132
ENSG00000083857	FAT1	ENSG00000083857	protein_coding	2195	1805.45757	0.30923751	0.287669985	1.07497315	0.282386749	0.46435481
ENSG00000083896	YTHDC1	ENSG00000083896	protein_coding	91746	601.0404737	-0.073661805	0.128320248	-0.574046625	0.565936251	0.720228124
ENSG00000083937	CHMP2B	ENSG00000083937	protein_coding	25978	303.3770159	-0.028704718	0.091558219	-0.313513283	0.753890731	0.853621805
ENSG00000084070	SMAP2	ENSG00000084070	protein_coding	64744	704.9222016	0.489331421	0.31942729	1.531902364	0.12554653	0.274182601
ENSG00000084072	PPIE	ENSG00000084072	protein_coding	10450	271.2179776	-0.146660097	0.116775398	-1.255916049	0.209146409	0.383512056
ENSG00000084073	ZMPSTE24	ENSG00000084073	protein_coding	10269	367.5003525	-0.038077141	0.102459977	-0.371629412	0.710168788	0.823769796
ENSG00000084090	STARD7	ENSG00000084090	protein_coding	56910	846.8047743	-0.30385702	0.101199489	-3.00255489	0.002677237	0.023067341
ENSG00000084092	NOA1	ENSG00000084092	protein_coding	84273	112.1313018	-0.009283189	0.087088573	-0.106594796	0.915110447	0.952003363
ENSG00000084093	REST	ENSG00000084093	protein_coding	5978	248.4152577	0.280814352	0.108425552	2.589927814	0.009599606	0.052184585
ENSG00000084110	HAL	ENSG00000084110	protein_coding	3034	64.00848101	1.301704649	0.566504214	2.297784581	0.021574053	0.086677734
ENSG00000084112	SSH1	ENSG00000084112	protein_coding	54434	1033.566707	0.712718743	0.143791016	4.956629159	7.17e-07	7.11e-05
ENSG00000084207	GSTP1	ENSG00000084207	protein_coding	2950	1710.333482	0.083489272	0.109102896	0.765234245	0.444132071	0.620429755
ENSG00000084234	APLP2	ENSG00000084234	protein_coding	334	7236.319919	0.13506837	0.16883452	0.800004469	0.423708208	0.602026141
ENSG00000084444	FAM234B	ENSG00000084444	protein_coding	57613	67.07162254	-0.338694093	0.188417735	-1.79757013	0.072245155	0.19129278
ENSG00000084453	SLCO1A2	ENSG00000084453	protein_coding	6579	66.86681684	-2.080735222	0.540254418	-3.851398806	0.000117445	0.002937755
ENSG00000084463	WBP11	ENSG00000084463	protein_coding	51729	414.8140821	-0.020212204	0.071298879	-0.28348558	0.776804634	0.868147381
ENSG00000084623	EIF3I	ENSG00000084623	protein_coding	8668	860.9324304	0.172848831	0.106931716	1.616441187	0.105998959	0.245496859
ENSG00000084628	NKAIN1	ENSG00000084628	protein_coding	79570	3.001165509	-0.979783647	0.613915245	-1.59595914	0.110497916	0.252324182
ENSG00000084636	COL16A1	ENSG00000084636	protein_coding	1307	3000.699634	0.709682226	0.277868222	2.554024423	0.010648579	0.055864757
ENSG00000084652	TXLNA	ENSG00000084652	protein_coding	200081	940.6684093	0.189906266	0.08457482	2.245423229	0.024740976	0.095068383
ENSG00000084674	APOB	ENSG00000084674	protein_coding	338	10.67235017	-1.789083184	0.585279296	-3.056802446	0.002237117	0.020523521
ENSG00000084676	NCOA1	ENSG00000084676	protein_coding	8648	710.9631779	-0.71346985	0.17226894	-4.141604692	3.45e-05	0.001256794
ENSG00000084693	AGBL5	ENSG00000084693	protein_coding	60509	173.0575715	-0.304451278	0.127862198	-2.38108904	0.017261539	0.075704313
ENSG00000084710	EFR3B	ENSG00000084710	protein_coding	22979	67.03636312	-1.336193945	0.331632593	-4.029139393	5.6e-05	0.001755396
ENSG00000084731	KIF3C	ENSG00000084731	protein_coding	3797	208.5023653	-0.805395093	0.273267051	-2.94728212	0.003205806	0.025732253
ENSG00000084733	RAB10	ENSG00000084733	protein_coding	10890	711.2919737	0.026707316	0.077737207	0.343558987	0.731177973	0.838247546
ENSG00000084734	GCKR	ENSG00000084734	protein_coding	2646	22.02776398	1.031543644	0.474795741	2.172605088	0.029810053	0.107359536
ENSG00000084754	HADHA	ENSG00000084754	protein_coding	3030	1140.575627	-0.070086318	0.093492532	-0.749646164	0.453467839	0.627952593
ENSG00000084764	MAPRE3	ENSG00000084764	protein_coding	22924	171.7485637	0.052654179	0.162605968	0.323814551	0.746078439	0.848915601
ENSG00000084774	CAD	ENSG00000084774	protein_coding	730249	464.5568954	0.075202806	0.11550781	0.651062526	0.515006125	0.680509688
ENSG00000085063	CD59	ENSG00000085063	protein_coding	966	3937.934729	0.342984251	0.192815147	1.778824205	0.075268587	0.19648977
ENSG00000085117	CD82	ENSG00000085117	protein_coding	3732	472.0265932	0.042890038	0.285240968	0.150364229	0.880477262	0.932151642
ENSG00000085185	BCORL1	ENSG00000085185	protein_coding	63035	190.1667514	-0.006667038	0.113921002	-0.058523347	0.953331766	0.974536701
ENSG00000085224	ATRX	ENSG00000085224	protein_coding	546	447.0422777	-0.017232118	0.093623351	-0.184057909	0.853968026	0.915965526
ENSG00000085231	AK6	ENSG00000085231	protein_coding	26289	268.012937	-0.077441441	0.094126908	-0.822734359	0.410659072	0.59045267
ENSG00000085265	FCN1	ENSG00000085265	protein_coding	2219	470.6018517	0.46863003	0.53544142	0.87522185	0.381453206	0.563015207
ENSG00000085274	MYNN	ENSG00000085274	protein_coding	55892	95.37262064	-0.14441856	0.080943495	-1.784189829	0.074392825	0.194900783
ENSG00000085276	MECOM	ENSG00000085276	protein_coding	2122	202.004923	-0.816273782	0.418748567	-1.949317194	0.051257556	0.153149438
ENSG00000085365	SCAMP1	ENSG00000085365	protein_coding	9522	285.0880423	-0.063654281	0.100341885	-0.634373979	0.525836787	0.68896635
ENSG00000085377	PREP	ENSG00000085377	protein_coding	5550	216.33283	0.308744031	0.103256391	2.990071887	0.002789118	0.0236839
ENSG00000085382	HACE1	ENSG00000085382	protein_coding	57531	113.8088264	-0.061930942	0.137240712	-0.451257798	0.651803757	0.783622289
ENSG00000085415	SEH1L	ENSG00000085415	protein_coding	81929	237.2876161	0.04859751	0.122870318	0.395518716	0.692460112	0.81175215
ENSG00000085433	WDR47	ENSG00000085433	protein_coding	22911	246.8629837	-0.040117837	0.102576654	-0.391101055	0.695722541	0.813833499
ENSG00000085449	WDFY1	ENSG00000085449	protein_coding	57590	443.935516	0.450238287	0.1410107	3.192937041	0.001408336	0.014810288
ENSG00000085465	OVGP1	ENSG00000085465	protein_coding	5016	38.86127302	-0.191487348	0.178442989	-1.07310099	0.283225807	0.465382361
ENSG00000085491	SLC25A24	ENSG00000085491	protein_coding	29957	236.6986922	0.301801412	0.160301097	1.882715821	0.05973889	0.168614621
ENSG00000085511	MAP3K4	ENSG00000085511	protein_coding	4216	247.508579	-0.294376774	0.086458484	-3.40483388	0.000662043	0.009048943
ENSG00000085514	PILRA	ENSG00000085514	protein_coding	29992	178.1332922	0.536448084	0.394952795	1.358258736	0.174381599	0.340164261
ENSG00000085552	IGSF9	ENSG00000085552	protein_coding	57549	4.908256178	-0.01522503	0.693271931	-0.021961123	0.982478967	0.99054084
ENSG00000085563	ABCB1	ENSG00000085563	protein_coding	5243	308.8959583	-0.780107639	0.377713536	-2.065342027	0.03889065	0.12778887
ENSG00000085644	ZNF213	ENSG00000085644	protein_coding	7760	130.9475619	-0.202055704	0.141179522	-1.431196972	0.152373771	0.311778214
ENSG00000085662	AKR1B1	ENSG00000085662	protein_coding	231	365.8543902	0.064384005	0.172467496	0.373310953	0.708917025	0.822936398
ENSG00000085719	CPNE3	ENSG00000085719	protein_coding	8895	486.8664974	-0.126895334	0.101798581	-1.246533433	0.212568623	0.3874634
ENSG00000085721	RRN3	ENSG00000085721	protein_coding	54700	224.106859	-0.043752106	0.093124797	-0.469822294	0.638481985	0.774694837
ENSG00000085733	CTTN	ENSG00000085733	protein_coding	2017	2339.000492	0.185791576	0.172297292	1.078319767	0.280891079	0.46265091
ENSG00000085741	WNT11	ENSG00000085741	protein_coding	7481	15.39809969	0.425062677	0.306728272	1.385795558	0.165809339	0.329212672
ENSG00000085760	MTIF2	ENSG00000085760	protein_coding	4528	154.6075433	-0.112923343	0.07909995	-1.427603226	0.153406095	0.313211155
ENSG00000085788	DDHD2	ENSG00000085788	protein_coding	23259	432.5371891	-0.319704297	0.118931367	-2.68814111	0.007185103	0.043214696
ENSG00000085831	TTC39A	ENSG00000085831	protein_coding	22996	11.9404483	0.64815818	0.255635378	2.535479182	0.01122936	0.057770872
ENSG00000085832	EPS15	ENSG00000085832	protein_coding	2060	591.9621884	-0.014671506	0.077580258	-0.18911391	0.85000354	0.913748114
ENSG00000085840	ORC1	ENSG00000085840	protein_coding	4998	14.40487268	0.598108523	0.443974916	1.347167377	0.177926332	0.3447439
ENSG00000085871	MGST2	ENSG00000085871	protein_coding	4258	149.7700297	-0.059815814	0.13719564	-0.435989173	0.662844585	0.791721812
ENSG00000085872	CHERP	ENSG00000085872	protein_coding	10523	228.6989612	-0.123845682	0.085964938	-1.440653427	0.149682618	0.308194412
ENSG00000085978	ATG16L1	ENSG00000085978	protein_coding	55054	247.6398904	0.05382726	0.076437351	0.704201009	0.481307603	0.652230701
ENSG00000085982	USP40	ENSG00000085982	protein_coding	55230	403.0612033	-0.160163578	0.090374689	-1.772217184	0.076358512	0.198367388
ENSG00000085998	POMGNT1	ENSG00000085998	protein_coding	55624	541.1583009	-0.155653489	0.128845118	-1.208066645	0.227021629	0.40402278
ENSG00000085999	RAD54L	ENSG00000085999	protein_coding	8438	23.07159544	0.381560852	0.277729945	1.373855643	0.169486503	0.334185706
ENSG00000086015	MAST2	ENSG00000086015	protein_coding	23139	773.8427414	0.28222049	0.113673497	2.48272901	0.013038023	0.063575569
ENSG00000086061	DNAJA1	ENSG00000086061	protein_coding	3301	1339.18188	0.297312118	0.171870831	1.72985792	0.083655663	0.210753811
ENSG00000086062	B4GALT1	ENSG00000086062	protein_coding	2683	1033.283467	0.914458509	0.230281612	3.971044405	7.16e-05	0.002091342
ENSG00000086065	CHMP5	ENSG00000086065	protein_coding	51510	446.7708307	0.124257519	0.078102791	1.590948502	0.111621166	0.253902042
ENSG00000086102	NFX1	ENSG00000086102	protein_coding	4799	364.1208903	-0.128261772	0.078262494	-1.638866405	0.101241086	0.238303961
ENSG00000086159	AQP6	ENSG00000086159	protein_coding	363	3.507326985	-3.164710743	0.77030703	-4.108375776	3.98e-05	0.001377771
ENSG00000086189	DIMT1	ENSG00000086189	protein_coding	27292	169.7669024	-0.031151144	0.103266064	-0.301659065	0.762911976	0.859722955
ENSG00000086200	IPO11	ENSG00000086200	protein_coding	51194	113.2205137	-0.0810731	0.097471039	-0.831766042	0.405541015	0.585400631
ENSG00000086205	FOLH1	ENSG00000086205	protein_coding	2346	3.805351337	-0.162872476	0.654638291	-0.248797662	0.803517299	0.885800119
ENSG00000086232	EIF2AK1	ENSG00000086232	protein_coding	27102	581.2192884	0.038602396	0.100666472	0.383468257	0.701372602	0.817781302
ENSG00000086288	NME8	ENSG00000086288	protein_coding	51314	8.600269445	1.060504589	0.450880884	2.352072635	0.018669129	0.079181043
ENSG00000086289	EPDR1	ENSG00000086289	protein_coding	54749	350.6666177	-0.044371749	0.279276611	-0.158881007	0.873762625	0.928293229
ENSG00000086300	SNX10	ENSG00000086300	protein_coding	29887	112.1333902	0.428014639	0.455777203	0.939087423	0.347685861	0.531482221
ENSG00000086475	SEPHS1	ENSG00000086475	protein_coding	22929	208.107641	-0.296186209	0.088934193	-3.330397433	0.000867221	0.010912712
ENSG00000086504	MRPL28	ENSG00000086504	protein_coding	10573	313.9575168	-0.008921141	0.136775812	-0.065224548	0.947995216	0.971060008
ENSG00000086506	HBQ1	ENSG00000086506	protein_coding	3049	1.726868143	-1.460012577	0.60743618	-2.403565387	0.016236063	0.072947178
ENSG00000086544	ITPKC	ENSG00000086544	protein_coding	80271	304.9072415	0.48508197	0.222640601	2.178766894	0.029348989	0.106324201
ENSG00000086548	CEACAM6	ENSG00000086548	protein_coding	4680	0.724499869	1.033936988	1.407820554	0.734423847	0.462690457	0.636060714
ENSG00000086570	FAT2	ENSG00000086570	protein_coding	2196	17.52230399	-0.381235989	0.267618929	-1.42454792	0.154287924	0.314265565
ENSG00000086589	RBM22	ENSG00000086589	protein_coding	55696	377.0448327	0.196040478	0.109982059	1.78247688	0.074671498	0.195397046
ENSG00000086598	TMED2	ENSG00000086598	protein_coding	10959	1041.737758	0.343221486	0.11840134	2.898797313	0.00374597	0.028394851
ENSG00000086619	ERO1B	ENSG00000086619	protein_coding	56605	132.383723	0.166859781	0.164345578	1.01529827	0.309963669	0.49371421
ENSG00000086666	ZFAND6	ENSG00000086666	protein_coding	54469	364.8176953	0.062366878	0.09097757	0.685519281	0.493016298	0.662989641
ENSG00000086696	HSD17B2	ENSG00000086696	protein_coding	3294	1.066105061	-1.467291001	0.882552211	-1.662554331	0.096401679	0.230861698
ENSG00000086712	TXLNG	ENSG00000086712	protein_coding	55787	170.5762472	-0.054971392	0.171297675	-0.32091149	0.748277466	0.850040943
ENSG00000086717	PPEF1	ENSG00000086717	protein_coding	5475	2.74865286	-0.607758955	0.488451483	-1.244256546	0.213405158	0.3881958
ENSG00000086730	LAT2	ENSG00000086730	protein_coding	23428	332.1165331	0.705936398	0.413808404	1.705949881	0.088017411	0.217577017
ENSG00000086758	HUWE1	ENSG00000086758	protein_coding	10075	2020.816838	-0.190490373	0.079883098	-2.384614228	0.017097039	0.075284495
ENSG00000086827	ZW10	ENSG00000086827	protein_coding	9183	96.30785602	0.143827347	0.083983546	1.712565777	0.086792454	0.215767098
ENSG00000086848	ALG9	ENSG00000086848	protein_coding	79796	85.73210052	-0.614326052	0.178769085	-3.436422206	0.000589452	0.008409463
ENSG00000086967	MYBPC2	ENSG00000086967	protein_coding	4606	5.184739057	-1.86003102	0.692203314	-2.687116606	0.007207179	0.04329341
ENSG00000086991	NOX4	ENSG00000086991	protein_coding	50507	68.03827254	1.124748346	0.40283397	2.792089122	0.005236893	0.035198118
ENSG00000087008	ACOX3	ENSG00000087008	protein_coding	8310	151.1148739	0.156426568	0.11821512	1.323236561	0.185756721	0.355015933
ENSG00000087053	MTMR2	ENSG00000087053	protein_coding	8898	476.2971088	0.137695832	0.147939565	0.930757312	0.351979116	0.535123805
ENSG00000087074	PPP1R15A	ENSG00000087074	protein_coding	23645	3001.744706	0.744408952	0.251878215	2.955432055	0.003122315	0.025355875
ENSG00000087076	HSD17B14	ENSG00000087076	protein_coding	51171	108.8605142	-1.171708717	0.249627281	-4.693832798	2.68e-06	0.000194493
ENSG00000087077	TRIP6	ENSG00000087077	protein_coding	7205	766.9263001	-0.157311681	0.138434456	-1.136362185	0.255805015	0.435394155
ENSG00000087085	ACHE	ENSG00000087085	protein_coding	43	43.61269013	-0.867191512	0.321674841	-2.695863653	0.00702064	0.042608631
ENSG00000087086	FTL	ENSG00000087086	protein_coding	2512	20985.28101	0.448508805	0.375456237	1.194570129	0.232255026	0.409777282
ENSG00000087087	SRRT	ENSG00000087087	protein_coding	51593	1046.005208	0.117217016	0.086508875	1.354970989	0.1754268	0.341503214
ENSG00000087088	BAX	ENSG00000087088	protein_coding	581	542.1049132	0.76527277	0.225025141	3.400832314	0.00067181	0.009144138
ENSG00000087095	NLK	ENSG00000087095	protein_coding	51701	167.5995035	-0.077028196	0.133185033	-0.578354748	0.563024639	0.717720163
ENSG00000087111	PIGS	ENSG00000087111	protein_coding	94005	423.8843917	-0.009482612	0.071036987	-0.13348838	0.893807154	0.940064204
ENSG00000087116	ADAMTS2	ENSG00000087116	protein_coding	9509	1606.483424	1.350197922	0.433429322	3.115151316	0.001838506	0.01783121
ENSG00000087128	TMPRSS11E	ENSG00000087128	protein_coding	28983	0.142309091	0.541144881	2.800277703	0.193246863	0.846765639
ENSG00000087152	ATXN7L3	ENSG00000087152	protein_coding	56970	671.6470816	0.120243324	0.115396229	1.042003929	0.297409858	0.480267162
ENSG00000087157	PGS1	ENSG00000087157	protein_coding	9489	377.9338956	0.178812452	0.148493601	1.204176143	0.228521505	0.405754986
ENSG00000087191	PSMC5	ENSG00000087191	protein_coding	5705	783.6878494	0.038096431	0.086354696	0.441162242	0.659095546	0.789196441
ENSG00000087206	UIMC1	ENSG00000087206	protein_coding	51720	224.0093742	0.199342061	0.129941303	1.534093133	0.125006742	0.273474961
ENSG00000087237	CETP	ENSG00000087237	protein_coding	1071	11.35565849	0.899457107	0.385853516	2.331084389	0.01974891	0.081745146
ENSG00000087245	MMP2	ENSG00000087245	protein_coding	4313	2384.415505	1.520654018	0.369314906	4.11749971	3.83e-05	0.001350329
ENSG00000087250	MT3	ENSG00000087250	protein_coding	4504	262.5592134	-3.606195653	0.689781335	-5.228027305	1.71e-07	2.27e-05
ENSG00000087253	LPCAT2	ENSG00000087253	protein_coding	54947	207.7724751	0.393399718	0.18407073	2.137220396	0.03258007	0.114006574
ENSG00000087258	GNAO1	ENSG00000087258	protein_coding	2775	156.2478142	-2.480339176	0.483781045	-5.126987094	2.94e-07	3.48e-05
ENSG00000087263	OGFOD1	ENSG00000087263	protein_coding	55239	227.3706333	0.117378073	0.105746364	1.109996305	0.267000619	0.447235786
ENSG00000087266	SH3BP2	ENSG00000087266	protein_coding	6452	842.0041617	0.194469351	0.26073295	0.745856447	0.455754137	0.629832644
ENSG00000087269	NOP14	ENSG00000087269	protein_coding	8602	207.2615366	0.22735729	0.12234007	1.858404127	0.063111647	0.174836613
ENSG00000087274	ADD1	ENSG00000087274	protein_coding	118	2614.634996	-0.233626115	0.109506717	-2.133440962	0.03288857	0.114697599
ENSG00000087299	L2HGDH	ENSG00000087299	protein_coding	79944	20.87129516	-0.694855059	0.156240651	-4.44733847	8.69e-06	0.00047369
ENSG00000087301	TXNDC16	ENSG00000087301	protein_coding	57544	93.0580237	-0.449090426	0.176183074	-2.5489987	0.01080327	0.056398083
ENSG00000087302	RTRAF	ENSG00000087302	protein_coding	51637	472.3598011	0.166823849	0.101107942	1.649957915	0.098951544	0.234496269
ENSG00000087303	NID2	ENSG00000087303	protein_coding	22795	697.3854299	0.74458764	0.366152484	2.033545236	0.041997468	0.13412095
ENSG00000087338	GMCL1	ENSG00000087338	protein_coding	64395	144.2395925	0.079782838	0.102251827	0.780258317	0.435238843	0.612375661
ENSG00000087365	SF3B2	ENSG00000087365	protein_coding	10992	1535.151238	0.069799364	0.088676973	0.787119382	0.431211984	0.608808525
ENSG00000087448	KLHL42	ENSG00000087448	protein_coding	57542	349.3265839	-0.389964713	0.167122483	-2.333406645	0.019626813	0.081435718
ENSG00000087460	GNAS	ENSG00000087460	protein_coding	2778	6387.438557	-0.178457833	0.07238693	-2.465332258	0.013688625	0.065432607
ENSG00000087470	DNM1L	ENSG00000087470	protein_coding	10059	553.7829128	-0.156581661	0.069917059	-2.239534429	0.025121164	0.096026645
ENSG00000087494	PTHLH	ENSG00000087494	protein_coding	5744	57.470966	1.835151235	0.421062837	4.358378548	1.31e-05	0.000627327
ENSG00000087495	PHACTR3	ENSG00000087495	protein_coding	116154	52.33016961	-2.445498136	0.651030135	-3.756351671	0.000172408	0.00384795
ENSG00000087502	ERGIC2	ENSG00000087502	protein_coding	51290	201.9686127	0.126243782	0.076322578	1.654081728	0.098110908	0.233332159
ENSG00000087510	TFAP2C	ENSG00000087510	protein_coding	7022	23.37379853	0.02451283	0.414369981	0.059156868	0.952827164	0.974144927
ENSG00000087586	AURKA	ENSG00000087586	protein_coding	6790	23.9259827	0.524579021	0.381509099	1.375010509	0.169128187	0.333679396
ENSG00000087589	CASS4	ENSG00000087589	protein_coding	57091	70.21244764	0.800660406	0.428847621	1.867004424	0.06190097	0.172454785
ENSG00000087842	PIR	ENSG00000087842	protein_coding	8544	73.76287422	-0.284201752	0.198275511	-1.4333679	0.151752727	0.311028392
ENSG00000087884	AAMDC	ENSG00000087884	protein_coding	28971	56.06956614	0.168886788	0.193845841	0.871242772	0.38362161	0.564761928
ENSG00000087903	RFX2	ENSG00000087903	protein_coding	5990	206.2300756	0.541907896	0.250145115	2.166374095	0.030282612	0.108376558
ENSG00000087916					0.013790937	0.121274386	3.316288725	0.036569309	0.970828415
ENSG00000087995	METTL2A	ENSG00000087995	protein_coding	339175	53.25059656	-0.112806445	0.102075539	-1.105127106	0.269104517	0.449594374
ENSG00000088002	SULT2B1	ENSG00000088002	protein_coding	6820	2.352731295	-0.143952629	0.383720076	-0.375150112	0.70754883	0.82215009
ENSG00000088035	ALG6	ENSG00000088035	protein_coding	29929	58.40177725	0.016893665	0.128461916	0.131507183	0.895374105	0.94113741
ENSG00000088038	CNOT3	ENSG00000088038	protein_coding	4849	342.4176333	-0.02971778	0.085770981	-0.346478257	0.728983322	0.836844778
ENSG00000088053	GP6	ENSG00000088053	protein_coding	51206	4.70326489	0.560429425	0.428656881	1.307407975	0.19107419	0.361323019
ENSG00000088179	PTPN4	ENSG00000088179	protein_coding	5775	79.20901192	-0.151249333	0.12487849	-1.211172018	0.225829485	0.402697197
ENSG00000088205	DDX18	ENSG00000088205	protein_coding	8886	417.8587324	-0.01142949	0.087735183	-0.130272595	0.896350761	0.941588616
ENSG00000088247	KHSRP	ENSG00000088247	protein_coding	8570	819.9682441	-0.1571222	0.08326374	-1.887042303	0.059154636	0.167457617
ENSG00000088256	GNA11	ENSG00000088256	protein_coding	2767	692.7233473	-0.019657676	0.167919231	-0.117066258	0.906807548	0.948147767
ENSG00000088280	ASAP3	ENSG00000088280	protein_coding	55616	282.9871052	-0.063490204	0.223992637	-0.283447726	0.776833648	0.868147381
ENSG00000088298	EDEM2	ENSG00000088298	protein_coding	55741	231.2282339	0.424617505	0.196708166	2.158616559	0.030879927	0.109861191
ENSG00000088305	DNMT3B	ENSG00000088305	protein_coding	1789	27.48021966	-0.053085442	0.283332183	-0.187361143	0.851377486	0.914575454
ENSG00000088320	REM1	ENSG00000088320	protein_coding	28954	42.1240901	-0.270385426	0.369682616	-0.731398813	0.46453559	0.637715677
ENSG00000088325	TPX2	ENSG00000088325	protein_coding	22974	62.17100524	0.294877435	0.484885011	0.608138895	0.543095358	0.702294067
ENSG00000088340	FER1L4	ENSG00000088340	transcribed_unitary_pseudogene	80307	112.0526227	0.425375776	0.327649097	1.298266284	0.194195848	0.364990589
ENSG00000088356	PDRG1	ENSG00000088356	protein_coding	81572	111.3410073	-0.145533593	0.086520732	-1.682066126	0.092556018	0.224963063
ENSG00000088367	EPB41L1	ENSG00000088367	protein_coding	2036	489.7232667	-0.900574556	0.290527094	-3.099795418	0.001936544	0.018535708
ENSG00000088386	SLC15A1	ENSG00000088386	protein_coding	6564	14.01481454	1.409482991	0.523297467	2.693464194	0.007071374	0.042765653
ENSG00000088387	DOCK9	ENSG00000088387	protein_coding	23348	565.8885892	-0.346008672	0.251555868	-1.375474457	0.168984399	0.333454794
ENSG00000088448	ANKRD10	ENSG00000088448	protein_coding	55608	1105.917185	0.293219398	0.108326817	2.706803421	0.006793447	0.041718046
ENSG00000088451	TGDS	ENSG00000088451	protein_coding	23483	70.64199069	0.144133864	0.12036525	1.197470733	0.231123128	0.408716932
ENSG00000088538	DOCK3	ENSG00000088538	protein_coding	1795	72.66849549	-1.975912993	0.403825338	-4.892989136	9.93e-07	9.16e-05
ENSG00000088543	C3orf18	ENSG00000088543	protein_coding	51161	132.2799453	-0.726821862	0.227093587	-3.20053891	0.001371708	0.014601398
ENSG00000088682	COQ9	ENSG00000088682	protein_coding	57017	214.8053179	-0.430938616	0.103261776	-4.173263661	3e-05	0.001145342
ENSG00000088726	TMEM40	ENSG00000088726	protein_coding	55287	7.773004749	0.677887791	0.685707776	0.988595747	0.322860968	0.507151381
ENSG00000088727	KIF9	ENSG00000088727	protein_coding	64147	33.03492693	-0.080333774	0.14866426	-0.540370456	0.588941578	0.738334078
ENSG00000088756	ARHGAP28	ENSG00000088756	protein_coding	79822	56.06706715	0.136571083	0.434912168	0.314019918	0.753505911	0.853370736
ENSG00000088766	CRLS1	ENSG00000088766	protein_coding	54675	204.7945129	0.11245568	0.076452198	1.470928015	0.141310585	0.296446567
ENSG00000088808	PPP1R13B	ENSG00000088808	protein_coding	23368	172.3456068	-0.518954617	0.204647205	-2.535850012	0.011217477	0.057759092
ENSG00000088812	ATRN	ENSG00000088812	protein_coding	8455	529.4859466	0.063098287	0.108068503	0.583873054	0.559305723	0.715277012
ENSG00000088826	SMOX	ENSG00000088826	protein_coding	54498	275.900258	-0.077253402	0.34846708	-0.221694978	0.82455134	0.898377496
ENSG00000088827	SIGLEC1	ENSG00000088827	protein_coding	6614	404.9605562	0.721912876	0.406914379	1.774114934	0.076044141	0.197806762
ENSG00000088832	FKBP1A	ENSG00000088832	protein_coding	2280	759.8128394	0.245769515	0.180712714	1.360001243	0.17382953	0.339620538
ENSG00000088833	NSFL1C	ENSG00000088833	protein_coding	55968	456.8841878	-0.009465016	0.102394304	-0.092436941	0.92635089	0.958711583
ENSG00000088836	SLC4A11	ENSG00000088836	protein_coding	83959	22.22114157	0.482517019	0.349730298	1.379683206	0.167684206	0.331865917
ENSG00000088854	C20orf194	ENSG00000088854	protein_coding	25943	577.5946318	-0.364107166	0.131993962	-2.758513797	0.005806485	0.037609409
ENSG00000088876	ZNF343	ENSG00000088876	protein_coding	79175	96.09204251	-0.090296769	0.126085516	-0.716154972	0.473895663	0.645714347
ENSG00000088881	EBF4	ENSG00000088881	protein_coding	57593	136.9430369	-0.276507527	0.215796329	-1.281335634	0.200075802	0.372552807
ENSG00000088882	CPXM1	ENSG00000088882	protein_coding	56265	1226.331713	-0.138893087	0.502794189	-0.276242426	0.782361873	0.871633588
ENSG00000088888	MAVS	ENSG00000088888	protein_coding	57506	363.9258501	-0.198412763	0.119840446	-1.655641059	0.09779453	0.233038578
ENSG00000088899	LZTS3	ENSG00000088899	protein_coding	9762	221.7732956	-1.248865903	0.310921271	-4.016662802	5.9e-05	0.001829491
ENSG00000088926	F11	ENSG00000088926	protein_coding	2160	4.329348487	-3.976867719	0.871927177	-4.561009019	5.09e-06	0.000315973
ENSG00000088930	XRN2	ENSG00000088930	protein_coding	22803	605.5624708	0.21997502	0.107104601	2.053833536	0.039991806	0.130040868
ENSG00000088970	KIZ	ENSG00000088970	protein_coding	55857	149.4953326	-0.30047555	0.126495639	-2.375382682	0.017530764	0.076273869
ENSG00000088986	DYNLL1	ENSG00000088986	protein_coding	8655	993.3421645	0.062683991	0.082746637	0.757541254	0.44872566	0.624366961
ENSG00000088992	TESC	ENSG00000088992	protein_coding	54997	43.34451395	-0.861103545	0.336714825	-2.557367489	0.010546773	0.05547999
ENSG00000089006	SNX5	ENSG00000089006	protein_coding	27131	375.1697221	0.158998308	0.133319003	1.192615489	0.233019997	0.410744222
ENSG00000089009	RPL6	ENSG00000089009	protein_coding	6128	666.6724062	0.063009131	0.096024617	0.65617686	0.511710336	0.677717285
ENSG00000089012	SIRPG	ENSG00000089012	protein_coding	55423	6.235071641	0.639260299	0.446281388	1.432415323	0.152024996	0.311368085
ENSG00000089022	MAPKAPK5	ENSG00000089022	protein_coding	8550	179.1167042	0.022199017	0.05647157	0.393100754	0.694245068	0.81277636
ENSG00000089041	P2RX7	ENSG00000089041	protein_coding	5027	73.18028067	-0.015785063	0.292071816	-0.054045144	0.956899197	0.976235817
ENSG00000089048	ESF1	ENSG00000089048	protein_coding	51575	129.4891019	-0.086792895	0.108251825	-0.80176843	0.422686924	0.601036047
ENSG00000089050	RBBP9	ENSG00000089050	protein_coding	10741	129.9112509	-0.298983673	0.116283811	-2.57115475	0.010136002	0.053955616
ENSG00000089053	ANAPC5	ENSG00000089053	protein_coding	51433	1271.968206	0.28221693	0.084769524	3.329226307	0.000870876	0.010924211
ENSG00000089057	SLC23A2	ENSG00000089057	protein_coding	9963	685.0789355	-0.248622803	0.161542002	-1.539059807	0.123789696	0.271943564
ENSG00000089060	SLC8B1	ENSG00000089060	protein_coding	80024	543.9647255	0.413211573	0.190868898	2.164897361	0.030395546	0.108652695
ENSG00000089063	TMEM230	ENSG00000089063	protein_coding	29058	368.6257574	0.181492141	0.077969967	2.327718596	0.019927051	0.082215462
ENSG00000089091	DZANK1	ENSG00000089091	protein_coding	55184	28.69288488	-0.28911194	0.159291177	-1.814990297	0.069525401	0.186492774
ENSG00000089094	KDM2B	ENSG00000089094	protein_coding	84678	208.485207	-0.001521054	0.12534751	-0.0121347	0.990318148	0.994778459
ENSG00000089101	CFAP61	ENSG00000089101	protein_coding	26074	2.138334015	-0.511093976	0.5905629	-0.865435292	0.386799917	0.567948028
ENSG00000089116	LHX5	ENSG00000089116	protein_coding	64211	0.173672908	0.109448454	1.393056136	0.078567153	0.937376915
ENSG00000089123	TASP1	ENSG00000089123	protein_coding	55617	92.21544159	-0.223607376	0.189963091	-1.177109587	0.239151769	0.417730681
ENSG00000089127	OAS1	ENSG00000089127	protein_coding	4938	204.7855808	0.986706566	0.324321863	3.042368337	0.002347245	0.021205712
ENSG00000089154	GCN1	ENSG00000089154	protein_coding	10985	1135.00491	0.150507376	0.084149299	1.788575515	0.073683204	0.193547002
ENSG00000089157	RPLP0	ENSG00000089157	protein_coding	6175	2065.863556	0.365414714	0.156390674	2.336550545	0.019462567	0.081005449
ENSG00000089159	PXN	ENSG00000089159	protein_coding	5829	1124.985826	0.188234117	0.177356489	1.061331994	0.288539051	0.471209802
ENSG00000089163	SIRT4	ENSG00000089163	protein_coding	23409	7.068242997	0.039580029	0.303426719	0.130443453	0.89621559	0.941510397
ENSG00000089169	RPH3A	ENSG00000089169	protein_coding	22895	32.05334867	-3.114537342	0.590569181	-5.273789158	1.34e-07	1.88e-05
ENSG00000089177	KIF16B	ENSG00000089177	protein_coding	55614	164.4703766	-0.392739489	0.139808294	-2.809128688	0.004967579	0.034082401
ENSG00000089195	TRMT6	ENSG00000089195	protein_coding	51605	114.7283982	0.180768761	0.171195331	1.055921092	0.291004267	0.473778285
ENSG00000089199	CHGB	ENSG00000089199	protein_coding	1114	39.97425681	-3.375982474	0.514415492	-6.562754278	5.28e-11	2.1e-08
ENSG00000089220	PEBP1	ENSG00000089220	protein_coding	5037	1560.789847	-0.674206274	0.20958709	-3.216831126	0.001296149	0.014136708
ENSG00000089225	TBX5	ENSG00000089225	protein_coding	6910	0.566261227	1.043823715	0.999185542	1.044674558	0.296173407
ENSG00000089234	BRAP	ENSG00000089234	protein_coding	221477	154.079485	-0.051503505	0.056139293	-0.91742346	0.358920784	0.542182587
ENSG00000089248	ERP29	ENSG00000089248	protein_coding	10961	609.5451414	0.024734418	0.106342414	0.232592218	0.81607807	0.893593056
ENSG00000089250	NOS1	ENSG00000089250	protein_coding	340719	58.18908856	-1.796513856	0.64236126	-2.796734436	0.005162194	0.03496786
ENSG00000089280	FUS	ENSG00000089280	protein_coding	2521	2821.268044	0.085428767	0.096483649	0.885422231	0.375928947	0.55769857
ENSG00000089289	IGBP1	ENSG00000089289	protein_coding	3476	241.587632	0.005052597	0.089815415	0.056255347	0.955138391	0.975307103
ENSG00000089327	FXYD5	ENSG00000089327	protein_coding	53827	847.3715069	0.737865618	0.242691231	3.040347261	0.002363055	0.021289598
ENSG00000089335	ZNF302	ENSG00000089335	protein_coding	55900	166.0383137	-0.410163079	0.153836784	-2.666222402	0.007670893	0.045029873
ENSG00000089351	GRAMD1A	ENSG00000089351	protein_coding	57655	671.0273085	0.323483419	0.124451639	2.599270067	0.009342224	0.051246825
ENSG00000089356	FXYD3	ENSG00000089356	protein_coding	5349	4.826178847	-1.104928981	0.462803283	-2.387470055	0.016964785	0.075003845
ENSG00000089472	HEPH	ENSG00000089472	protein_coding	9843	831.8096583	0.134933738	0.22900132	0.5892269	0.555709074	0.712256423
ENSG00000089486	CDIP1	ENSG00000089486	protein_coding	29965	400.1753949	-0.551717587	0.191090143	-2.88721112	0.003886733	0.029032355
ENSG00000089505	CMTM1	ENSG00000089505	protein_coding	113540	7.471314988	0.500615987	0.325634701	1.537354545	0.124206511	0.272342821
ENSG00000089558	KCNH4	ENSG00000089558	protein_coding	23415	6.22577699	-0.429414706	0.505700605	-0.849148096	0.39579889	0.576347133
ENSG00000089597	GANAB	ENSG00000089597	protein_coding	23193	2585.232912	0.205820354	0.096368216	2.135770097	0.032698158	0.114220631
ENSG00000089639	GMIP	ENSG00000089639	protein_coding	51291	374.9069932	0.805847405	0.365810824	2.202907492	0.02760127	0.102036962
ENSG00000089682	RBM41	ENSG00000089682	protein_coding	55285	55.60805974	-0.231959501	0.098555057	-2.353603233	0.018592444	0.078968452
ENSG00000089685	BIRC5	ENSG00000089685	protein_coding	332	13.81862182	0.062981181	0.627512389	0.100366434	0.920053417	0.954766104
ENSG00000089692	LAG3	ENSG00000089692	protein_coding	3902	65.21699518	1.033528044	0.292103136	3.538229886	0.000402819	0.006643592
ENSG00000089693	MLF2	ENSG00000089693	protein_coding	8079	1107.300918	0.025105147	0.081996039	0.306175112	0.759471321	0.857237959
ENSG00000089723	OTUB2	ENSG00000089723	protein_coding	78990	9.910191002	0.202467764	0.283948911	0.713042931	0.475819192	0.64752926
ENSG00000089737	DDX24	ENSG00000089737	protein_coding	57062	1394.628847	-0.040387806	0.135752067	-0.297511535	0.766076003	0.861594805
ENSG00000089775	ZBTB25	ENSG00000089775	protein_coding	7597	47.44856183	0.205443924	0.165851593	1.238721442	0.215448675	0.390639744
ENSG00000089818	NECAP1	ENSG00000089818	protein_coding	25977	295.5331706	-0.117858743	0.129248325	-0.911878302	0.361832785	0.544876009
ENSG00000089820	ARHGAP4	ENSG00000089820	protein_coding	393	766.7534563	0.345877209	0.281836405	1.227226869	0.219737333	0.395376155
ENSG00000089847	ANKRD24	ENSG00000089847	protein_coding	170961	37.41048035	-0.913453214	0.335750635	-2.720629891	0.006515767	0.040545916
ENSG00000089876	DHX32	ENSG00000089876	protein_coding	55760	142.5462781	0.271539671	0.108617814	2.499955216	0.012420901	0.061585368
ENSG00000089902	RCOR1	ENSG00000089902	protein_coding	23186	254.6404412	0.243321725	0.13991328	1.73908956	0.082019011	0.208045273
ENSG00000089916	GPATCH2L	ENSG00000089916	protein_coding	55668	328.3127177	0.095179778	0.099440346	0.95715454	0.338489258	0.523142987
ENSG00000090006	LTBP4	ENSG00000090006	protein_coding	8425	4428.085314	-0.261193631	0.361950289	-0.721628464	0.470522934	0.642864706
ENSG00000090013	BLVRB	ENSG00000090013	protein_coding	645	386.8224703	-0.100575764	0.215165735	-0.467433925	0.640189455	0.776107722
ENSG00000090020	SLC9A1	ENSG00000090020	protein_coding	6548	479.4108603	0.215249078	0.096879165	2.221830427	0.026294768	0.099053591
ENSG00000090054	SPTLC1	ENSG00000090054	protein_coding	10558	282.628532	0.030254288	0.088054401	0.343586322	0.731157413	0.838247546
ENSG00000090060	PAPOLA	ENSG00000090060	protein_coding	10914	826.9110357	0.145111285	0.091574072	1.584632871	0.113049772	0.25599103
ENSG00000090061	CCNK	ENSG00000090061	protein_coding	8812	355.8200801	0.394050615	0.138462268	2.845906123	0.004428525	0.031599944
ENSG00000090097	PCBP4	ENSG00000090097	protein_coding	57060	443.1674026	-0.299574884	0.22722172	-1.318425388	0.187361287	0.35679539
ENSG00000090104	RGS1	ENSG00000090104	protein_coding	5996	1071.432384	1.416509318	0.481788199	2.940107958	0.003280979	0.026115915
ENSG00000090238	YPEL3	ENSG00000090238	protein_coding	83719	487.0916157	0.04223673	0.208958352	0.202129898	0.839815175	0.907576245
ENSG00000090263	MRPS33	ENSG00000090263	protein_coding	51650	85.62479454	-0.058535796	0.129956759	-0.450425174	0.652403897	0.784030672
ENSG00000090266	NDUFB2	ENSG00000090266	protein_coding	4708	453.6868099	-0.022930629	0.095715135	-0.239571606	0.810662379	0.890131835
ENSG00000090273	NUDC	ENSG00000090273	protein_coding	10726	572.5151262	-0.088718234	0.089763629	-0.988353911	0.322979351	0.507271163
ENSG00000090316	MAEA	ENSG00000090316	protein_coding	10296	563.5538204	0.149951314	0.122852002	1.220585025	0.222243179	0.39836697
ENSG00000090339	ICAM1	ENSG00000090339	protein_coding	3383	1097.922632	0.59787996	0.394216036	1.516630238	0.129360067	0.279946902
ENSG00000090372	STRN4	ENSG00000090372	protein_coding	29888	734.6184926	0.091518233	0.085613608	1.068968302	0.285083953	0.467198265
ENSG00000090376	IRAK3	ENSG00000090376	protein_coding	11213	322.7785558	0.514792697	0.259793092	1.981548829	0.047529759	0.145273722
ENSG00000090382	LYZ	ENSG00000090382	protein_coding	4069	1441.500538	0.958397561	0.495929416	1.932528158	0.05329435	0.156825732
ENSG00000090402	SI	ENSG00000090402	protein_coding	6476	0.059684323	0.072097712	2.94412595	0.024488664	0.980462826
ENSG00000090432	MUL1	ENSG00000090432	protein_coding	79594	242.4224745	0.004980333	0.0806188	0.061776328	0.950740955	0.972548793
ENSG00000090447	TFAP4	ENSG00000090447	protein_coding	7023	41.93941412	-0.500879912	0.185010458	-2.707305943	0.006783171	0.041692786
ENSG00000090470	PDCD7	ENSG00000090470	protein_coding	10081	137.867673	-0.189625946	0.095507509	-1.985455898	0.047093772	0.144380932
ENSG00000090487	SPG21	ENSG00000090487	protein_coding	51324	453.4370529	0.157468569	0.112562006	1.398949569	0.161828107	0.324410594
ENSG00000090512	FETUB	ENSG00000090512	protein_coding	26998	0.22791841	-0.536205427	0.999451222	-0.536499846	0.591613142
ENSG00000090520	DNAJB11	ENSG00000090520	protein_coding	51726	530.3480504	0.476833589	0.149299046	3.193815365	0.001404059	0.01479114
ENSG00000090530	P3H2	ENSG00000090530	protein_coding	55214	194.8275346	0.142142497	0.235542618	0.603468273	0.546197216	0.704489387
ENSG00000090534	THPO	ENSG00000090534	protein_coding	7066	16.49120056	-0.51222122	0.286466084	-1.788069334	0.073764822	0.19369801
ENSG00000090539	CHRD	ENSG00000090539	protein_coding	8646	397.1302951	-0.400748609	0.270780415	-1.479976343	0.13887956	0.293222652
ENSG00000090554	FLT3LG	ENSG00000090554	protein_coding	2323	76.33300585	0.273132269	0.183781783	1.486177056	0.137232295	0.290917969
ENSG00000090565	RAB11FIP3	ENSG00000090565	protein_coding	9727	757.3988218	-0.04000236	0.148370058	-0.269612083	0.787458703	0.874461888
ENSG00000090581	GNPTG	ENSG00000090581	protein_coding	84572	458.1696714	-0.069851892	0.107467963	-0.649978743	0.515705952	0.68101558
ENSG00000090612	ZNF268	ENSG00000090612	protein_coding	10795	82.90603926	-0.12499117	0.1090134	-1.146567021	0.251560613	0.430982444
ENSG00000090615	GOLGA3	ENSG00000090615	protein_coding	2802	1264.311585	0.462929461	0.117840725	3.928433585	8.55e-05	0.002342466
ENSG00000090621	PABPC4	ENSG00000090621	protein_coding	8761	1066.960676	0.405064602	0.134858899	3.003617893	0.002667902	0.023011607
ENSG00000090659	CD209	ENSG00000090659	protein_coding	30835	53.15867253	0.364316601	0.401665619	0.907014651	0.36439905	0.547134133
ENSG00000090661	CERS4	ENSG00000090661	protein_coding	79603	109.3363929	-0.665183231	0.214300865	-3.103968953	0.001909434	0.018349155
ENSG00000090674	MCOLN1	ENSG00000090674	protein_coding	57192	332.3518907	0.521595681	0.293420874	1.777636588	0.07546356	0.19678212
ENSG00000090686	USP48	ENSG00000090686	protein_coding	84196	450.8595443	0.142932348	0.078115831	1.829748798	0.06728751	0.1826729
ENSG00000090776	EFNB1	ENSG00000090776	protein_coding	1947	185.2925529	-0.262847702	0.229696432	-1.14432645	0.252488278	0.432030169
ENSG00000090857	PDPR	ENSG00000090857	protein_coding	55066	317.2343018	-0.370888665	0.159164894	-2.33021651	0.019794711	0.081877187
ENSG00000090861	AARS1	ENSG00000090861	protein_coding	16	1008.645431	-0.205622574	0.120240717	-1.710091047	0.087249038	0.21646768
ENSG00000090863	GLG1	ENSG00000090863	protein_coding	2734	1817.173577	0.31546473	0.107707502	2.928902114	0.003401615	0.026700068
ENSG00000090889	KIF4A	ENSG00000090889	protein_coding	24137	21.37320912	0.326009332	0.484245764	0.67323115	0.500800247	0.669308594
ENSG00000090905	TNRC6A	ENSG00000090905	protein_coding	27327	756.76699	-0.316282316	0.124682136	-2.536709149	0.011189988	0.057654533
ENSG00000090920					903.6559936	1.31211081	0.571266111	2.296846925	0.021627504	0.08680559
ENSG00000090924	PLEKHG2	ENSG00000090924	protein_coding	64857	1426.894853	0.415037377	0.182686669	2.27185366	0.023095351	0.090650845
ENSG00000090932	DLL3	ENSG00000090932	protein_coding	10683	1.869838875	-2.635055934	0.670616851	-3.929301704	8.52e-05	0.002339356
ENSG00000090971	NAT14	ENSG00000090971	protein_coding	57106	96.60241582	0.030713487	0.200546306	0.153149102	0.878280695	0.930935404
ENSG00000090975	PITPNM2	ENSG00000090975	protein_coding	57605	268.6325347	-0.461220042	0.206304653	-2.235625977	0.025376282	0.096786761
ENSG00000090989	EXOC1	ENSG00000090989	protein_coding	55763	329.928273	0.027940818	0.116042429	0.240781052	0.809724816	0.889589097
ENSG00000091009	RBM27	ENSG00000091009	protein_coding	54439	207.1039711	-0.090606038	0.10050128	-0.901541132	0.367300674	0.549940064
ENSG00000091010	POU4F3	ENSG00000091010	protein_coding	5459	0.667639047	0.650540408	0.718007561	0.906035596	0.364917012	0.547568789
ENSG00000091039	OSBPL8	ENSG00000091039	protein_coding	114882	373.2772706	0.679999329	0.149570319	4.546352057	5.46e-06	0.000331941
ENSG00000091073	DTX2	ENSG00000091073	protein_coding	113878	102.929793	0.446875554	0.212585695	2.102096071	0.035544861	0.120477318
ENSG00000091106	NLRC4	ENSG00000091106	protein_coding	58484	84.69695848	0.858681475	0.489680172	1.753555736	0.079506661	0.204080091
ENSG00000091127	PUS7	ENSG00000091127	protein_coding	54517	114.1164704	0.098105676	0.164532091	0.596270765	0.550994358	0.708211258
ENSG00000091128	LAMB4	ENSG00000091128	protein_coding	22798	1.283403385	0.339457983	0.643933191	0.527163357	0.598080152	0.745513201
ENSG00000091129	NRCAM	ENSG00000091129	protein_coding	4897	150.448035	-1.048780077	0.56221478	-1.865443803	0.062119222	0.172862851
ENSG00000091136	LAMB1	ENSG00000091136	protein_coding	3912	3447.947789	0.893777145	0.30611458	2.91974706	0.003503156	0.027249031
ENSG00000091137	SLC26A4	ENSG00000091137	protein_coding	5172	15.36918033	-1.007459152	0.270491142	-3.724555065	0.00019566	0.004195801
ENSG00000091138	SLC26A3	ENSG00000091138	protein_coding	1811	0.292040957	0.558616585	0.820779236	0.680592978	0.496129071
ENSG00000091140	DLD	ENSG00000091140	protein_coding	197257	395.125279	-0.328420482	0.084624237	-3.880926934	0.000104059	0.002712267
ENSG00000091157	WDR7	ENSG00000091157	protein_coding	23335	157.7177324	-0.247310244	0.098081164	-2.521485619	0.011686045	0.059284462
ENSG00000091164	TXNL1	ENSG00000091164	protein_coding	9352	365.3293595	0.036610419	0.061478375	0.595500765	0.551508788	0.708594511
ENSG00000091181	IL5RA	ENSG00000091181	protein_coding	3568	0.888749907	1.474161752	0.875981113	1.682869332	0.09240039	0.224766281
ENSG00000091262	ABCC6	ENSG00000091262	protein_coding	368	23.03122017	-0.908275082	0.302700063	-3.000577779	0.002694679	0.023138806
ENSG00000091317	CMTM6	ENSG00000091317	protein_coding	54918	656.414808	0.468958527	0.181336514	2.58612298	0.009706229	0.052456331
ENSG00000091409	ITGA6	ENSG00000091409	protein_coding	3655	324.0885432	-0.569359286	0.282456315	-2.015742808	0.043826877	0.13778575
ENSG00000091428	RAPGEF4	ENSG00000091428	protein_coding	11069	267.8839568	-1.280484776	0.429160047	-2.983699871	0.00284786	0.023979775
ENSG00000091436	MAP3K20	ENSG00000091436	protein_coding	51776	1110.690323	-0.972616904	0.202034389	-4.814115607	1.48e-06	0.000120291
ENSG00000091482	SMPX	ENSG00000091482	protein_coding	23676	0.089072221	0.137679805	2.367223134	0.05816089	0.953620473
ENSG00000091483	FH	ENSG00000091483	protein_coding	3949	217.592546	-0.17319134	0.095913762	-1.805698538	0.070965441	0.189152159
ENSG00000091490	SEL1L3	ENSG00000091490	protein_coding	23231	392.0553308	0.564364115	0.337538792	1.671997793	0.094524757	0.227839794
ENSG00000091513	TF	ENSG00000091513	protein_coding	2152	82.9906553	-1.159376894	0.483934619	-2.39573043	0.016587284	0.073973145
ENSG00000091527	CDV3	ENSG00000091527	protein_coding	55573	1304.034827	0.118265171	0.142959129	0.827265615	0.408086529	0.587982516
ENSG00000091536	MYO15A	ENSG00000091536	protein_coding	51168	28.92062206	-0.413112672	0.244690416	-1.688307533	0.09135221	0.223013706
ENSG00000091542	ALKBH5	ENSG00000091542	protein_coding	54890	599.3069898	0.136263499	0.087337061	1.560202479	0.11871204	0.264681358
ENSG00000091583	APOH	ENSG00000091583	protein_coding	350	0.040279491	0.186850712	3.316288725	0.056343319	0.95506831
ENSG00000091592	NLRP1	ENSG00000091592	protein_coding	22861	1278.770171	0.338763316	0.178121762	1.901863712	0.057188974	0.16374092
ENSG00000091622	PITPNM3	ENSG00000091622	protein_coding	83394	217.9393569	-0.493377568	0.420530017	-1.173227944	0.240704409	0.419424378
ENSG00000091640	SPAG7	ENSG00000091640	protein_coding	9552	383.2099128	-0.007377652	0.092620377	-0.079654743	0.936511855	0.964507484
ENSG00000091651	ORC6	ENSG00000091651	protein_coding	23594	19.70906196	-0.015477282	0.357346054	-0.043311747	0.965453027	0.980972946
ENSG00000091656	ZFHX4	ENSG00000091656	protein_coding	79776	60.61260379	-0.160077835	0.318545217	-0.502527823	0.615296286	0.758513701
ENSG00000091664	SLC17A6	ENSG00000091664	protein_coding	57084	0.198774517	-1.80332611	2.701520269	-0.667522702	0.504438313
ENSG00000091704	CPA1	ENSG00000091704	protein_coding	1357	1.797750917	-0.728501917	0.648501084	-1.123362682	0.261283492	0.441064704
ENSG00000091732	ZC3HC1	ENSG00000091732	protein_coding	51530	91.87005231	-0.150420245	0.087990378	-1.709507898	0.08735691	0.216640475
ENSG00000091831	ESR1	ENSG00000091831	protein_coding	2099	41.17079835	-0.736351752	0.262541191	-2.804709416	0.005036196	0.034376891
ENSG00000091844	RGS17	ENSG00000091844	protein_coding	26575	3.664494851	-0.522512782	0.470098034	-1.111497486	0.266354272	0.446510314
ENSG00000091879	ANGPT2	ENSG00000091879	protein_coding	285	405.0028465	0.027655732	0.336645464	0.082150911	0.934526708	0.963235886
ENSG00000091947	TMEM101	ENSG00000091947	protein_coding	84336	155.4959989	-0.089653423	0.100589977	-0.891275905	0.372781172	0.554977508
ENSG00000091972	CD200	ENSG00000091972	protein_coding	4345	236.44194	0.839934859	0.375353536	2.237716655	0.025239538	0.096372057
ENSG00000091986	CCDC80	ENSG00000091986	protein_coding	151887	2682.54821	1.331685597	0.380911639	3.496048581	0.000472203	0.007322726
ENSG00000092009	CMA1	ENSG00000092009	protein_coding	1215	0.423055565	1.56062547	1.601260909	0.974622849	0.329747375
ENSG00000092010	PSME1	ENSG00000092010	protein_coding	5720	734.8507785	0.028593101	0.107112985	0.26694337	0.789512763	0.875773669
ENSG00000092020	PPP2R3C	ENSG00000092020	protein_coding	55012	188.961944	0.288392699	0.122896168	2.346637029	0.018943699	0.079755622
ENSG00000092036	HAUS4	ENSG00000092036	protein_coding	54930	90.06456534	0.096286216	0.10546587	0.912960903	0.361263105	0.544457844
ENSG00000092051	JPH4	ENSG00000092051	protein_coding	84502	53.82104643	-2.736131759	0.386989227	-7.070304713	1.55e-12	1.16e-09
ENSG00000092054	MYH7	ENSG00000092054	protein_coding	4625	3.737958094	-1.876461078	0.639574981	-2.933918825	0.003347117	0.026419299
ENSG00000092067	CEBPE	ENSG00000092067	protein_coding	1053	6.525081113	1.849390179	0.67169487	2.753318899	0.00589944	0.038037567
ENSG00000092068	SLC7A8	ENSG00000092068	protein_coding	23428	275.3016244	-0.003504127	0.217858182	-0.01608444	0.987167027	0.992846455
ENSG00000092094	OSGEP	ENSG00000092094	protein_coding	55644	363.7105566	-0.343555038	0.098766086	-3.47847173	0.000504282	0.007621561
ENSG00000092096	SLC22A17	ENSG00000092096	protein_coding	51310	581.7367638	-0.853543665	0.267908019	-3.185957886	0.001442756	0.015040887
ENSG00000092098	RNF31	ENSG00000092098	protein_coding	55072	178.3052283	-0.041052395	0.09326514	-0.440168689	0.659814935	0.789705446
ENSG00000092108	SCFD1	ENSG00000092108	protein_coding	23256	319.6649098	0.118920515	0.075690027	1.571151703	0.116147415	0.260749702
ENSG00000092140	G2E3	ENSG00000092140	protein_coding	55632	84.19469016	0.257799761	0.125188394	2.05929442	0.039466043	0.129087946
ENSG00000092148	HECTD1	ENSG00000092148	protein_coding	25831	908.9935137	-0.083492987	0.089487441	-0.933013456	0.350813021	0.534265441
ENSG00000092199	HNRNPC	ENSG00000092199	protein_coding	3183	957.6642125	0.105242355	0.108927641	0.966167578	0.333960334	0.518565527
ENSG00000092200	RPGRIP1	ENSG00000092200	protein_coding	57096	11.57386245	0.231328055	0.417362631	0.554261542	0.579399866	0.731141667
ENSG00000092201	SUPT16H	ENSG00000092201	protein_coding	11198	633.8177044	-0.217429834	0.080072272	-2.7154198	0.006619181	0.040949659
ENSG00000092203	TOX4	ENSG00000092203	protein_coding	9878	512.9253684	-0.077160422	0.088666075	-0.870236137	0.384171371	0.565225743
ENSG00000092208	GEMIN2	ENSG00000092208	protein_coding	8487	36.30790532	-0.106567989	0.128168114	-0.831470372	0.405707959	0.585536322
ENSG00000092295	TGM1	ENSG00000092295	protein_coding	7051	21.37891549	0.197917865	0.245992187	0.80456972	0.421068021	0.599725579
ENSG00000092330	TINF2	ENSG00000092330	protein_coding	26277	458.4338747	0.015577049	0.076432117	0.203802398	0.838507918	0.906753204
ENSG00000092345	DAZL	ENSG00000092345	protein_coding	1618	0.184727482	0.174026591	1.57011366	0.110836938	0.911745653
ENSG00000092377	TBL1Y	ENSG00000092377	protein_coding	90665	1.488061177	-1.392037246	0.433045698	-3.214527364	0.001306595	0.014218024
ENSG00000092421	SEMA6A	ENSG00000092421	protein_coding	57556	95.98507176	-0.979614832	0.41381496	-2.367277471	0.017919493	0.077167789
ENSG00000092439	TRPM7	ENSG00000092439	protein_coding	54822	316.4045073	0.216595727	0.098238361	2.204797857	0.027468283	0.101627159
ENSG00000092445	TYRO3	ENSG00000092445	protein_coding	7301	152.4791194	-0.630631937	0.30899639	-2.040903898	0.04126038	0.132714369
ENSG00000092470	WDR76	ENSG00000092470	protein_coding	79968	34.28809564	-0.209947598	0.19244792	-1.090932021	0.275302796	0.456349252
ENSG00000092529	CAPN3	ENSG00000092529	protein_coding	825	29.46884873	-0.056270021	0.136056826	-0.41357735	0.679183664	0.802477725
ENSG00000092531	SNAP23	ENSG00000092531	protein_coding	8773	319.3863509	0.304755057	0.104343879	2.920679774	0.003492686	0.027220346
ENSG00000092607	TBX15	ENSG00000092607	protein_coding	6913	159.7171823	-0.356758105	0.263563589	-1.35359405	0.175865926	0.342094398
ENSG00000092621	PHGDH	ENSG00000092621	protein_coding	26227	278.9030614	-1.334158391	0.342697033	-3.893113342	9.9e-05	0.002618068
ENSG00000092758	COL9A3	ENSG00000092758	protein_coding	1299	96.34803547	-1.482700323	0.430787652	-3.44183571	0.000577781	0.008321965
ENSG00000092820	EZR	ENSG00000092820	protein_coding	7430	1093.035839	0.101157477	0.242466373	0.417202086	0.676530599	0.801032986
ENSG00000092841	MYL6	ENSG00000092841	protein_coding	4637	8475.493302	0.000945852	0.146243299	0.006467658	0.994839591	0.997353587
ENSG00000092847	AGO1	ENSG00000092847	protein_coding	26523	487.9728795	-0.067507168	0.148184757	-0.45556081	0.64870583	0.781942276
ENSG00000092850	TEKT2	ENSG00000092850	protein_coding	27285	5.247538899	-0.913855523	0.430053796	-2.124979553	0.033588319	0.116269893
ENSG00000092853	CLSPN	ENSG00000092853	protein_coding	63967	18.64685631	0.350388541	0.543282672	0.644947021	0.518961518	0.683528292
ENSG00000092871	RFFL	ENSG00000092871	protein_coding	117584	119.8328708	0.117234301	0.167333947	0.700600827	0.483552162	0.654061063
ENSG00000092929	UNC13D	ENSG00000092929	protein_coding	201294	452.5611969	0.581802879	0.295502917	1.968856636	0.048969556	0.148375045
[truncated: 43,275 more rows]
