# Supplementary material for: Bioinformatics analysis constructs potential ferroptosis-related ceRNA network involved in the formation of intracranial aneurysm
Source: Front Cell Neurosci. 2022 Oct 13;16:1016682. doi: 10.3389/fncel.2022.1016682 (PMC9612944; doi:10.3389/fncel.2022.1016682)
Supplement: Supplementary file 7 [file Data_Sheet_1.ZIP › Raw data/Raw/GSE66239/GSE66239.top.table miRNA.txt]

ID	adj.P.Val	P.Value	t	B	logFC	miRNA_ID	SPOT_ID
MIMAT0026622_st	0.113	0.0000414	-5.354337	1.6875	-2.419	hsa-miR-619-5p
MIMAT0019018_st	0.113	0.0000485	-5.280097	1.5691	-2.731857	hsa-miR-4484
MIMAT0019966_st	0.113	0.0000511	-5.255844	1.5303	-2.316571	hsa-miR-4793-3p
MIMAT0009447_st	0.119	0.0000851	-5.021029	1.1491	-1.985429	hsa-miR-1972
MI0006359_st	0.119	0.0001162	-4.878677	0.9139	-2.485857	hsa-mir-1299
MI0000459_st	0.119	0.0001265	4.839857	0.8493	1.140143	hsa-mir-143
MIMAT0027407_st	0.119	0.000144	-4.781148	0.7511	-2.786143	hsa-miR-6753-3p
MIMAT0018958_st	0.119	0.0001441	-4.780621	0.7502	-2.054714	hsa-miR-4440
MIMAT0004450_st	0.123	0.0001827	-4.673062	0.5691	-2.525571	hsa-miR-297
MIMAT0004615_st	0.123	0.0002458	-4.53926	0.3418	-1.931	hsa-miR-195-3p
MIMAT0028125_st	0.123	0.0002528	-4.526608	0.3202	-1.910857	hsa-miR-7114-5p
MIMAT0019772_st	0.123	0.0002793	-4.48176	0.2434	-2.234286	hsa-miR-4685-3p
MI0016892_st	0.123	0.0002797	-4.48098	0.2421	-2.317143	hsa-mir-4525
MIMAT0027651_st	0.123	0.0003527	-4.376876	0.0631	-2.601571	hsa-miR-6875-3p
MIMAT0018977_st	0.123	0.0007439	-4.043181	-0.5178	-0.858	hsa-miR-4455
HBII-85-3_x_st	0.123	0.0007541	4.037116	-0.5285	1.195714		CDBox: HBII-85-3
HBII-85-9_x_st	0.123	0.0007541	4.037116	-0.5285	1.195714		CDBox: HBII-85-9
MIMAT0004552_st	0.123	0.0008081	4.006257	-0.5827	1.436429	hsa-miR-139-3p
MIMAT0018360_st	0.123	0.0008465	-3.985603	-0.6189	-1.127429	hsa-miR-3944-3p
MIMAT0026478_st	0.123	0.0011662	3.842734	-0.8706	1.164143	hsa-miR-133a-5p
HBII-85-1_x_st	0.123	0.0011784	3.838093	-0.8788	1.061286		CDBox: HBII-85-1
ACA64_x_st	0.123	0.0011922	3.832902	-0.888	1.102286		HAcaBox: ACA64
MIMAT0027513_st	0.123	0.0012053	3.82804	-0.8965	0.59	hsa-miR-6806-3p
MIMAT0026638_st	0.123	0.0014118	3.757521	-1.0211	1.682286	hsa-miR-1468-3p
MIMAT0004795_st	0.123	0.0015603	-3.712898	-1.1	-2.384714	hsa-miR-574-5p
MIMAT0001639_st	0.123	0.0016354	-3.691917	-1.1371	-3.328143	hsa-miR-409-3p
MIMAT0004556_st	0.123	0.0017539	3.66071	-1.1923	1.180714	hsa-miR-10b-3p
SNORA38B_x_st	0.123	0.0018393	3.63947	-1.2299	1.136143		HAcaBox: SNORA38B
MIMAT0003234_st	0.123	0.0021237	3.575237	-1.3436	0.871286	hsa-miR-569
MIMAT0005898_st	0.123	0.0021553	-3.568629	-1.3552	-2.600571	hsa-miR-1246
SNORA38B_st	0.123	0.0021993	3.559611	-1.3712	0.783857		HAcaBox: SNORA38B
MIMAT0019924_st	0.123	0.0023466	3.530613	-1.4225	0.973429	hsa-miR-4770
MI0017401_st	0.123	0.0024347	3.514117	-1.4517	0.574143	hsa-mir-4760
MI0000086_st	0.123	0.0024915	3.503793	-1.4699	0.836571	hsa-mir-28
MIMAT0004599_st	0.123	0.0025864	3.487048	-1.4996	3.102714	hsa-miR-143-5p
MI0003137_st	0.123	0.0027206	3.464389	-1.5396	0.657429	hsa-mir-193b
ENSG00000252114_st	0.123	0.0027483	3.45984	-1.5477	0.803429		snoRNA: ENSG00000252114
MIMAT0003227_st	0.123	0.0030605	3.411587	-1.6329	0.628857	hsa-miR-563
MIMAT0018179_st	0.123	0.0031485	-3.39886	-1.6554	-1.789286	hsa-miR-3907
MI0022553_st	0.123	0.0032636	3.382732	-1.6839	0.735286	hsa-mir-6718
MIMAT0027655_st	0.123	0.0034179	-3.361967	-1.7205	-2.353857	hsa-miR-6877-3p
MIMAT0016887_st	0.123	0.0034591	3.356585	-1.73	0.603143	hsa-miR-4325
MIMAT0019861_st	0.123	0.0035204	3.348691	-1.7439	0.760571	hsa-miR-4735-3p
MIMAT0015079_st	0.123	0.0035314	3.347282	-1.7464	2.315571	hsa-miR-3195
ENSG00000252443_st	0.123	0.0035864	3.340325	-1.7587	0.786714		snoRNA: ENSG00000252443
MIMAT0003309_st	0.123	0.0036625	3.330888	-1.7753	0.691429	hsa-miR-639
MIMAT0016922_st	0.123	0.0037418	3.32124	-1.7923	1.338286	hsa-miR-4291
MI0000451_st	0.123	0.003885	3.304325	-1.8221	0.639429	hsa-mir-133a-2
U70F_x_st	0.123	0.003918	3.300519	-1.8288	0.611857		HAcaBox: U70F
U70F_st	0.123	0.0039293	3.299221	-1.8311	0.646429		HAcaBox: U70F
MIMAT0003289_st	0.123	0.0039419	3.297779	-1.8336	0.650143	hsa-miR-620
MIMAT0022741_st	0.123	0.0039975	3.291466	-1.8448	0.938	hsa-miR-3529-3p
MIMAT0026473_st	0.123	0.0040271	3.288135	-1.8506	0.567	hsa-miR-95-5p
MI0022694_st	0.123	0.0040314	3.287659	-1.8515	0.586429	hsa-mir-6848
ENSG00000253042_st	0.123	0.0040668	3.283713	-1.8584	0.563714		snoRNA: ENSG00000253042
MIMAT0003274_st	0.123	0.00411	3.278946	-1.8668	1.500714	hsa-miR-606
ENSG00000239125_st	0.123	0.0041193	3.277935	-1.8686	0.601857		snoRNA: ENSG00000239125
MI0014189_x_st	0.123	0.0041332	3.276413	-1.8713	0.867571	hsa-mir-3160-1
ENSG00000207217_st	0.123	0.0042784	3.260834	-1.8987	0.719714		snoRNA: ENSG00000207217
MIMAT0024599_st	0.123	0.0042996	-3.258608	-1.9026	-1.884714	hsa-miR-6126
MIMAT0004986_st	0.123	0.0043805	3.250191	-1.9174	0.619143	hsa-miR-943
MIMAT0005887_st	0.123	0.0044024	-3.247943	-1.9213	-1.115857	hsa-miR-1299
MIMAT0018201_st	0.123	0.0044563	3.242446	-1.931	1.612857	hsa-miR-3926
MIMAT0023693_st	0.123	0.004503	3.237738	-1.9393	2.402429	hsa-miR-6068
ENSG00000212589_st	0.123	0.0045127	3.236758	-1.941	0.677429		snoRNA: ENSG00000212589
MIMAT0019063_st	0.123	0.0045716	3.2309	-1.9513	0.589143	hsa-miR-4524a-3p
MIMAT0000737_st	0.123	0.0045735	-3.230716	-1.9516	-2.577143	hsa-miR-382-5p
MIMAT0018959_st	0.123	0.0045878	3.229301	-1.9541	0.926	hsa-miR-4441
MIMAT0019908_st	0.123	0.0046361	3.224575	-1.9624	0.663143	hsa-miR-4761-5p
ENSG00000239063_st	0.123	0.004655	-3.222727	-1.9656	-1.145714		snoRNA: ENSG00000239063
MI0014226_st	0.123	0.0049385	3.19599	-2.0125	0.766857	hsa-mir-3184
MIMAT0002814_st	0.123	0.0051269	-3.179042	-2.0422	-2.739	hsa-miR-432-5p
MI0016763_st	0.123	0.0051344	3.178379	-2.0434	0.655714	hsa-mir-4424
MI0000461_st	0.123	0.0051349	3.178328	-2.0435	0.784857	hsa-mir-145
ENSG00000238313_st	0.123	0.0052529	3.16804	-2.0615	0.756		snoRNA: ENSG00000238313
ENSG00000252792_st	0.123	0.0052716	3.166427	-2.0643	0.979		snoRNA: ENSG00000252792
ENSG00000252258_st	0.123	0.0053041	3.16364	-2.0692	0.540429		snoRNA: ENSG00000252258
MIMAT0003263_st	0.123	0.0053987	-3.155625	-2.0833	-0.974143	hsa-miR-595
MIMAT0027389_st	0.123	0.0054474	3.151553	-2.0904	1.008714	hsa-miR-6744-5p
MIMAT0018995_st	0.123	0.0055678	3.141629	-2.1077	1.400429	hsa-miR-4468
MIMAT0019799_st	0.123	0.0055716	-3.141323	-2.1083	-1.116143	hsa-miR-4701-3p
MIMAT0003242_st	0.123	0.0056079	3.138377	-2.1134	0.559571	hsa-miR-577
MIMAT0019948_st	0.123	0.0056939	3.131469	-2.1255	0.851143	hsa-miR-4784
MI0016860_st	0.123	0.0058557	3.118739	-2.1478	0.644	hsa-mir-4498
MI0007261_st	0.123	0.0059436	3.111969	-2.1596	1.001571	hsa-mir-103b-1
MI0025510_st	0.123	0.0060098	3.106933	-2.1684	0.633286	hsa-mir-7843
ENSG00000238313_x_st	0.123	0.0060255	3.105749	-2.1704	0.757714		snoRNA: ENSG00000238313
MI0016991_st	0.123	0.0060332	3.105168	-2.1714	1.309	hsa-mir-3973
ENSG00000239044_st	0.123	0.006037	3.104878	-2.172	0.634429		snoRNA: ENSG00000239044
ENSG00000238501_x_st	0.123	0.006199	3.092831	-2.193	0.580429		snoRNA: ENSG00000238501
MIMAT0021123_st	0.123	0.0062624	3.088202	-2.201	0.828	hsa-miR-5192
MIMAT0022257_st	0.123	0.0063065	3.08501	-2.2066	1.414429	hsa-miR-5571-5p
MIMAT0019230_st	0.123	0.0063174	3.084221	-2.208	0.647	hsa-miR-3942-3p
ENSG00000238796_x_st	0.123	0.006331	3.083244	-2.2097	0.640571		snoRNA: ENSG00000238796
MIMAT0018929_st	0.123	0.0063339	-3.083032	-2.2101	-1.823714	hsa-miR-4417
MIMAT0018188_st	0.123	0.0063843	3.079424	-2.2163	1.712286	hsa-miR-3914
ENSG00000212270_st	0.123	0.0064746	3.073024	-2.2275	0.943857		snoRNA: ENSG00000212270
MIMAT0022269_st	0.123	0.0065393	3.068492	-2.2354	0.586	hsa-miR-5579-5p
MI0017283_st	0.123	0.0065395	3.068484	-2.2354	0.771286	hsa-mir-4655
MIMAT0015022_st	0.123	0.0065503	-3.067727	-2.2367	-0.776714	hsa-miR-3149
MIMAT0019714_st	0.123	0.0066237	3.06265	-2.2456	0.730143	hsa-miR-4650-3p
MI0017875_st	0.123	0.0066747	3.059153	-2.2517	0.603571	hsa-mir-548ap
MI0019141_st	0.123	0.0066999	3.057434	-2.2546	0.727429	hsa-mir-5584
ENSG00000252849_st	0.123	0.0067063	3.056998	-2.2554	0.773714		snoRNA: ENSG00000252849
MI0015903_x_st	0.123	0.006728	3.055529	-2.258	1.108571	hsa-mir-500b
MIMAT0019046_st	0.123	0.006736	3.054987	-2.2589	0.713429	hsa-miR-4509
ENSG00000238992_st	0.123	0.0067417	3.054598	-2.2596	0.606286		snoRNA: ENSG00000238992
MI0014134_st	0.123	0.0067829	3.051823	-2.2644	0.924286	hsa-mir-3119-1
MIMAT0019875_st	0.123	0.0067853	3.051662	-2.2647	0.532143	hsa-miR-4744
MI0005416_st	0.123	0.0067885	3.051442	-2.2651	0.649143	hsa-mir-675
MIMAT0000446_st	0.123	0.0068585	-3.046767	-2.2732	-2.859	hsa-miR-127-3p
MI0003561_st	0.123	0.0068668	3.046212	-2.2742	0.733286	hsa-mir-555
MI0001518_st	0.123	0.0068733	3.045782	-2.2749	0.534714	hsa-mir-18b
ENSG00000238702_st	0.123	0.0068906	3.044636	-2.2769	0.562571		snoRNA: ENSG00000238702
MI0014189_st	0.123	0.0069378	3.041518	-2.2823	0.806286	hsa-mir-3160-1
14qII-14_st	0.123	0.0069392	-3.041427	-2.2825	-2.345286		CDBox: 14qII-14
MIMAT0018077_st	0.123	0.0070155	3.03643	-2.2912	0.535	hsa-miR-3657
MIMAT0018939_st	0.123	0.0070368	3.035048	-2.2936	0.711571	hsa-miR-4424
MIMAT0019066_st	0.123	0.0070378	3.034986	-2.2937	0.943714	hsa-miR-4527
ENSG00000239089_st	0.123	0.0070535	3.033969	-2.2955	0.934857		snoRNA: ENSG00000239089
MI0003183_st	0.123	0.0070595	3.033576	-2.2961	0.617429	hsa-mir-499a
MIMAT0015082_st	0.123	0.0070681	-3.033025	-2.2971	-2.029286	hsa-miR-3197
ENSG00000251974_x_st	0.123	0.0071039	3.030714	-2.3011	0.697286		snoRNA: ENSG00000251974
MIMAT0003286_st	0.123	0.0071347	3.028741	-2.3045	0.686571	hsa-miR-617
MIMAT0016914_st	0.123	0.0071466	3.02798	-2.3059	0.704571	hsa-miR-4283
MIMAT0000452_st	0.123	0.0071755	-3.026136	-2.3091	-2.067	hsa-miR-154-5p
ENSG00000212415_st	0.123	0.0071977	3.024724	-2.3115	0.581143		snoRNA: ENSG00000212415
ENSG00000199977_st	0.123	0.0072668	3.020358	-2.3191	0.621429		snoRNA: ENSG00000199977
MI0007261_x_st	0.123	0.0072794	3.019566	-2.3205	0.984286	hsa-mir-103b-1
HBII-419_st	0.123	0.0073166	-3.017232	-2.3245	-2.234571		CDBox: HBII-419
MIMAT0019079_st	0.123	0.0073209	3.016966	-2.325	0.656286	hsa-miR-548an
MI0000749_st	0.123	0.0073852	3.01297	-2.3319	0.602714	hsa-mir-30e
ENSG00000239121_st	0.123	0.007427	3.010389	-2.3364	1.202286		snoRNA: ENSG00000239121
ENSG00000201502_st	0.123	0.0074557	3.008623	-2.3395	0.615286		snoRNA: ENSG00000201502
ENSG00000207199_x_st	0.123	0.0075799	3.001064	-2.3526	0.633429		snoRNA: ENSG00000207199
ENSG00000251836_st	0.123	0.0076085	2.99934	-2.3556	0.682286		snoRNA: ENSG00000251836
MI0017355_st	0.123	0.0076658	2.995909	-2.3615	0.677429	hsa-mir-4720
ENSG00000252352_x_st	0.123	0.0077104	2.993252	-2.3661	0.607857		snoRNA: ENSG00000252352
MIMAT0027363_st	0.123	0.0077251	2.992378	-2.3676	0.902714	hsa-miR-6731-5p
MIMAT0004976_st	0.123	0.0077554	2.990585	-2.3707	1.455571	hsa-miR-933
MIMAT0002881_st	0.123	0.0077835	2.988928	-2.3736	0.599571	hsa-miR-509-3p
ENSG00000252536_st	0.123	0.0077903	2.988531	-2.3743	0.895429		snoRNA: ENSG00000252536
MIMAT0005879_st	0.123	0.0078524	2.984895	-2.3806	0.518857	hsa-miR-1289
MI0016809_st	0.123	0.0078947	2.982434	-2.3848	0.724143	hsa-mir-3135b
ENSG00000238796_st	0.123	0.0079046	2.98186	-2.3858	0.650714		snoRNA: ENSG00000238796
MIMAT0019061_st	0.123	0.0079207	2.980924	-2.3875	0.760143	hsa-miR-4523
ENSG00000239135_st	0.123	0.0080113	2.975713	-2.3965	0.799		snoRNA: ENSG00000239135
MIMAT0019704_st	0.123	0.0080796	2.971821	-2.4032	1.946286	hsa-miR-4644
MI0006367_st	0.123	0.0081539	2.967626	-2.4105	0.607429	hsa-mir-1302-6
MIMAT0027590_st	0.123	0.0081636	2.967078	-2.4114	1.849714	hsa-miR-6845-5p
MI0015903_st	0.123	0.0081815	2.966071	-2.4131	1.223857	hsa-mir-500b
MIMAT0015034_st	0.123	0.0082779	2.960698	-2.4224	1.231857	hsa-miR-3160-3p
MI0006345_st	0.123	0.0083796	2.955093	-2.4321	0.884857	hsa-mir-548j
MIMAT0022291_st	0.123	0.0084558	2.950941	-2.4393	0.563286	hsa-miR-548au-5p
MI0016883_st	0.123	0.0084795	2.949656	-2.4415	0.942143	hsa-mir-4517
MIMAT0023698_st	0.123	0.0084936	2.948889	-2.4428	0.559	hsa-miR-6073
MI0016871_st	0.123	0.0085516	2.945767	-2.4482	0.943714	hsa-mir-4507
MIMAT0019736_st	0.123	0.008556	2.945531	-2.4486	0.817	hsa-miR-4662b
MIMAT0017991_st	0.123	0.0085574	2.945453	-2.4488	1.252143	hsa-miR-3613-3p
MIMAT0018950_st	0.123	0.0085655	2.94502	-2.4495	1.187571	hsa-miR-4434
HBII-85-5_x_st	0.123	0.0085922	2.943592	-2.452	0.73		CDBox: HBII-85-5
HBII-85-7_x_st	0.123	0.0085922	2.943592	-2.452	0.73		CDBox: HBII-85-7
14qII-3_st	0.123	0.0086382	-2.941139	-2.4562	-2.047286		CDBox: 14qII-3
ENSG00000252792_x_st	0.123	0.0086675	2.93958	-2.4589	0.9		snoRNA: ENSG00000252792
MI0016830_st	0.123	0.0086891	2.938437	-2.4609	0.626143	hsa-mir-4477b
MI0014192_st	0.123	0.0087064	2.937522	-2.4625	0.634857	hsa-mir-3162
MIMAT0019718_st	0.123	0.0087466	2.935403	-2.4661	0.688286	hsa-miR-4653-5p
MI0006362_st	0.123	0.0087921	2.933022	-2.4702	0.659	hsa-mir-1302-1
ENSG00000266692_x_st	0.123	0.0088675	2.929094	-2.477	0.5		snoRNA: ENSG00000266692
ENSG00000201827_x_st	0.123	0.0088785	2.928522	-2.478	0.646		snoRNA: ENSG00000201827
MI0003196_s_st	0.123	0.008886	2.928133	-2.4786	0.746	hsa-mir-509-1
MI0005530_s_st	0.123	0.008886	2.928133	-2.4786	0.746	hsa-mir-509-2
MI0005717_s_st	0.123	0.008886	2.928133	-2.4786	0.746	hsa-mir-509-3
MIMAT0004767_st	0.123	0.0089047	2.927169	-2.4803	1.900857	hsa-miR-193b-5p
ENSG00000238654_st	0.123	0.0089099	2.926899	-2.4808	1.211857		snoRNA: ENSG00000238654
ENSG00000200545_st	0.123	0.0089263	2.926054	-2.4822	0.736286		snoRNA: ENSG00000200545
MIMAT0026617_st	0.123	0.0089324	2.92574	-2.4828	0.591429	hsa-miR-580-5p
ENSG00000239033_x_st	0.123	0.0089766	2.92347	-2.4867	0.516		snoRNA: ENSG00000239033
MIMAT0019035_st	0.123	0.0089971	2.922417	-2.4885	1.814286	hsa-miR-4499
ENSG00000212378_x_st	0.123	0.0090112	2.921701	-2.4897	0.581429		snoRNA: ENSG00000212378
U73b_st	0.123	0.0090128	2.921617	-2.4899	0.638429		CDBox: U73b
MI0014141_st	0.123	0.0090651	2.918954	-2.4945	0.589	hsa-mir-548s
MI0022590_st	0.123	0.0090793	2.918234	-2.4957	0.618857	hsa-mir-6745
MIMAT0018197_st	0.123	0.0090906	2.917663	-2.4967	0.436143	hsa-miR-3922-3p
ENSG00000212581_st	0.123	0.0090954	2.917417	-2.4971	0.609143		snoRNA: ENSG00000212581
MI0000088_st	0.123	0.0090984	2.917266	-2.4974	0.921143	hsa-mir-30a
ENSG00000238708_x_st	0.123	0.0091169	2.916333	-2.499	0.765286		snoRNA: ENSG00000238708
ENSG00000252762_st	0.123	0.0091499	2.914668	-2.5018	1.403429		snoRNA: ENSG00000252762
ENSG00000238807_x_st	0.123	0.0091743	2.91344	-2.504	0.796286		snoRNA: ENSG00000238807
MIMAT0022498_st	0.123	0.0091839	2.912962	-2.5048	0.580714	hsa-miR-5704
MI0016010_st	0.123	0.0092233	2.910989	-2.5082	1.004143	hsa-mir-23c
MI0003655_st	0.123	0.0092648	2.908922	-2.5117	1.012143	hsa-mir-640
MI0017932_st	0.123	0.0092689	2.90872	-2.5121	0.815857	hsa-mir-5047
MI0016079_st	0.123	0.0092763	2.90835	-2.5127	0.546143	hsa-mir-3678
ENSG00000239176_st	0.123	0.0092804	2.908144	-2.5131	0.551286		snoRNA: ENSG00000239176
spike_in-control-4_st	0.123	0.009305	2.906929	-2.5152	0.507143		#NAME?
MI0017271_st	0.123	0.0093994	2.902276	-2.5232	0.985857	hsa-mir-4644
MIMAT0030985_st	0.123	0.0094027	2.902113	-2.5234	0.438286	hsa-miR-8058
MIMAT0022468_st	0.123	0.0094534	2.899638	-2.5277	0.894429	hsa-miR-5680
MI0015863_st	0.123	0.0094603	2.899299	-2.5283	0.862286	hsa-mir-4255
MI0000791_st	0.123	0.0094789	2.898396	-2.5298	0.596143	hsa-mir-383
MIMAT0004960_st	0.123	0.0095519	2.89486	-2.5359	1.037	hsa-miR-208b-3p
MIMAT0016844_st	0.123	0.0095592	2.894504	-2.5365	0.485857	hsa-miR-4295
ENSG00000206909_x_st	0.123	0.0095599	2.894472	-2.5366	0.572429		snoRNA: ENSG00000206909
MI0015886_st	0.123	0.0095811	2.893453	-2.5383	0.922571	hsa-mir-4277
MIMAT0019741_st	0.123	0.0096015	2.892471	-2.54	0.605571	hsa-miR-4666a-5p
ENSG00000238855_x_st	0.123	0.009608	2.892157	-2.5406	0.846571		snoRNA: ENSG00000238855
MIMAT0025470_st	0.123	0.0096192	2.891621	-2.5415	1.077143	hsa-miR-6507-5p
ENSG00000199474_x_st	0.123	0.0096226	2.891456	-2.5418	1.084286		snoRNA: ENSG00000199474
MI0005533_st	0.123	0.0096316	2.891025	-2.5425	0.666571	hsa-mir-890
MIMAT0031179_st	0.123	0.009646	2.890338	-2.5437	0.457429	hsa-miR-7976
MIMAT0015066_st	0.123	0.0096595	2.889694	-2.5448	1.087429	hsa-miR-3065-5p
MI0006400_st	0.123	0.0096829	2.888579	-2.5467	1.455714	hsa-mir-548m
MI0012062_st	0.123	0.0097309	2.886296	-2.5506	0.814857	hsa-mir-2681
MI0003636_st	0.123	0.009745	2.885626	-2.5518	0.835143	hsa-mir-622
MI0005564_st	0.123	0.0097607	2.884886	-2.5531	0.932429	hsa-mir-873
MIMAT0027368_st	0.123	0.009788	2.883598	-2.5553	0.480857	hsa-miR-6733-3p
MIMAT0019757_st	0.123	0.0097893	2.883536	-2.5554	0.864429	hsa-miR-4675
ENSG00000212511_st	0.123	0.0098309	2.88158	-2.5587	0.772857		snoRNA: ENSG00000212511
MIMAT0002812_st	0.123	0.0098387	2.881214	-2.5594	0.806	hsa-miR-492
MI0006345_x_st	0.123	0.0098686	2.879812	-2.5618	0.863	hsa-mir-548j
MI0006400_x_st	0.123	0.0099289	2.876999	-2.5666	1.481286	hsa-mir-548m
ENSG00000238982_x_st	0.123	0.0099391	2.876523	-2.5674	0.629286		snoRNA: ENSG00000238982
14qII-3_x_st	0.123	0.0099881	-2.874256	-2.5713	-1.989286		CDBox: 14qII-3
MI0025239_st	0.123	0.009991	2.874118	-2.5715	0.739286	hsa-mir-7703
MIMAT0005881_st	0.123	0.0100087	2.873302	-2.5729	1.233571	hsa-miR-1291
ACA63_st	0.123	0.0100545	2.871192	-2.5766	0.645143		HAcaBox: ACA63
MIMAT0002849_st	0.123	0.0100976	2.86922	-2.5799	0.895429	hsa-miR-524-5p
ENSG00000252677_st	0.123	0.0101143	2.868453	-2.5812	1.325286		snoRNA: ENSG00000252677
MI0003617_st	0.123	0.010125	2.867968	-2.5821	0.788571	hsa-mir-604
MI0003646_st	0.123	0.0101376	2.86739	-2.5831	0.484714	hsa-mir-33b
MI0022619_st	0.123	0.0101659	2.866104	-2.5853	0.699429	hsa-mir-6774
MI0000073_st	0.123	0.0101774	2.86558	-2.5862	0.721429	hsa-mir-19a
MIMAT0015024_st	0.123	0.0102113	2.864045	-2.5888	1.713429	hsa-miR-3151-5p
MIMAT0022940_st	0.123	0.0102908	2.860459	-2.595	0.620286	hsa-miR-1178-5p
MIMAT0015081_st	0.123	0.0102933	2.860347	-2.5951	0.991286	hsa-miR-548x-3p
MIMAT0019031_st	0.123	0.0103041	2.859861	-2.596	1.424	hsa-miR-4496
MIMAT0019824_st	0.123	0.0103353	2.858463	-2.5984	0.664571	hsa-miR-4715-5p
MI0017307_st	0.123	0.0103512	2.857752	-2.5996	0.677571	hsa-mir-4676
MIMAT0022479_st	0.123	0.0103897	2.856037	-2.6025	1.169571	hsa-miR-5688
MIMAT0005886_st	0.123	0.01039	2.856024	-2.6025	0.529857	hsa-miR-1297
MI0015833_st	0.123	0.0104128	2.85501	-2.6043	0.501714	hsa-mir-4302
SNORD123_st	0.123	0.0104561	-2.853089	-2.6076	-2.068429		CDBox: SNORD123
MIMAT0031181_st	0.123	0.0104778	2.852131	-2.6092	0.461429	hsa-miR-7978
MIMAT0003255_st	0.123	0.0104884	2.851665	-2.61	0.898571	hsa-miR-588
MIMAT0022724_st	0.123	0.0104887	2.851652	-2.61	0.522714	hsa-miR-1277-5p
MIMAT0019716_st	0.123	0.0105228	2.850147	-2.6126	0.616143	hsa-miR-4652-5p
ACA45_st	0.123	0.010536	2.849569	-2.6136	1.326571		scaRna: ACA45
ENSG00000238840_s_st	0.123	0.0105572	2.848636	-2.6152	0.562286		snoRNA: ENSG00000238840
ENSG00000239148_s_st	0.123	0.0105572	2.848636	-2.6152	0.562286		snoRNA: ENSG00000239148
ENSG00000264466_s_st	0.123	0.0105572	2.848636	-2.6152	0.562286		snoRNA: ENSG00000264466
MIMAT0015048_st	0.123	0.0105969	2.846901	-2.6182	1.444	hsa-miR-3173-3p
MIMAT0000276_st	0.123	0.0106512	2.844535	-2.6222	0.571286	hsa-miR-219a-5p
MI0003152_st	0.123	0.0106523	2.844487	-2.6223	0.744143	hsa-mir-525
MI0000301_st	0.123	0.0106865	2.843005	-2.6248	0.542714	hsa-mir-224
ENSG00000265013_x_st	0.123	0.0107026	2.842308	-2.626	0.889		snoRNA: ENSG00000265013
ENSG00000265634_x_st	0.123	0.0107026	2.842308	-2.626	0.889		snoRNA: ENSG00000265634
ENSG00000265663_x_st	0.123	0.0107026	2.842308	-2.626	0.889		snoRNA: ENSG00000265663
ENSG00000265926_x_st	0.123	0.0107026	2.842308	-2.626	0.889		snoRNA: ENSG00000265926
ENSG00000266132_x_st	0.123	0.0107026	2.842308	-2.626	0.889		snoRNA: ENSG00000266132
ENSG00000266672_x_st	0.123	0.0107026	2.842308	-2.626	0.889		snoRNA: ENSG00000266672
MI0014134_x_st	0.123	0.0107048	2.842214	-2.6262	0.827286	hsa-mir-3119-1
MI0016830_x_st	0.123	0.0107207	2.841525	-2.6274	0.593571	hsa-mir-4477b
MI0003161_x_st	0.123	0.0107372	2.840814	-2.6286	1.03	hsa-mir-517a
ENSG00000201036_st	0.123	0.0107622	2.839735	-2.6304	0.706857		snoRNA: ENSG00000201036
MIMAT0019783_st	0.123	0.0107653	2.839604	-2.6306	0.722	hsa-miR-4692
MI0002465_st	0.123	0.0107662	2.839562	-2.6307	0.606429	hsa-mir-410
MIMAT0022487_st	0.123	0.0107805	2.838949	-2.6318	0.759429	hsa-miR-5694
MI0000442_st	0.123	0.0107813	2.838916	-2.6318	0.803143	hsa-mir-122
ENSG00000207199_st	0.123	0.0108035	2.837962	-2.6335	0.631429		snoRNA: ENSG00000207199
ENSG00000212371_st	0.123	0.0108282	2.836904	-2.6353	0.728143		snoRNA: ENSG00000212371
ENSG00000200652_st	0.123	0.0108853	2.834467	-2.6394	0.982		snoRNA: ENSG00000200652
MIMAT0022473_st	0.123	0.0109045	2.833654	-2.6408	0.963429	hsa-miR-5684
MIMAT0027424_st	0.123	0.0109091	2.833458	-2.6412	0.702	hsa-miR-6762-5p
MI0018172_st	0.123	0.0109661	2.831043	-2.6453	0.622714	hsa-mir-5193
MI0000451_x_st	0.123	0.0109673	2.830993	-2.6454	0.566714	hsa-mir-133a-2
MIMAT0025851_st	0.123	0.0109967	2.829751	-2.6475	0.782857	hsa-miR-6720-3p
MI0016760_st	0.123	0.0110692	2.826703	-2.6527	1.834429	hsa-mir-4423
MIMAT0016890_st	0.123	0.0110909	2.825798	-2.6542	1.260714	hsa-miR-4261
ENSG00000251911_st	0.123	0.0111448	2.823548	-2.6581	0.582		snoRNA: ENSG00000251911
MI0017382_st	0.123	0.0111479	2.823422	-2.6583	0.674571	hsa-mir-4744
ENSG00000238966_st	0.123	0.0111909	2.821635	-2.6613	0.757286		snoRNA: ENSG00000238966
ENSG00000253027_st	0.123	0.0112279	2.820103	-2.664	0.774429		snoRNA: ENSG00000253027
MI0014168_x_st	0.123	0.0113186	2.816373	-2.6703	0.836857	hsa-mir-548u
MI0017273_st	0.123	0.0113363	2.815645	-2.6716	0.750857	hsa-mir-4646
MI0003159_st	0.123	0.0113691	2.814304	-2.6739	0.554	hsa-mir-518c
MIMAT0007882_st	0.123	0.0113763	-2.814011	-2.6744	-0.919714	hsa-miR-1909-5p
MI0006378_x_st	0.123	0.01138	2.813862	-2.6746	0.527857	hsa-mir-548f-5
MI0003614_st	0.123	0.0114134	2.8125	-2.6769	0.608143	hsa-mir-601
ENSG00000201129_st	0.123	0.0114186	2.81229	-2.6773	0.658143		snoRNA: ENSG00000201129
MIMAT0019821_st	0.123	0.0114198	2.812243	-2.6774	1.359429	hsa-miR-4713-3p
MIMAT0027466_st	0.123	0.0114212	2.812184	-2.6775	0.933714	hsa-miR-6783-5p
MIMAT0022978_st	0.123	0.011436	2.811581	-2.6785	0.473143	hsa-miR-4743-3p
MIMAT0003238_st	0.123	0.011451	2.810973	-2.6795	0.689429	hsa-miR-573
MI0003622_st	0.123	0.0115159	2.80835	-2.684	1.045714	hsa-mir-609
MIMAT0015007_st	0.123	0.0115169	2.80831	-2.6841	0.586571	hsa-miR-3139
ENSG00000206898_st	0.123	0.0115189	2.80823	-2.6842	0.790857		snoRNA: ENSG00000206898
spike_in-control-29_st	0.123	0.0115195	-2.808206	-2.6843	-2.000714		#NAME?
MIMAT0019971_st	0.123	0.0115861	2.805528	-2.6888	1.215143	hsa-miR-4796-3p
MI0016880_st	0.123	0.0116363	2.80352	-2.6922	0.662429	hsa-mir-4514
MIMAT0022705_st	0.123	0.0116442	2.803206	-2.6928	0.627143	hsa-miR-539-3p
ENSG00000238369_st	0.123	0.011649	2.803016	-2.6931	0.712857		snoRNA: ENSG00000238369
ENSG00000238960_x_st	0.123	0.0116813	2.801729	-2.6953	0.649286		snoRNA: ENSG00000238960
ENSG00000201407_st	0.123	0.0116966	2.801121	-2.6963	0.604429		snoRNA: ENSG00000201407
MIMAT0018164_st	0.123	0.0117129	2.800472	-2.6974	0.775714	hsa-miR-3713
MI0017323_st	0.123	0.0117176	2.800287	-2.6977	1.226714	hsa-mir-4690
HBII-52-42_x_st	0.123	0.0117491	2.79904	-2.6999	0.493		CDBox: HBII-52-42
MIMAT0019060_st	0.123	0.0117585	2.798666	-2.7005	0.549571	hsa-miR-4522
MIMAT0031012_st	0.123	0.0117676	2.79831	-2.7011	1.544143	hsa-miR-8085
ENSG00000238453_st	0.123	0.0118043	2.796859	-2.7036	0.600143		snoRNA: ENSG00000238453
MIMAT0019758_st	0.123	0.0118138	2.796486	-2.7042	1.114286	hsa-miR-4676-5p
ENSG00000252258_x_st	0.123	0.0118338	2.7957	-2.7056	0.524857		snoRNA: ENSG00000252258
ENSG00000238465_st	0.123	0.0118609	2.794636	-2.7074	0.588286		snoRNA: ENSG00000238465
MIMAT0022265_st	0.123	0.0118616	2.79461	-2.7074	0.503429	hsa-miR-548ar-5p
ENSG00000238995_x_st	0.123	0.0118733	2.794153	-2.7082	0.848857		snoRNA: ENSG00000238995
MI0017361_st	0.123	0.0118738	2.794132	-2.7082	0.575429	hsa-mir-4724
MI0000273_st	0.123	0.0118938	2.79335	-2.7096	0.932571	hsa-mir-183
spike_in-control-1_st	0.123	0.0119213	2.792278	-2.7114	0.662143		#NAME?
MI0022209_st	0.123	0.0119405	2.79153	-2.7126	0.561714	hsa-mir-6499
MI0017332_st	0.123	0.0119469	2.791278	-2.7131	0.552	hsa-mir-4699
MIMAT0027662_st	0.123	0.0119565	2.790906	-2.7137	1.620571	hsa-miR-6881-5p
MIMAT0025486_st	0.123	0.0119823	2.789904	-2.7154	1.346429	hsa-miR-6515-5p
HBII-108B_st	0.123	0.0120208	2.788413	-2.718	0.642714		CDBox: HBII-108B
MIMAT0024618_st	0.123	0.0120294	2.788078	-2.7185	0.774429	hsa-miR-6134
MIMAT0025474_st	0.123	0.0120615	2.786839	-2.7206	1.187429	hsa-miR-6509-5p
MI0000462_st	0.123	0.0120854	2.785919	-2.7222	0.776429	hsa-mir-152
MI0000071_st	0.123	0.0121732	2.782551	-2.7279	0.871143	hsa-mir-17
MIMAT0003180_st	0.123	0.0121781	-2.782365	-2.7282	-2.689857	hsa-miR-487b-3p
ENSG00000252557_st	0.123	0.0122359	2.780161	-2.732	0.788857		snoRNA: ENSG00000252557
MI0016788_st	0.123	0.0122776	2.778576	-2.7347	1.361143	hsa-mir-4445
ENSG00000238981_st	0.123	0.0122857	2.778268	-2.7352	0.470714		snoRNA: ENSG00000238981
ACA36B_s_st	0.123	0.0123131	2.777231	-2.737	0.893857		HAcaBox: ACA36B
MI0006442_s_st	0.123	0.0123131	2.777231	-2.737	0.893857	hsa-mir-664a
MIMAT0025853_st	0.123	0.0123161	2.777118	-2.7372	1.262143	hsa-miR-6722-5p
MI0016070_x_st	0.123	0.0123225	2.776875	-2.7376	0.685	hsa-mir-3669
MI0014143_st	0.123	0.012326	2.776743	-2.7378	0.894143	hsa-mir-3126
MIMAT0028218_st	0.123	0.0123497	2.77585	-2.7393	0.890286	hsa-miR-7154-5p
MI0003153_x_st	0.123	0.012352	2.775765	-2.7395	0.496	hsa-mir-523
MI0010633_st	0.123	0.012373	2.774973	-2.7408	1.227286	hsa-mir-2114
MIMAT0016872_st	0.123	0.0123795	2.774727	-2.7412	0.681286	hsa-miR-4317
MI0006388_st	0.123	0.0123937	2.774193	-2.7421	0.528429	hsa-mir-1254-1
MIMAT0027633_st	0.123	0.0124217	2.773145	-2.7439	0.436429	hsa-miR-6866-3p
MI0016427_st	0.123	0.0124227	2.773104	-2.744	0.735	hsa-mir-3920
MIMAT0028219_st	0.123	0.0124371	2.772566	-2.7449	1.181714	hsa-miR-7154-3p
ENSG00000252727_st	0.123	0.0124788	2.771007	-2.7475	0.794714		snoRNA: ENSG00000252727
MIMAT0017996_st	0.123	0.0125018	2.770147	-2.749	0.798857	hsa-miR-3616-3p
ENSG00000212445_st	0.123	0.0125096	2.769857	-2.7495	0.622429		snoRNA: ENSG00000212445
MIMAT0031014_st	0.123	0.0125221	2.769392	-2.7503	0.674143	hsa-miR-8087
ENSG00000238699_x_st	0.123	0.0125516	2.768299	-2.7521	0.523286		snoRNA: ENSG00000238699
ENSG00000251974_st	0.123	0.0125859	2.767026	-2.7543	0.591571		snoRNA: ENSG00000251974
ENSG00000223294_st	0.123	0.0125897	2.766883	-2.7545	0.490143		snoRNA: ENSG00000223294
ENSG00000252274_st	0.123	0.0126233	2.765645	-2.7566	0.633143		snoRNA: ENSG00000252274
MIMAT0027460_st	0.123	0.0126374	2.765122	-2.7575	1.595857	hsa-miR-6780a-5p
MIMAT0019831_st	0.123	0.0126417	2.764964	-2.7578	0.929857	hsa-miR-4718
MI0015877_st	0.123	0.0126528	2.764555	-2.7585	0.693286	hsa-mir-4264
MIMAT0022488_st	0.123	0.0126592	2.764321	-2.7589	0.945143	hsa-miR-5695
MI0014186_s_st	0.123	0.0126749	2.763741	-2.7599	0.663286	hsa-mir-3158-1
MI0014187_s_st	0.123	0.0126749	2.763741	-2.7599	0.663286	hsa-mir-3158-2
ENSG00000201674_s_st	0.123	0.0127724	2.760169	-2.7659	1.139571		snoRNA: ENSG00000201674
ENSG00000268305_s_st	0.123	0.0127724	2.760169	-2.7659	1.139571		snoRNA: ENSG00000268305
ENSG00000223004_st	0.123	0.0127882	2.759591	-2.7669	1.036571		snoRNA: ENSG00000223004
MI0003159_x_st	0.123	0.012807	2.758906	-2.7681	0.546143	hsa-mir-518c
HBII-52-6_x_st	0.123	0.0128085	2.758854	-2.7681	0.473		CDBox: HBII-52-6
MI0010634_st	0.123	0.0128327	2.757974	-2.7696	0.876286	hsa-mir-2115
MI0000812_st	0.123	0.0128508	2.757317	-2.7708	0.824571	hsa-mir-331
MIMAT0016924_st	0.123	0.0128851	2.756072	-2.7729	0.678429	hsa-miR-4330
ENSG00000221639_x_st	0.123	0.0129125	2.755083	-2.7745	0.599429		snoRNA: ENSG00000221639
MIMAT0018941_st	0.123	0.0129146	2.755006	-2.7747	0.469571	hsa-miR-4426
MIMAT0003215_st	0.123	0.0129498	2.753737	-2.7768	0.775	hsa-miR-552-3p
MIMAT0003236_st	0.123	0.01295	2.753728	-2.7768	0.549143	hsa-miR-571
MI0017979_st	0.123	0.0129623	2.753285	-2.7776	0.915714	hsa-mir-5090
ENSG00000252559_st	0.123	0.0129952	2.752102	-2.7796	0.931571		snoRNA: ENSG00000252559
MI0000107_st	0.123	0.0130029	2.751827	-2.7801	0.543714	hsa-mir-29b-2
MIMAT0005912_st	0.123	0.0130192	2.751242	-2.781	0.523714	hsa-miR-548g-3p
MI0001733_st	0.123	0.0130269	2.750967	-2.7815	0.760429	hsa-mir-452
ENSG00000206776_st	0.123	0.0130365	2.750622	-2.7821	0.683		snoRNA: ENSG00000206776
ENSG00000239084_st	0.123	0.0130421	2.750423	-2.7824	0.901429		snoRNA: ENSG00000239084
ENSG00000252045_st	0.123	0.0130705	2.749406	-2.7842	0.946		snoRNA: ENSG00000252045
ENSG00000238852_st	0.123	0.0130741	2.749278	-2.7844	1.071143		snoRNA: ENSG00000238852
ENSG00000239191_x_st	0.123	0.0130801	2.749063	-2.7847	0.532571		snoRNA: ENSG00000239191
ENSG00000238387_x_st	0.123	0.0131688	2.745908	-2.7901	0.637429		snoRNA: ENSG00000238387
ENSG00000252557_x_st	0.123	0.0131863	2.745289	-2.7911	0.724857		snoRNA: ENSG00000252557
MIMAT0021125_st	0.123	0.0131871	2.745259	-2.7912	0.838857	hsa-miR-5194
MIMAT0002842_st	0.123	0.0132095	2.74447	-2.7925	0.421714	hsa-miR-518f-3p
MIMAT0019037_st	0.123	0.0132228	2.743998	-2.7933	0.519571	hsa-miR-4501
MI0016878_st	0.123	0.0132287	2.74379	-2.7937	0.741286	hsa-mir-4512
MIMAT0000272_st	0.123	0.0132486	2.743088	-2.7949	0.879571	hsa-miR-215-5p
ENSG00000252824_s_st	0.123	0.0132552	2.742857	-2.7952	0.755714		snoRNA: ENSG00000252824
ENSG00000262778_s_st	0.123	0.0132552	2.742857	-2.7952	0.755714		snoRNA: ENSG00000262778
MIMAT0000718_st	0.123	0.0132894	2.741652	-2.7973	0.5	hsa-miR-302d-3p
MIMAT0019003_st	0.123	0.0133	2.741279	-2.7979	1.558714	hsa-miR-4476
MI0017383_st	0.123	0.013347	2.739631	-2.8007	0.597429	hsa-mir-3591
MI0000088_x_st	0.123	0.0133775	2.738565	-2.8025	0.805143	hsa-mir-30a
MIMAT0019918_st	0.123	0.0133906	2.738108	-2.8033	0.413857	hsa-miR-4766-3p
MIMAT0027454_st	0.123	0.0133976	2.737866	-2.8037	1.410571	hsa-miR-6777-5p
ENSG00000200733_st	0.123	0.0134338	2.736604	-2.8058	0.627143		snoRNA: ENSG00000200733
MI0014132_x_st	0.123	0.0134599	2.735697	-2.8074	0.669286	hsa-mir-3118-2
MI0000287_st	0.123	0.0134832	2.73489	-2.8087	0.496714	hsa-mir-211
MI0016774_st	0.123	0.0134903	2.734644	-2.8091	0.504857	hsa-mir-4434
ENSG00000201245_x_st	0.123	0.0134972	2.734403	-2.8095	0.702143		snoRNA: ENSG00000201245
ENSG00000239005_st	0.123	0.0135127	2.733867	-2.8105	1.177143		snoRNA: ENSG00000239005
ENSG00000252646_st	0.123	0.0136552	2.728961	-2.8187	0.556286		snoRNA: ENSG00000252646
ENSG00000238800_st	0.123	0.0136583	2.728858	-2.8189	0.591143		snoRNA: ENSG00000238800
ENSG00000212134_x_st	0.123	0.0136861	2.727905	-2.8205	0.986857		snoRNA: ENSG00000212134
ENSG00000212295_st	0.123	0.0137251	2.726577	-2.8228	0.818571		snoRNA: ENSG00000212295
ENSG00000253091_st	0.123	0.0137537	2.725602	-2.8244	0.593571		snoRNA: ENSG00000253091
ENSG00000207130_st	0.123	0.0137607	2.725363	-2.8248	0.508571		snoRNA: ENSG00000207130
ENSG00000238707_st	0.123	0.0137669	2.725153	-2.8252	0.910286		snoRNA: ENSG00000238707
MIMAT0025842_st	0.123	0.013776	2.724843	-2.8257	0.947143	hsa-miR-6715b-5p
ENSG00000252495_st	0.123	0.0137973	2.724123	-2.8269	0.740143		snoRNA: ENSG00000252495
ACA45_x_st	0.123	0.0138157	2.723496	-2.828	1.285		scaRna: ACA45
MIMAT0018930_st	0.123	0.0138403	2.722666	-2.8294	0.836857	hsa-miR-4418
MI0015882_st	0.123	0.0138447	2.722517	-2.8296	0.548571	hsa-mir-4276
MI0014176_st	0.123	0.0138586	2.722048	-2.8304	1.014	hsa-mir-3149
MIMAT0020603_st	0.123	0.0138922	-2.720915	-2.8323	-1.283143	hsa-miR-5096
MI0003660_st	0.123	0.0139071	2.720413	-2.8332	0.615	hsa-mir-645
MIMAT0021116_st	0.123	0.0139303	2.719632	-2.8345	0.867571	hsa-miR-5186
MI0003820_st	0.123	0.0139459	2.719109	-2.8354	0.544429	hsa-mir-454
MI0022605_st	0.123	0.0139508	2.718944	-2.8357	0.757286	hsa-mir-6760
ENSG00000238541_st	0.123	0.0139559	2.718774	-2.8359	0.570143		snoRNA: ENSG00000238541
MI0022725_st	0.123	0.0139935	2.717514	-2.8381	0.624714	hsa-mir-6878
MIMAT0027367_st	0.123	0.0139964	2.717418	-2.8382	1.080429	hsa-miR-6733-5p
ENSG00000238670_st	0.123	0.0140087	2.717004	-2.8389	0.560857		snoRNA: ENSG00000238670
MIMAT0018354_st	0.123	0.0140283	2.71635	-2.84	0.470857	hsa-miR-548y
MI0025918_st	0.123	0.014029	2.716328	-2.8401	0.569143	hsa-mir-8082
MIMAT0018984_st	0.123	0.0140416	2.715907	-2.8408	1.184571	hsa-miR-378h
MIMAT0027630_st	0.123	0.0140911	2.714259	-2.8436	1.386	hsa-miR-6865-5p
MIMAT0027578_st	0.123	0.014107	2.713732	-2.8445	1.114857	hsa-miR-6838-5p
MI0016770_st	0.123	0.0141079	2.713703	-2.8445	1.294	hsa-mir-548ad
MI0022602_st	0.123	0.0141434	2.712523	-2.8465	0.675143	hsa-mir-6757
MIMAT0015378_st	0.123	0.0141559	2.712111	-2.8472	0.611714	hsa-miR-3065-3p
ENSG00000252189_st	0.123	0.01418	2.711314	-2.8485	0.766429		snoRNA: ENSG00000252189
MIMAT0004560_st	0.123	0.0141863	2.711107	-2.8489	0.997571	hsa-miR-183-3p
MI0016794_st	0.123	0.0141904	2.71097	-2.8491	1.280571	hsa-mir-548ag-2
ENSG00000239015_st	0.123	0.0141989	2.710691	-2.8496	0.508		snoRNA: ENSG00000239015
MIMAT0018184_st	0.123	0.0142025	2.710573	-2.8498	1.613714	hsa-miR-3910
MIMAT0027586_st	0.123	0.0142364	2.709456	-2.8517	0.859143	hsa-miR-6842-5p
MIMAT0030983_st	0.123	0.0142566	2.708792	-2.8528	0.518714	hsa-miR-8056
14qII-28_x_st	0.123	0.0142831	-2.707921	-2.8542	-1.838		CDBox: 14qII-28
MI0022222_st	0.123	0.0142852	2.707852	-2.8544	0.583571	hsa-mir-6510
ENSG00000200072_st	0.123	0.0142993	2.707388	-2.8551	0.787857		snoRNA: ENSG00000200072
MI0016796_x_st	0.123	0.0143238	2.706588	-2.8565	0.492714	hsa-mir-548ah
ENSG00000202335_x_st	0.123	0.0143769	2.704853	-2.8594	0.696		snoRNA: ENSG00000202335
ENSG00000238575_x_st	0.123	0.0143982	2.704158	-2.8606	0.552714		snoRNA: ENSG00000238575
MI0001145_st	0.123	0.014437	2.702897	-2.8627	0.553429	hsa-mir-384
MIMAT0001635_st	0.123	0.0144641	2.702018	-2.8642	1.495143	hsa-miR-452-5p
MIMAT0022495_st	0.123	0.014497	2.700954	-2.866	0.918857	hsa-miR-5702
14qII-4_st	0.123	0.014503	2.700759	-2.8663	1.168714		CDBox: 14qII-4
MIMAT0019731_st	0.123	0.0145154	2.700357	-2.867	0.500286	hsa-miR-4662a-5p
ENSG00000200042_st	0.123	0.014533	2.699792	-2.8679	0.603		snoRNA: ENSG00000200042
ENSG00000252337_st	0.123	0.0145396	2.699577	-2.8683	0.747143		snoRNA: ENSG00000252337
MI0000114_st	0.123	0.0145419	2.699502	-2.8684	0.743571	hsa-mir-107
MIMAT0021020_st	0.123	0.0145438	2.699442	-2.8685	0.831143	hsa-miR-5000-3p
ENSG00000238693_st	0.123	0.01463	2.69667	-2.8732	0.830429		snoRNA: ENSG00000238693
ENSG00000238951_x_st	0.123	0.0146528	2.695939	-2.8744	0.511286		snoRNA: ENSG00000238951
ENSG00000199934_x_st	0.123	0.0146531	2.695929	-2.8744	0.697286		snoRNA: ENSG00000199934
mgU6-53_st	0.123	0.0146761	2.695194	-2.8757	1.131		CDBox: mgU6-53
MI0022705_s_st	0.123	0.0146961	2.694557	-2.8768	0.840429	hsa-mir-6859-1
MI0026420_s_st	0.123	0.0146961	2.694557	-2.8768	0.840429	hsa-mir-6859-2
MI0026421_s_st	0.123	0.0146961	2.694557	-2.8768	0.840429	hsa-mir-6859-3
ENSG00000238557_x_st	0.123	0.0146978	2.694501	-2.8769	0.659429		snoRNA: ENSG00000238557
MIMAT0019794_st	0.123	0.0147238	2.693671	-2.8782	0.741429	hsa-miR-4699-5p
ENSG00000222185_st	0.123	0.0147464	2.692954	-2.8795	0.594143		snoRNA: ENSG00000222185
MIMAT0019816_st	0.123	0.0147522	2.692767	-2.8798	1.226714	hsa-miR-4711-5p
U90_st	0.123	0.0147991	2.691278	-2.8823	1.119143		scaRna: U90
MIMAT0005943_st	0.123	0.0148033	2.691146	-2.8825	0.662857	hsa-miR-1292-5p
MI0016073_st	0.123	0.0148202	2.690611	-2.8834	0.617429	hsa-mir-3672
MI0003143_st	0.123	0.0148417	2.68993	-2.8845	0.896857	hsa-mir-520e
ENSG00000252502_st	0.123	0.0148462	2.689789	-2.8848	0.856		snoRNA: ENSG00000252502
ENSG00000252380_x_st	0.123	0.0148922	2.688334	-2.8872	0.925571		snoRNA: ENSG00000252380
ENSG00000252805_x_st	0.123	0.0149034	2.687982	-2.8878	0.787		snoRNA: ENSG00000252805
MI0016061_st	0.123	0.0149549	2.686363	-2.8905	0.796714	hsa-mir-3660
MI0003123_st	0.123	0.0149731	2.685792	-2.8915	0.550571	hsa-mir-488
ENSG00000201025_st	0.123	0.0149828	2.685489	-2.892	0.620857		snoRNA: ENSG00000201025
MI0000290_st	0.123	0.0150135	2.684527	-2.8936	0.595571	hsa-mir-214
MI0017435_st	0.123	0.0150227	2.684238	-2.8941	1.064714	hsa-mir-4788
MIMAT0018935_st	0.123	0.015029	2.684043	-2.8944	1.162429	hsa-miR-4422
MI0016093_st	0.123	0.0150308	2.683985	-2.8945	0.972143	hsa-mir-3692
MIMAT0001075_st	0.123	0.0150532	2.683287	-2.8957	0.463429	hsa-miR-384
ENSG00000238853_st	0.123	0.0150558	2.683206	-2.8958	0.67		snoRNA: ENSG00000238853
MIMAT0000724_st	0.123	0.0151079	2.681583	-2.8986	0.724857	hsa-miR-372-3p
MI0003607_st	0.123	0.0151086	2.681559	-2.8986	0.794571	hsa-mir-595
MI0005568_x_st	0.123	0.0151197	2.681216	-2.8992	0.560571	hsa-mir-301b
ENSG00000201393_st	0.123	0.0151706	2.679636	-2.9018	0.565714		snoRNA: ENSG00000201393
MI0008335_st	0.123	0.0151825	2.679269	-2.9025	0.468714	hsa-mir-1914
MI0003168_st	0.123	0.0151836	2.679234	-2.9025	0.758429	hsa-mir-526a-2
MI0011284_st	0.123	0.0152328	2.677713	-2.9051	0.618	hsa-mir-2277
MIMAT0019011_st	0.123	0.0152491	2.677212	-2.9059	0.457857	hsa-miR-4479
MIMAT0009977_st	0.123	0.0152978	2.675713	-2.9084	0.536143	hsa-miR-2052
MI0014162_st	0.123	0.0153363	2.674532	-2.9104	0.780714	hsa-mir-3139
MIMAT0016849_st	0.123	0.0153587	2.673846	-2.9116	1.302143	hsa-miR-4294
MIMAT0014999_st	0.123	0.0153589	2.67384	-2.9116	1.374286	hsa-miR-378b
ENSG00000200652_x_st	0.123	0.0153687	2.67354	-2.9121	0.885286		snoRNA: ENSG00000200652
ACA59_s_st	0.123	0.0153945	2.672749	-2.9134	0.813429		HAcaBox: ACA59
ACA59B_s_st	0.123	0.0153945	2.672749	-2.9134	0.813429		HAcaBox: ACA59B
MI0016808_st	0.123	0.0153975	2.672659	-2.9136	0.699429	hsa-mir-378h
ENSG00000238807_st	0.123	0.0154284	2.671716	-2.9151	0.753857		snoRNA: ENSG00000238807
ENSG00000251838_st	0.123	0.0154301	2.671664	-2.9152	0.602286		snoRNA: ENSG00000251838
MIMAT0018094_st	0.123	0.01544	2.671363	-2.9157	0.631	hsa-miR-3671
MI0006652_st	0.123	0.0154449	2.671214	-2.916	1.064857	hsa-mir-1321
MI0025752_st	0.123	0.0154486	2.671101	-2.9162	0.493429	hsa-mir-7976
MIMAT0010364_st	0.123	0.0155371	2.668416	-2.9207	1.414	hsa-miR-761
MIMAT0030431_st	0.123	0.0155791	2.667144	-2.9228	1.147286	hsa-miR-7856-5p
MIMAT0002846_st	0.123	0.0155888	2.666852	-2.9233	0.524	hsa-miR-520c-3p
ENSG00000239077_st	0.123	0.015638	2.66537	-2.9258	0.606714		snoRNA: ENSG00000239077
MIMAT0018071_st	0.123	0.0156436	-2.6652	-2.9261	-1.829286	hsa-miR-3651
ENSG00000238981_x_st	0.123	0.0156483	2.66506	-2.9263	0.463857		snoRNA: ENSG00000238981
MIMAT0004590_st	0.123	0.0156798	2.664114	-2.9279	0.787	hsa-miR-122-3p
MIMAT0004805_st	0.123	0.0156962	2.663621	-2.9287	0.608857	hsa-miR-616-3p
ENSG00000212528_st	0.123	0.0157072	2.663291	-2.9293	0.788		snoRNA: ENSG00000212528
MI0003171_x_st	0.123	0.0157073	2.663289	-2.9293	0.773286	hsa-mir-518d
MI0003562_st	0.123	0.0157475	2.662087	-2.9313	0.581286	hsa-mir-556
MIMAT0004549_st	0.123	0.0157572	2.661795	-2.9318	0.665714	hsa-miR-148a-5p
MI0020355_st	0.123	0.015776	2.661236	-2.9327	0.841286	hsa-mir-6078
MI0007260_st	0.123	0.0158032	2.660423	-2.9341	0.865571	hsa-mir-1539
ENSG00000238522_x_st	0.123	0.015828	2.659685	-2.9353	0.622286		snoRNA: ENSG00000238522
ENSG00000252127_x_st	0.123	0.0158332	2.65953	-2.9356	0.926143		snoRNA: ENSG00000252127
MI0016990_st	0.123	0.0158371	2.659414	-2.9358	1.125857	hsa-mir-3972
MI0022548_st	0.123	0.0158457	2.659159	-2.9362	0.733429	hsa-mir-6715a
spike_in-control-49_st	0.123	0.0158528	2.658949	-2.9365	0.588571		#NAME?
MI0014229_st	0.123	0.0158699	2.658441	-2.9374	0.939857	hsa-mir-3186
MIMAT0026739_st	0.123	0.015881	2.658112	-2.9379	0.510429	hsa-miR-548f-5p
ENSG00000212378_st	0.123	0.015912	2.657193	-2.9395	0.534		snoRNA: ENSG00000212378
MIMAT0027416_st	0.123	0.0159782	2.655237	-2.9428	1.423857	hsa-miR-6758-5p
MI0022575_st	0.123	0.0159824	-2.655113	-2.943	-0.998714	hsa-mir-6730
ENSG00000201245_st	0.123	0.0160195	2.654024	-2.9448	0.745571		snoRNA: ENSG00000201245
ENSG00000238384_x_st	0.123	0.0160231	2.653915	-2.945	0.612143		snoRNA: ENSG00000238384
MI0017983_st	0.123	0.0160251	2.653858	-2.9451	0.731143	hsa-mir-5094
MI0025241_st	0.123	0.0160907	2.651933	-2.9483	0.934714	hsa-mir-7705
ENSG00000239059_st	0.123	0.0160945	2.651823	-2.9485	0.722571		snoRNA: ENSG00000239059
ENSG00000223111_s_st	0.123	0.0160945	2.651821	-2.9485	0.666714		snoRNA: ENSG00000223111
ENSG00000223182_s_st	0.123	0.0160945	2.651821	-2.9485	0.666714		snoRNA: ENSG00000223182
ENSG00000265733_s_st	0.123	0.0160945	2.651821	-2.9485	0.666714		snoRNA: ENSG00000265733
MIMAT0030980_st	0.123	0.0161054	2.651501	-2.949	0.556286	hsa-miR-8053
MIMAT0019958_st	0.123	0.0161096	2.65138	-2.9492	1.537	hsa-miR-4788
MI0017433_st	0.123	0.0161213	2.651037	-2.9498	0.647	hsa-mir-4786
MIMAT0019890_st	0.123	0.0161295	2.650799	-2.9502	1.524429	hsa-miR-4753-5p
ENSG00000252640_st	0.123	0.0161411	2.65046	-2.9507	0.645714		snoRNA: ENSG00000252640
MIMAT0000734_st	0.123	0.0161468	2.650294	-2.951	0.711143	hsa-miR-380-5p
MIMAT0014989_st	0.123	0.0161603	2.6499	-2.9517	1.550286	hsa-miR-3126-5p
MI0019285_st	0.123	0.0162057	2.648577	-2.9539	0.741	hsa-mir-5684
MI0016867_st	0.123	0.0162491	2.647317	-2.956	0.680857	hsa-mir-4504
MIMAT0019957_st	0.123	0.0162661	2.646823	-2.9568	0.862857	hsa-miR-4787-3p
ENSG00000238854_st	0.123	0.016296	2.645957	-2.9583	1.345143		snoRNA: ENSG00000238854
MI0016993_st	0.123	0.0163097	2.645562	-2.9589	1.115143	hsa-mir-3975
HBII-85-24_x_st	0.123	0.0163231	2.645174	-2.9596	0.7		CDBox: HBII-85-24
ENSG00000238486_st	0.123	0.0163565	2.644209	-2.9612	0.549143		snoRNA: ENSG00000238486
ENSG00000252112_st	0.123	0.0163586	2.644149	-2.9613	1.049		snoRNA: ENSG00000252112
MIMAT0005942_st	0.123	0.0163863	2.643351	-2.9626	0.546286	hsa-miR-1288-3p
MIMAT0019836_st	0.123	0.0164147	2.642535	-2.964	0.718714	hsa-miR-4722-5p
MIMAT0027410_st	0.123	0.0164276	2.642165	-2.9646	0.862857	hsa-miR-6755-5p
MIMAT0027634_st	0.123	0.0164326	2.642021	-2.9649	1.373286	hsa-miR-6867-5p
MIMAT0005906_st	0.123	0.0164335	2.641994	-2.9649	1.342143	hsa-miR-1255a
MIMAT0002868_st	0.123	0.016471	2.640921	-2.9667	0.499571	hsa-miR-522-3p
MIMAT0015029_st	0.123	0.0164729	2.640867	-2.9668	0.622	hsa-miR-3155a
ENSG00000239084_x_st	0.123	0.016514	2.63969	-2.9688	0.791		snoRNA: ENSG00000239084
MIMAT0027502_st	0.123	0.0165186	2.639559	-2.969	1.769143	hsa-miR-6801-5p
MIMAT0027369_st	0.123	0.0165288	2.639267	-2.9695	1.542286	hsa-miR-6734-5p
MIMAT0027580_st	0.123	0.0165456	2.638789	-2.9703	1.040571	hsa-miR-6839-5p
ENSG00000212309_x_st	0.123	0.0165472	2.638744	-2.9703	0.714		snoRNA: ENSG00000212309
MI0003156_x_st	0.123	0.0165556	2.638503	-2.9707	0.859429	hsa-mir-518b
ENSG00000201502_x_st	0.123	0.0166111	2.636923	-2.9734	0.562857		snoRNA: ENSG00000201502
MI0003556_st	0.123	0.0166602	2.63553	-2.9757	0.665714	hsa-mir-551a
MIMAT0019980_st	0.123	0.0166744	2.63513	-2.9764	1.569714	hsa-miR-4801
ENSG00000251762_st	0.123	0.0166852	2.634825	-2.9769	0.537		snoRNA: ENSG00000251762
MIMAT0019005_st	0.123	0.0166869	2.634775	-2.977	0.508714	hsa-miR-4477b
MIMAT0019694_st	0.123	0.0166943	2.634567	-2.9773	0.494571	hsa-miR-4637
ENSG00000238575_st	0.123	0.0167008	2.634384	-2.9776	0.506571		snoRNA: ENSG00000238575
MI0006316_st	0.123	0.0167217	2.633791	-2.9786	1.347429	hsa-mir-1227
MI0006371_st	0.123	0.016722	2.633785	-2.9786	0.614143	hsa-mir-1304
MI0016796_st	0.123	0.0167262	2.633665	-2.9788	0.487714	hsa-mir-548ah
MI0022614_st	0.123	0.016739	2.633305	-2.9794	0.962571	hsa-mir-6769a
MIMAT0022839_st	0.123	0.0168173	2.631101	-2.9831	1.154429	hsa-miR-3190-3p
MIMAT0004796_st	0.123	0.0168336	2.630644	-2.9839	0.792429	hsa-miR-576-3p
MI0016842_st	0.123	0.0168357	2.630583	-2.984	0.761857	hsa-mir-4481
ENSG00000252932_st	0.123	0.0168433	2.63037	-2.9843	1.060571		snoRNA: ENSG00000252932
MI0019137_st	0.123	0.0168634	2.629807	-2.9853	1.237	hsa-mir-548at
MI0006413_x_st	0.123	0.0168695	2.629637	-2.9855	0.674714	hsa-mir-548h-3
MI0017419_x_st	0.123	0.0168714	2.629585	-2.9856	0.912714	hsa-mir-4776-1
MI0006311_st	0.123	0.016952	2.627333	-2.9894	0.771	hsa-mir-1225
MI0016430_st	0.123	0.0169826	2.626482	-2.9908	0.595	hsa-mir-3923
MIMAT0022720_st	0.123	0.0170095	2.625733	-2.9921	0.694714	hsa-miR-1304-3p
14qII-10_st	0.123	0.0170412	2.624853	-2.9935	0.628571		CDBox: 14qII-10
ENSG00000238559_x_st	0.123	0.017047	2.624693	-2.9938	0.435286		snoRNA: ENSG00000238559
MIMAT0027536_st	0.123	0.0170733	2.623966	-2.995	0.945143	hsa-miR-6818-5p
ENSG00000252058_x_st	0.123	0.0170752	2.623913	-2.9951	0.612857		snoRNA: ENSG00000252058
MI0017351_st	0.123	0.0171074	2.623021	-2.9966	0.813571	hsa-mir-3529
ENSG00000238401_st	0.123	0.0171142	2.622833	-2.9969	0.458286		snoRNA: ENSG00000238401
MIMAT0027528_st	0.123	0.0171394	2.622137	-2.9981	1.129	hsa-miR-6814-5p
HBII-85-27_x_st	0.123	0.0171481	2.621898	-2.9984	0.489429		CDBox: HBII-85-27
MI0015844_s_st	0.123	0.0171778	2.621079	-2.9998	0.785857	hsa-mir-4315-1
MI0015983_s_st	0.123	0.0171778	2.621079	-2.9998	0.785857	hsa-mir-4315-2
MIMAT0027690_st	0.123	0.0171836	2.620922	-3.0001	1.394429	hsa-miR-6895-5p
ENSG00000239186_st	0.123	0.0171884	2.62079	-3.0003	0.792429		snoRNA: ENSG00000239186
U20_st	0.123	0.0171902	2.620738	-3.0004	0.684		CDBox: U20
MIMAT0016885_st	0.123	0.017206	2.620306	-3.0011	0.939429	hsa-miR-4255
MIMAT0018964_st	0.123	0.0172111	2.620166	-3.0013	1.694	hsa-miR-4445-3p
MI0003139_x_st	0.123	0.0172138	2.620092	-3.0015	1.149714	hsa-mir-181d
MIMAT0027668_st	0.123	0.0172227	2.619848	-3.0019	0.871571	hsa-miR-6884-5p
MIMAT0015031_st	0.123	0.0172552	2.618954	-3.0034	0.587	hsa-miR-3157-5p
MI0019135_st	0.123	0.0172699	2.618552	-3.004	0.715571	hsa-mir-5580
MI0017266_st	0.123	0.0172751	2.61841	-3.0043	0.605286	hsa-mir-4639
MIMAT0005788_st	0.123	0.0173007	2.61771	-3.0054	0.594429	hsa-miR-513b-5p
MIMAT0019753_st	0.123	0.0173461	2.616472	-3.0075	0.507	hsa-miR-4671-3p
MI0003584_st	0.123	0.0173535	2.616268	-3.0078	0.613429	hsa-mir-577
14qII-30_st	0.123	0.0173711	2.61579	-3.0086	0.514857		CDBox: 14qII-30
MI0016904_st	0.123	0.0174067	2.614822	-3.0102	0.518286	hsa-mir-548am
MIMAT0019940_st	0.123	0.0174104	-2.61472	-3.0104	-1.035714	hsa-miR-4436b-5p
MI0016072_st	0.123	0.0174128	2.614655	-3.0105	0.523286	hsa-mir-3671
ACA28_st	0.123	0.0174553	2.613502	-3.0124	0.668143		HAcaBox: ACA28
MIMAT0025484_st	0.123	0.0174582	2.613423	-3.0126	0.516571	hsa-miR-6514-5p
MI0017877_st	0.123	0.0174991	2.612316	-3.0144	0.933429	hsa-mir-5009
MIMAT0026917_st	0.123	0.0175197	2.611759	-3.0153	1.484571	hsa-miR-1910-3p
ENSG00000212380_st	0.123	0.0175345	2.611361	-3.016	0.692857		snoRNA: ENSG00000212380
ENSG00000252408_st	0.123	0.0175439	2.611106	-3.0164	0.458143		snoRNA: ENSG00000252408
ENSG00000212397_st	0.123	0.0175455	2.611065	-3.0165	1.662714		snoRNA: ENSG00000212397
ENSG00000251818_st	0.123	0.0175574	2.610742	-3.017	0.673429		snoRNA: ENSG00000251818
ENSG00000212455_st	0.123	0.0175645	2.61055	-3.0173	0.530571		snoRNA: ENSG00000212455
MIMAT0004185_st	0.123	0.0175871	2.609944	-3.0184	0.621571	hsa-miR-802
MIMAT0027544_st	0.123	0.0175887	2.6099	-3.0184	0.966857	hsa-miR-6822-5p
ENSG00000252359_st	0.123	0.0176004	2.609585	-3.019	0.653143		snoRNA: ENSG00000252359
MI0025526_st	0.123	0.0176056	2.609444	-3.0192	0.550857	hsa-mir-7856
MIMAT0026611_st	0.123	0.0176166	2.609151	-3.0197	0.482429	hsa-miR-520g-5p
MIMAT0004561_st	0.123	0.0176226	2.608988	-3.0199	1.502857	hsa-miR-187-5p
MIMAT0026624_st	0.123	0.0176402	2.608517	-3.0207	0.499143	hsa-miR-651-3p
MI0016833_st	0.123	0.0176615	2.607944	-3.0217	0.525143	hsa-mir-548x-2
MIMAT0018956_st	0.123	0.0176667	2.607807	-3.0219	1.313429	hsa-miR-4438
MI0006375_st	0.123	0.017681	2.607422	-3.0226	0.522714	hsa-mir-548f-2
MI0025908_st	0.123	0.0176823	2.607389	-3.0226	0.81	hsa-mir-8072
ENSG00000238695_st	0.123	0.0176872	2.607258	-3.0228	0.847		snoRNA: ENSG00000238695
ENSG00000199231_st	0.123	0.0176893	2.607201	-3.0229	0.876714		snoRNA: ENSG00000199231
MI0016006_st	0.123	0.0177006	2.606898	-3.0234	0.837143	hsa-mir-3616
MIMAT0018357_st	0.123	0.017718	2.606432	-3.0242	0.922	hsa-miR-3941
MIMAT0019358_st	0.123	0.0177204	2.606369	-3.0243	0.768	hsa-miR-3973
MI0003127_st	0.123	0.0177434	2.605754	-3.0253	1.209286	hsa-mir-511
MIMAT0019845_st	0.123	0.0177658	2.605158	-3.0263	1.380571	hsa-miR-4726-5p
MI0003146_x_st	0.123	0.0177685	2.605086	-3.0264	1.197	hsa-mir-520f
MI0000764_st	0.123	0.0177783	2.604824	-3.0269	0.812571	hsa-mir-363
MI0016421_x_st	0.123	0.0177929	2.604435	-3.0275	1.019714	hsa-mir-3914-2
MIMAT0018446_st	0.123	0.0177941	2.604404	-3.0276	1.082429	hsa-miR-548z
MIMAT0022723_st	0.123	0.0177941	2.604404	-3.0276	1.082429	hsa-miR-548h-3p
MI0022965_st	0.123	0.017795	-2.604379	-3.0276	-0.997714	hsa-mir-7114
MI0000809_st	0.123	0.0178008	2.604225	-3.0279	0.960286	hsa-mir-151a
MIMAT0019768_st	0.123	0.0178092	2.604001	-3.0282	0.618286	hsa-miR-4683
MIMAT0019017_st	0.123	0.0178346	2.603327	-3.0294	0.444143	hsa-miR-4483
ENSG00000200206_st	0.123	0.0178423	2.603122	-3.0297	0.737		snoRNA: ENSG00000200206
MI0006276_st	0.123	0.0178723	2.602328	-3.031	1.283143	hsa-mir-1183
MI0016773_st	0.123	0.0179042	2.601483	-3.0324	0.616714	hsa-mir-4433
MI0022717_st	0.123	0.0179057	2.601443	-3.0325	0.447	hsa-mir-6870
ENSG00000252199_x_st	0.123	0.0179169	2.601145	-3.033	1.084429		snoRNA: ENSG00000252199
MI0023614_st	0.123	0.0179244	2.600949	-3.0333	0.653571	hsa-mir-7154
MIMAT0016880_st	0.123	0.0179332	2.600717	-3.0337	0.966143	hsa-miR-4259
ENSG00000207503_st	0.123	0.0179557	2.600121	-3.0347	0.758429		snoRNA: ENSG00000207503
MIMAT0030984_st	0.123	0.0180289	2.598193	-3.0379	0.642286	hsa-miR-8057
MIMAT0010497_st	0.123	0.0180494	2.597655	-3.0388	0.613143	hsa-miR-759
MI0017270_st	0.123	0.0180719	2.597066	-3.0398	0.731714	hsa-mir-4643
ENSG00000201853_st	0.123	0.0180832	2.596769	-3.0403	1.118		snoRNA: ENSG00000201853
MI0005541_st	0.123	0.0180917	2.596546	-3.0406	0.551714	hsa-mir-875
MIMAT0024612_st	0.123	0.0181189	2.595833	-3.0418	0.686286	hsa-miR-378j
MI0017419_st	0.123	0.0181439	2.59518	-3.0429	0.853857	hsa-mir-4776-1
MIMAT0016862_st	0.123	0.0181446	2.595162	-3.0429	0.875857	hsa-miR-4310
MI0003145_x_st	0.123	0.018165	2.59463	-3.0438	0.712	hsa-mir-519e
ENSG00000238608_st	0.123	0.0181787	2.594271	-3.0444	0.643429		snoRNA: ENSG00000238608
MI0016684_st	0.123	0.0181831	2.594157	-3.0446	0.912286	hsa-mir-374c
MI0006356_st	0.123	0.018184	2.594134	-3.0446	0.680857	hsa-mir-1294
ENSG00000238729_x_st	0.123	0.0182063	2.593553	-3.0456	0.482571		snoRNA: ENSG00000238729
MI0015889_st	0.123	0.0182173	2.593266	-3.0461	0.665143	hsa-mir-4280
MI0006432_st	0.123	0.0182217	2.593151	-3.0463	0.796429	hsa-mir-1288
ENSG00000238995_st	0.123	0.018229	2.592962	-3.0466	0.858714		snoRNA: ENSG00000238995
ENSG00000221300_st	0.123	0.018234	2.592832	-3.0468	1.573571		snoRNA: ENSG00000221300
ENSG00000200538_x_st	0.123	0.0182409	2.592652	-3.0471	0.601143		snoRNA: ENSG00000200538
MIMAT0016904_st	0.123	0.0182598	2.592163	-3.0479	0.776571	hsa-miR-4276
ENSG00000239094_x_st	0.123	0.0182602	2.59215	-3.0479	0.538143		snoRNA: ENSG00000239094
ENSG00000212434_st	0.123	0.0182967	2.591205	-3.0495	0.755143		snoRNA: ENSG00000212434
MIMAT0025450_st	0.123	0.0183012	2.591088	-3.0497	0.793	hsa-miR-6499-5p
MI0016422_st	0.123	0.0183175	2.590666	-3.0504	0.616571	hsa-mir-3916
MIMAT0023703_st	0.123	0.0183209	2.590578	-3.0505	0.491286	hsa-miR-6078
ACA12_st	0.123	0.0183709	2.589286	-3.0527	0.501143		HAcaBox: ACA12
MIMAT0016856_st	0.123	0.0183748	2.589185	-3.0529	1.038286	hsa-miR-4303
ENSG00000202269_x_st	0.123	0.0183925	2.588728	-3.0536	0.513714		snoRNA: ENSG00000202269
MI0006426_st	0.123	0.0183965	2.588624	-3.0538	0.920286	hsa-mir-1279
HBII-108_st	0.123	0.0184719	2.586683	-3.057	0.664		CDBox: HBII-108
MI0017360_st	0.123	0.0184779	2.586529	-3.0573	1.144857	hsa-mir-451b
spike_in-control-34_st	0.123	0.0184859	2.586323	-3.0576	0.478571		#NAME?
MIMAT0004983_st	0.123	0.0184884	2.586259	-3.0577	1.100857	hsa-miR-940
MIMAT0016918_st	0.123	0.018559	2.584453	-3.0607	0.446	hsa-miR-4288
MI0025753_st	0.123	0.0185795	2.583928	-3.0616	0.910429	hsa-mir-7977
MIMAT0016895_st	0.123	0.0186106	2.583133	-3.0629	1.121857	hsa-miR-2355-5p
HBII-85-4_x_st	0.123	0.0186164	2.582986	-3.0631	0.598857		CDBox: HBII-85-4
MIMAT0021083_st	0.123	0.0186212	2.582865	-3.0633	1.391429	hsa-miR-5091
ENSG00000238799_x_st	0.123	0.0186241	2.582791	-3.0635	0.570714		snoRNA: ENSG00000238799
MIMAT0022278_st	0.123	0.0186365	2.582473	-3.064	0.730143	hsa-miR-548at-3p
MIMAT0028233_st	0.123	0.018662	2.581825	-3.0651	0.465429	hsa-miR-7161-3p
MIMAT0015005_st	0.123	0.0186764	2.581458	-3.0657	1.143286	hsa-miR-3137
MIMAT0005827_st	0.123	0.0187044	2.580747	-3.0668	1.321571	hsa-miR-1182
MIMAT0015075_st	0.123	0.0187133	2.580522	-3.0672	0.597857	hsa-miR-3191-3p
ENSG00000252048_st	0.123	0.0187175	2.580414	-3.0674	0.524571		snoRNA: ENSG00000252048
MIMAT0027673_st	0.123	0.0188064	-2.578165	-3.0711	-1.227143	hsa-miR-6886-3p
MI0003155_x_st	0.123	0.0188211	2.577794	-3.0717	0.493571	hsa-mir-520b
ENSG00000252852_st	0.123	0.0188214	2.577787	-3.0717	0.743571		snoRNA: ENSG00000252852
ENSG00000251930_st	0.123	0.0188309	2.577545	-3.0721	1.132571		snoRNA: ENSG00000251930
MIMAT0011162_st	0.123	0.0188332	2.577487	-3.0722	0.462857	hsa-miR-2117
MIMAT0014982_st	0.123	0.0188719	2.576513	-3.0739	1.514857	hsa-miR-3120-3p
ENSG00000239144_x_st	0.123	0.0188773	2.576376	-3.0741	0.527714		snoRNA: ENSG00000239144
ENSG00000238805_st	0.123	0.0188999	2.57581	-3.075	0.631		snoRNA: ENSG00000238805
ENSG00000252981_st	0.123	0.0189093	2.575574	-3.0754	0.667714		snoRNA: ENSG00000252981
MIMAT0005904_st	0.123	0.0189153	2.575422	-3.0757	0.999286	hsa-miR-1253
ENSG00000212144_st	0.123	0.0189241	2.575201	-3.076	0.715857		snoRNA: ENSG00000212144
MIMAT0015018_st	0.123	0.0189257	2.57516	-3.0761	1.109857	hsa-miR-3146
MI0003892_st	0.123	0.0189881	2.573597	-3.0787	0.575571	hsa-mir-762
MIMAT0003269_st	0.123	0.0189968	2.57338	-3.079	0.527857	hsa-miR-601
ENSG00000238856_x_st	0.123	0.0190192	2.57282	-3.08	0.919857		snoRNA: ENSG00000238856
MIMAT0010251_st	0.123	0.0190351	2.572423	-3.0806	0.568714	hsa-miR-449c-5p
MI0014131_x_st	0.123	0.0190409	2.572278	-3.0809	0.558143	hsa-mir-3118-1
MI0014133_x_st	0.123	0.0190409	2.572278	-3.0809	0.558143	hsa-mir-3118-3
ENSG00000238494_x_st	0.123	0.0190473	2.572119	-3.0811	0.476857		snoRNA: ENSG00000238494
ENSG00000238535_x_st	0.123	0.0190473	2.572119	-3.0811	0.476857		snoRNA: ENSG00000238535
ENSG00000212553_st	0.123	0.0190489	2.572079	-3.0812	0.463286		snoRNA: ENSG00000212553
MIMAT0022285_st	0.123	0.0190708	2.571531	-3.0821	0.650143	hsa-miR-5585-5p
MI0000437_st	0.123	0.0190758	2.571406	-3.0823	0.709286	hsa-mir-1-2
ENSG00000252888_st	0.123	0.0190875	2.571115	-3.0828	0.654429		snoRNA: ENSG00000252888
MI0016083_st	0.123	0.0190884	2.571095	-3.0828	0.912714	hsa-mir-3682
MI0000437_x_st	0.123	0.0190922	2.570998	-3.083	0.681857	hsa-mir-1-2
ENSG00000251749_st	0.123	0.0191044	2.570694	-3.0835	0.534143		snoRNA: ENSG00000251749
MI0016421_st	0.123	0.0191312	2.57003	-3.0846	0.794429	hsa-mir-3914-2
MIMAT0005897_st	0.123	0.0191558	2.569418	-3.0856	0.438571	hsa-miR-1245a
MIMAT0021017_st	0.123	0.0191622	2.569259	-3.0859	0.575286	hsa-miR-4999-5p
MIMAT0017985_st	0.123	0.0191826	2.568754	-3.0867	0.535429	hsa-miR-3607-3p
MIMAT0007887_st	0.123	0.0191847	2.568702	-3.0868	0.911143	hsa-miR-1912
MIMAT0018969_st	0.123	0.0191939	2.568474	-3.0872	0.513571	hsa-miR-548ag
MIMAT0022297_st	0.123	0.0192197	2.567835	-3.0882	0.482571	hsa-miR-5589-5p
MI0017415_x_st	0.123	0.0192277	2.567636	-3.0885	1.481571	hsa-mir-4773-1
MIMAT0016903_st	0.123	0.0192626	2.566776	-3.09	0.598143	hsa-miR-4273
MIMAT0018947_st	0.123	0.0192671	2.566663	-3.0902	0.849571	hsa-miR-4431
ENSG00000239033_st	0.123	0.019299	2.565877	-3.0915	0.506857		snoRNA: ENSG00000239033
mgU6-53_x_st	0.123	0.0193106	2.56559	-3.0919	1.132286		CDBox: mgU6-53
MI0017874_st	0.123	0.0193191	2.565382	-3.0923	0.715714	hsa-mir-5007
MI0025912_st	0.123	0.0193296	2.565123	-3.0927	0.462286	hsa-mir-8076
MIMAT0026616_st	0.123	0.0193484	2.564661	-3.0935	0.657571	hsa-miR-579-5p
ENSG00000199769_st	0.123	0.0193646	2.564263	-3.0941	0.583429		snoRNA: ENSG00000199769
MIMAT0019040_st	0.123	0.019376	2.563982	-3.0946	0.794	hsa-miR-4504
ENSG00000238592_st	0.123	0.019384	2.563786	-3.0949	0.563		snoRNA: ENSG00000238592
MIMAT0018074_st	0.123	0.0193987	2.563425	-3.0955	1.338	hsa-miR-3654
MIMAT0019707_st	0.123	0.0194967	2.56103	-3.0995	1.680143	hsa-miR-4646-5p
MIMAT0022296_st	0.123	0.0195087	2.560737	-3.1	0.869714	hsa-miR-5588-3p
MI0014249_st	0.123	0.0195317	2.560175	-3.1009	0.56	hsa-mir-3200
ENSG00000252447_st	0.123	0.0195457	2.559833	-3.1014	0.489286		snoRNA: ENSG00000252447
MI0000735_st	0.123	0.0195542	2.559627	-3.1018	0.655571	hsa-mir-29c
U97_st	0.123	0.0195735	2.559158	-3.1026	0.852143		CDBox: U97
MI0000087_x_st	0.123	0.0196034	2.558432	-3.1038	0.448857	hsa-mir-29a
MIMAT0027664_st	0.123	0.0196065	2.558356	-3.1039	0.778571	hsa-miR-6882-5p
MI0017396_st	0.123	0.0196069	2.558347	-3.1039	0.699857	hsa-mir-499b
MI0022671_st	0.123	0.0196182	2.558071	-3.1044	0.545286	hsa-mir-6826
MIMAT0018082_st	0.123	0.0196282	2.557829	-3.1048	0.906286	hsa-miR-3661
MIMAT0027680_st	0.123	0.0196463	2.55739	-3.1055	1.706143	hsa-miR-6890-5p
ENSG00000252296_st	0.123	0.0196662	2.556909	-3.1063	0.868429		snoRNA: ENSG00000252296
MI0000101_st	0.123	0.019678	2.556622	-3.1067	0.555143	hsa-mir-99a
ENSG00000222588_st	0.123	0.0196847	2.556461	-3.107	0.542714		snoRNA: ENSG00000222588
ENSG00000238872_st	0.123	0.0196949	2.556215	-3.1074	0.498143		snoRNA: ENSG00000238872
MIMAT0000716_st	0.123	0.0197158	2.555709	-3.1083	0.557	hsa-miR-302c-5p
ENSG00000212148_st	0.123	0.0197222	2.555556	-3.1085	0.526429		snoRNA: ENSG00000212148
ENSG00000200538_st	0.123	0.0197614	2.55461	-3.1101	0.562143		snoRNA: ENSG00000200538
MI0015902_st	0.123	0.0197757	2.554266	-3.1106	0.807857	hsa-mir-4330
ENSG00000238872_x_st	0.123	0.0197877	2.553977	-3.1111	0.472571		snoRNA: ENSG00000238872
MI0022713_st	0.123	0.0198122	2.553388	-3.1121	0.667429	hsa-mir-6866
MI0016866_st	0.123	0.019816	2.553295	-3.1122	0.669857	hsa-mir-4503
ENSG00000269023_st	0.123	0.0198289	2.552985	-3.1128	0.507857		snoRNA: ENSG00000269023
MIMAT0022270_st	0.123	0.0199016	2.551242	-3.1156	0.648	hsa-miR-5579-3p
MIMAT0027409_st	0.123	0.0199315	-2.550526	-3.1168	-1.201286	hsa-miR-6754-3p
MI0016876_st	0.123	0.0199448	2.550208	-3.1173	0.505571	hsa-mir-4510
ENSG00000253090_x_st	0.123	0.0199722	2.549554	-3.1184	0.951429		snoRNA: ENSG00000253090
MIMAT0003333_st	0.123	0.0199869	2.549204	-3.119	0.530286	hsa-miR-549a
MIMAT0019855_st	0.123	0.0199911	2.549105	-3.1192	1.302143	hsa-miR-4732-5p
ENSG00000251949_st	0.123	0.0199928	2.549064	-3.1192	0.620571		snoRNA: ENSG00000251949
MIMAT0003217_st	0.123	0.0200528	2.547637	-3.1216	0.494714	hsa-miR-554
MI0003821_s_st	0.123	0.0200694	2.547242	-3.1222	0.703286	hsa-mir-1185-2
MI0003844_s_st	0.123	0.0200694	2.547242	-3.1222	0.703286	hsa-mir-1185-1
MI0003139_st	0.123	0.0200876	2.546809	-3.1229	0.826571	hsa-mir-181d
MIMAT0005877_st	0.123	0.0201103	2.546272	-3.1238	1.092714	hsa-miR-1286
MIMAT0015014_st	0.123	0.0201126	2.546218	-3.1239	1.272286	hsa-miR-3144-5p
ENSG00000201619_x_st	0.123	0.0201339	2.545713	-3.1247	1.059714		snoRNA: ENSG00000201619
MI0015842_st	0.123	0.0201402	2.545562	-3.125	0.964571	hsa-mir-4312
MI0022592_st	0.123	0.0201517	2.545291	-3.1254	0.581857	hsa-mir-6747
MIMAT0005799_st	0.123	0.020168	2.544907	-3.1261	0.532857	hsa-miR-1283
MIMAT0004913_st	0.123	0.0201884	2.544424	-3.1269	0.701	hsa-miR-891b
14qII-2_st	0.123	0.0201986	2.544182	-3.1273	0.620714		CDBox: 14qII-2
MI0006378_st	0.123	0.0201998	2.544154	-3.1273	0.496714	hsa-mir-548f-5
MI0000810_st	0.123	0.0202149	2.543798	-3.1279	0.563	hsa-mir-135b
MI0000254_st	0.123	0.0202223	2.543623	-3.1282	0.872857	hsa-mir-30c-2
MI0014185_st	0.123	0.0202283	2.543482	-3.1284	0.564286	hsa-mir-3157
14qII-16_st	0.123	0.0202392	2.543226	-3.1288	0.948		CDBox: 14qII-16
MI0003832_x_st	0.123	0.0202426	2.543146	-3.129	0.708143	hsa-mir-1283-1
MIMAT0002831_st	0.123	0.0202459	2.543067	-3.1291	0.498143	hsa-miR-519c-5p
MIMAT0005449_st	0.123	0.0202459	2.543067	-3.1291	0.498143	hsa-miR-523-5p
MIMAT0005450_st	0.123	0.0202459	2.543067	-3.1291	0.498143	hsa-miR-518e-5p
MIMAT0005451_st	0.123	0.0202459	2.543067	-3.1291	0.498143	hsa-miR-522-5p
MIMAT0005452_st	0.123	0.0202459	2.543067	-3.1291	0.498143	hsa-miR-519a-5p
MIMAT0005454_st	0.123	0.0202459	2.543067	-3.1291	0.498143	hsa-miR-519b-5p
MIMAT0022692_st	0.123	0.0202642	2.542637	-3.1298	1.265286	hsa-miR-181b-3p
MI0018166_st	0.123	0.0202706	2.542486	-3.1301	0.550857	hsa-mir-5187
MIMAT0002838_st	0.123	0.0202772	2.542331	-3.1303	0.585714	hsa-miR-525-5p
MIMAT0022702_st	0.123	0.0202789	2.542292	-3.1304	0.666286	hsa-miR-514a-5p
14qII-27_st	0.123	0.0202797	2.542271	-3.1304	0.479714		CDBox: 14qII-27
MIMAT0019982_st	0.123	0.0202947	2.54192	-3.131	0.992286	hsa-miR-4802-3p
MI0016844_st	0.123	0.0203128	2.541495	-3.1317	0.525	hsa-mir-4483
MI0017385_st	0.123	0.020314	2.541467	-3.1317	1.052	hsa-mir-4746
MI0015848_st	0.123	0.0203313	2.54106	-3.1324	0.599286	hsa-mir-4319
MI0003195_st	0.123	0.0203319	2.541047	-3.1324	0.595857	hsa-mir-508
HBII-382_s_st	0.123	0.0203475	2.540681	-3.133	0.751714		scaRna: HBII-382
mgU2-25-61_s_st	0.123	0.0203475	2.540681	-3.133	0.751714		scaRna: mgU2-25-61
ENSG00000222095_st	0.123	0.0203715	2.540117	-3.134	0.791143		snoRNA: ENSG00000222095
MI0014137_st	0.123	0.0204097	2.539226	-3.1354	0.992714	hsa-mir-3121
ENSG00000252170_st	0.123	0.0204151	2.539098	-3.1356	0.908571		snoRNA: ENSG00000252170
ENSG00000238999_st	0.123	0.0204318	2.538708	-3.1363	0.664429		snoRNA: ENSG00000238999
MI0005559_st	0.123	0.0204361	2.538609	-3.1365	0.663143	hsa-mir-744
MI0003604_st	0.123	0.0204473	2.538347	-3.1369	0.777714	hsa-mir-592
MIMAT0022288_st	0.123	0.0204592	2.538069	-3.1373	0.991286	hsa-miR-5586-3p
MIMAT0015000_st	0.123	0.0204761	2.537676	-3.138	0.742714	hsa-miR-3134
MI0017871_st	0.123	0.020486	2.537446	-3.1384	0.570857	hsa-mir-548ao
ENSG00000221090_st	0.123	0.0205062	2.536975	-3.1391	0.877714		snoRNA: ENSG00000221090
MI0016062_st	0.123	0.0205308	2.536401	-3.1401	0.565286	hsa-mir-3661
MIMAT0018952_st	0.123	0.020533	2.536352	-3.1402	1.711571	hsa-miR-4436a
14qII-14_x_st	0.123	0.0205366	-2.536268	-3.1403	-1.697286		CDBox: 14qII-14
MIMAT0015046_st	0.123	0.0205454	2.536062	-3.1406	0.476	hsa-miR-3171
MI0022215_st	0.123	0.020549	2.535979	-3.1408	1.388571	hsa-mir-6503
MIMAT0028228_st	0.123	0.0205526	2.535897	-3.1409	0.854286	hsa-miR-7159-5p
MIMAT0027440_st	0.123	0.0205556	2.535825	-3.141	0.885	hsa-miR-6770-5p
MIMAT0000682_st	0.123	0.0205606	2.535711	-3.1412	0.563857	hsa-miR-200a-3p
MI0020354_s_st	0.123	0.0205642	2.535627	-3.1414	0.429286	hsa-mir-6077-1
MI0023562_s_st	0.123	0.0205642	2.535627	-3.1414	0.429286	hsa-mir-6077-2
MIMAT0022481_st	0.123	0.0205695	2.535504	-3.1416	0.611857	hsa-miR-5689
ENSG00000251700_s_st	0.123	0.0205725	2.535433	-3.1417	0.654286		snoRNA: ENSG00000251700
ENSG00000252392_s_st	0.123	0.0205725	2.535433	-3.1417	0.654286		snoRNA: ENSG00000252392
MI0022612_st	0.123	0.0206184	2.534371	-3.1434	2.001714	hsa-mir-6767
MIMAT0004920_st	0.123	0.0206367	2.533946	-3.1441	1.041571	hsa-miR-541-3p
ENSG00000238430_st	0.123	0.0206552	2.533519	-3.1448	0.742143		snoRNA: ENSG00000238430
MI0008191_st	0.123	0.0206934	2.532638	-3.1463	0.478714	hsa-mir-320c-2
ENSG00000206913_st	0.123	0.0207014	2.532452	-3.1466	0.796857		snoRNA: ENSG00000206913
ENSG00000212148_x_st	0.123	0.0207319	2.531749	-3.1477	0.516143		snoRNA: ENSG00000212148
MI0006357_st	0.123	0.0207576	2.531158	-3.1487	0.575429	hsa-mir-1295a
MIMAT0018940_st	0.123	0.0207627	2.531041	-3.1489	0.745571	hsa-miR-4425
MI0013083_st	0.123	0.020768	2.530918	-3.1491	0.445714	hsa-mir-2909
ENSG00000238767_x_st	0.123	0.0207973	2.530246	-3.1502	0.473143		snoRNA: ENSG00000238767
MI0019297_s_st	0.123	0.020806	2.530046	-3.1505	0.504857	hsa-mir-5692a-1
MI0019298_s_st	0.123	0.020806	2.530046	-3.1505	0.504857	hsa-mir-5692a-2
MI0025512_st	0.123	0.0208918	2.52808	-3.1538	0.647	hsa-mir-1273h
MIMAT0006767_st	0.123	0.0208998	2.527897	-3.1541	0.721143	hsa-miR-1827
MIMAT0025467_st	0.123	0.0209038	2.527805	-3.1542	0.413571	hsa-miR-6505-3p
MIMAT0018190_st	0.123	0.0209142	2.527568	-3.1546	0.752714	hsa-miR-3916
MIMAT0004987_st	0.123	0.0209326	2.527148	-3.1553	0.559857	hsa-miR-944
MIMAT0027570_st	0.123	0.0209351	2.527091	-3.1554	1.357429	hsa-miR-6835-5p
MIMAT0005789_st	0.123	0.020944	2.526889	-3.1557	0.509714	hsa-miR-513c-5p
MIMAT0019761_st	0.123	0.020959	2.526546	-3.1563	1.041857	hsa-miR-4677-3p
MI0017280_st	0.123	0.0209707	2.526279	-3.1567	0.702429	hsa-mir-4652
MI0019296_st	0.123	0.0209751	2.526179	-3.1569	0.611286	hsa-mir-5691
MIMAT0018193_st	0.123	0.0209992	2.525631	-3.1578	1.587714	hsa-miR-3919
MI0003197_st	0.123	0.0210118	2.525344	-3.1583	0.914143	hsa-mir-510
MI0016756_st	0.123	0.0210379	2.524751	-3.1592	1.087571	hsa-mir-378f
ENSG00000202517_st	0.123	0.0210465	2.524556	-3.1596	0.512571		snoRNA: ENSG00000202517
ENSG00000212539_st	0.123	0.0210474	2.524536	-3.1596	1.286		snoRNA: ENSG00000212539
MIMAT0003945_st	0.123	0.0210559	2.524343	-3.1599	1.336429	hsa-miR-765
ENSG00000212517_x_st	0.123	0.0210597	2.524257	-3.1601	1.076		snoRNA: ENSG00000212517
MIMAT0027564_st	0.123	0.0210725	2.523966	-3.1605	1.277	hsa-miR-6832-5p
ENSG00000238496_x_st	0.123	0.0210875	2.523625	-3.1611	0.566714		snoRNA: ENSG00000238496
MIMAT0027381_st	0.123	0.0210925	2.523513	-3.1613	1.261857	hsa-miR-6740-5p
14qII-1_x_st	0.123	0.0211012	-2.523315	-3.1616	-1.779286		CDBox: 14qII-1
MI0014165_st	0.123	0.0211339	2.522575	-3.1628	1.134286	hsa-mir-3141
MIMAT0004910_st	0.123	0.021142	2.522393	-3.1631	0.458	hsa-miR-450b-3p
ENSG00000239005_x_st	0.123	0.0211803	2.521527	-3.1645	0.982143		snoRNA: ENSG00000239005
MI0003588_st	0.123	0.0211858	2.521403	-3.1647	1.178857	hsa-mir-581
MIMAT0011159_st	0.123	0.0212028	2.52102	-3.1654	0.644571	hsa-miR-2115-3p
MIMAT0025457_st	0.123	0.0212176	2.520685	-3.1659	0.727	hsa-miR-548az-3p
MI0017374_st	0.123	0.0212185	2.520665	-3.166	1.276	hsa-mir-4737
MIMAT0005885_st	0.123	0.0212197	2.520638	-3.166	0.515857	hsa-miR-1295a
MIMAT0019697_st	0.123	0.0212263	2.52049	-3.1662	0.635	hsa-miR-4639-5p
MIMAT0013516_st	0.123	0.0212397	2.520187	-3.1667	0.622	hsa-miR-2681-3p
MIMAT0028213_st	0.123	0.0212422	2.520131	-3.1668	1.009143	hsa-miR-7151-3p
MIMAT0019819_st	0.123	0.0212727	2.519446	-3.168	0.767571	hsa-miR-4712-3p
MIMAT0015068_st	0.123	0.0213365	2.518013	-3.1703	0.882857	hsa-miR-3186-3p
MIMAT0017989_st	0.123	0.0213594	2.517501	-3.1712	1.031	hsa-miR-3612
MIMAT0005949_st	0.123	0.0213882	2.516856	-3.1722	0.449714	hsa-miR-664a-3p
MIMAT0027656_st	0.123	0.0213926	2.516758	-3.1724	1.079286	hsa-miR-6878-5p
ENSG00000238769_x_st	0.123	0.0214088	2.516395	-3.173	0.467571		snoRNA: ENSG00000238769
MI0000295_st	0.123	0.0214101	2.516367	-3.173	0.719286	hsa-mir-218-2
MI0003154_x_st	0.123	0.0214108	2.51635	-3.173	0.425857	hsa-mir-518f
MIMAT0014998_st	0.123	0.0214299	2.515925	-3.1737	0.552286	hsa-miR-3133
MIMAT0016891_st	0.123	0.0214715	2.514996	-3.1753	0.511857	hsa-miR-4265
MIMAT0016894_st	0.123	0.0214827	2.514748	-3.1757	0.530429	hsa-miR-4262
MI0003939_st	0.123	0.0214907	2.51457	-3.176	0.703714	hsa-mir-2113
ENSG00000252128_st	0.123	0.0215076	2.514194	-3.1766	0.792143		snoRNA: ENSG00000252128
MIMAT0004567_st	0.123	0.0215318	2.513655	-3.1775	0.449	hsa-miR-219a-1-3p
MI0000477_st	0.123	0.0215329	2.51363	-3.1775	0.52	hsa-mir-146a
MI0006388_x_st	0.123	0.021546	2.513339	-3.178	0.504286	hsa-mir-1254-1
MI0025916_st	0.123	0.0215477	2.513301	-3.178	0.594429	hsa-mir-8080
ENSG00000251944_st	0.123	0.0215558	2.513123	-3.1783	1.172		snoRNA: ENSG00000251944
MI0014136_st	0.123	0.0215801	2.512583	-3.1792	0.582286	hsa-mir-3120
MIMAT0005952_st	0.123	0.0215883	2.512401	-3.1795	0.867714	hsa-miR-1321
MI0000284_st	0.123	0.0215938	2.512279	-3.1797	0.624286	hsa-mir-204
MIMAT0018080_st	0.123	0.0215964	2.512221	-3.1798	0.780286	hsa-miR-3659
ENSG00000206649_x_st	0.123	0.021609	2.511941	-3.1803	0.562714		snoRNA: ENSG00000206649
MIMAT0019202_st	0.123	0.0216197	2.511706	-3.1807	0.504714	hsa-miR-3129-3p
MI0016775_s_st	0.123	0.0216357	2.51135	-3.1812	0.870571	hsa-mir-4435-1
MI0016777_s_st	0.123	0.0216357	2.51135	-3.1812	0.870571	hsa-mir-4435-2
MI0019136_st	0.123	0.0216485	2.511068	-3.1817	0.811857	hsa-mir-5581
ENSG00000238591_st	0.123	0.0216598	2.510818	-3.1821	0.546429		snoRNA: ENSG00000238591
U29_st	0.123	0.0216642	-2.510722	-3.1823	-2.064		CDBox: U29
MIMAT0015051_st	0.123	0.0216851	2.510259	-3.183	1.043857	hsa-miR-3174
MIMAT0027554_st	0.123	0.0216919	2.51011	-3.1833	0.947	hsa-miR-6827-5p
MIMAT0026641_st	0.123	0.0216944	2.510055	-3.1834	1.324286	hsa-miR-1298-3p
MI0000255_st	0.123	0.0216945	2.510052	-3.1834	0.525571	hsa-mir-30d
MIMAT0016883_st	0.123	0.0216973	2.50999	-3.1835	0.923143	hsa-miR-4251
ENSG00000238899_st	0.123	0.021712	2.509665	-3.184	0.522857		snoRNA: ENSG00000238899
MI0000109_x_st	0.123	0.021719	2.509511	-3.1843	0.669429	hsa-mir-103a-1
MI0022710_st	0.123	0.0217232	2.509419	-3.1844	0.862143	hsa-mir-6863
MI0015900_st	0.123	0.0217281	2.509312	-3.1846	0.639714	hsa-mir-4291
MIMAT0027385_st	0.123	0.0217286	2.5093	-3.1846	0.656429	hsa-miR-6742-5p
MIMAT0018120_st	0.123	0.0217427	2.50899	-3.1851	0.991143	hsa-miR-3691-5p
MIMAT0027422_st	0.123	0.0217433	2.508977	-3.1851	0.694571	hsa-miR-6761-5p
MIMAT0018181_st	0.123	0.0217469	2.508897	-3.1853	0.694714	hsa-miR-3689b-3p
MIMAT0019007_st	0.123	0.0217469	2.508897	-3.1853	0.694714	hsa-miR-3689c
ENSG00000239191_st	0.123	0.0217564	2.508689	-3.1856	0.492714		snoRNA: ENSG00000239191
ENSG00000252425_st	0.123	0.0218299	2.507073	-3.1883	0.980857		snoRNA: ENSG00000252425
MI0015894_st	0.123	0.0218358	2.506945	-3.1885	0.575	hsa-mir-4286
MIMAT0019922_st	0.123	0.0218404	2.506842	-3.1886	1.553714	hsa-miR-4769-5p
ENSG00000238376_st	0.123	0.0218504	2.506624	-3.189	0.987571		snoRNA: ENSG00000238376
MI0020345_st	0.123	0.0218627	2.506355	-3.1894	0.506857	hsa-mir-6068
MIMAT0019972_st	0.123	0.0218675	2.506249	-3.1896	0.826571	hsa-miR-4797-5p
MI0017447_st	0.123	0.0218691	2.506215	-3.1897	0.715571	hsa-mir-3688-2
ENSG00000251744_st	0.123	0.0218753	2.506078	-3.1899	0.671714		snoRNA: ENSG00000251744
MIMAT0011160_st	0.123	0.0218875	2.50581	-3.1903	0.560571	hsa-miR-2116-5p
MI0016759_st	0.123	0.0219152	2.505206	-3.1913	0.813429	hsa-mir-4422
MIMAT0014992_st	0.123	0.0219346	2.504782	-3.192	0.531714	hsa-miR-3129-5p
MIMAT0000090_st	0.123	0.0219492	2.504462	-3.1925	0.668714	hsa-miR-32-5p
MIMAT0021038_st	0.123	0.0219816	2.503757	-3.1937	0.843143	hsa-miR-548ap-3p
MI0000433_st	0.123	0.0219852	2.503678	-3.1938	0.585429	hsa-let-7g
MI0017386_st	0.123	0.0219908	2.503555	-3.194	0.618143	hsa-mir-4747
ACA63_x_st	0.123	0.0219961	2.503441	-3.1942	0.551571		HAcaBox: ACA63
MIMAT0018931_st	0.123	0.0220148	2.503034	-3.1949	1.335	hsa-miR-4419a
MI0000271_st	0.123	0.0220238	2.502838	-3.1952	0.764571	hsa-mir-181c
MIMAT0018083_st	0.123	0.0220317	2.502666	-3.1955	0.781	hsa-miR-3662
MIMAT0019770_st	0.123	0.0220715	2.501801	-3.1969	0.863571	hsa-miR-4684-3p
ENSG00000202059_st	0.123	0.0220841	2.501527	-3.1973	0.655857		snoRNA: ENSG00000202059
MIMAT0019728_st	0.123	0.0221045	2.501084	-3.1981	0.815857	hsa-miR-4660
MI0000489_st	0.123	0.0221197	2.500756	-3.1986	0.959857	hsa-mir-195
MIMAT0027606_st	0.123	0.0221304	2.500524	-3.199	0.914714	hsa-miR-6853-5p
MIMAT0015049_st	0.123	0.0221483	2.500137	-3.1996	1.191	hsa-miR-1193
ENSG00000220986_st	0.123	0.0221518	2.500062	-3.1997	0.514429		snoRNA: ENSG00000220986
MIMAT0019726_st	0.123	0.0221674	2.499723	-3.2003	0.873429	hsa-miR-4659a-5p
ENSG00000221639_st	0.123	0.0221682	2.499706	-3.2003	0.560571		snoRNA: ENSG00000221639
MI0017407_st	0.123	0.0221884	2.49927	-3.201	0.463429	hsa-mir-4766
MIMAT0019006_st	0.123	0.0221994	2.499033	-3.2014	1.063714	hsa-miR-4478
ENSG00000238488_st	0.123	0.0222054	2.498903	-3.2016	0.497		snoRNA: ENSG00000238488
MIMAT0005870_st	0.123	0.0222073	2.49886	-3.2017	0.491571	hsa-miR-1206
MI0025894_st	0.123	0.022218	2.498631	-3.2021	0.599571	hsa-mir-8058
MI0015893_st	0.123	0.0222227	2.498529	-3.2022	1.358714	hsa-mir-4284
MI0016772_st	0.123	0.0222505	2.497929	-3.2032	0.661429	hsa-mir-4432
MIMAT0030429_st	0.123	0.0222506	2.497927	-3.2032	1.201286	hsa-miR-7854-3p
MIMAT0016845_st	0.123	0.0222652	2.497614	-3.2037	0.638571	hsa-miR-4296
MI0017387_st	0.123	0.0222903	2.497073	-3.2046	1.623429	hsa-mir-4748
ENSG00000212249_st	0.123	0.0222972	2.496925	-3.2049	0.572		snoRNA: ENSG00000212249
ENSG00000222345_st	0.123	0.0223238	2.496353	-3.2058	0.571429		snoRNA: ENSG00000222345
MI0014159_st	0.123	0.0223254	2.496319	-3.2059	0.533714	hsa-mir-544b
ENSG00000200706_st	0.123	0.0223463	2.495869	-3.2066	0.572857		snoRNA: ENSG00000200706
ENSG00000239094_st	0.123	0.0223499	2.495792	-3.2067	0.502714		snoRNA: ENSG00000239094
MI0016863_st	0.123	0.0223709	2.495342	-3.2075	0.907143	hsa-mir-4500
spike_in-control-3_st	0.123	0.0223761	2.49523	-3.2076	0.501571		#NAME?
MI0023617_st	0.123	0.0223915	2.494902	-3.2082	0.707714	hsa-mir-7157
ENSG00000201847_st	0.123	0.0223963	2.494797	-3.2084	0.737857		snoRNA: ENSG00000201847
MI0006274_st	0.123	0.0224014	2.494688	-3.2085	1.406	hsa-mir-1181
ENSG00000212517_st	0.123	0.0224164	2.494367	-3.2091	1.131857		snoRNA: ENSG00000212517
U71b_st	0.123	0.0224177	2.494339	-3.2091	0.712857		HAcaBox: U71b
ENSG00000252601_s_st	0.123	0.0224194	2.494303	-3.2092	0.696429		snoRNA: ENSG00000252601
ENSG00000261955_s_st	0.123	0.0224194	2.494303	-3.2092	0.696429		snoRNA: ENSG00000261955
MIMAT0019023_st	0.123	0.0224246	2.494192	-3.2093	0.838429	hsa-miR-4489
ENSG00000253092_st	0.123	0.0224379	2.493909	-3.2098	1.116		snoRNA: ENSG00000253092
ENSG00000212610_st	0.123	0.0224626	2.493381	-3.2107	0.642714		snoRNA: ENSG00000212610
MIMAT0031009_st	0.123	0.0224666	2.493295	-3.2108	0.770286	hsa-miR-8082
MI0019281_st	0.123	0.0224794	2.493022	-3.2113	0.586	hsa-mir-5681a
MI0020359_st	0.123	0.0224877	2.492845	-3.2115	0.561286	hsa-mir-6082
MIMAT0019889_st	0.123	0.0225025	2.49253	-3.2121	0.610429	hsa-miR-4752
MI0016078_st	0.123	0.022515	2.492262	-3.2125	0.509714	hsa-mir-3677
MIMAT0014994_st	0.123	0.0225415	2.491698	-3.2134	1.091143	hsa-miR-3130-3p
ENSG00000238511_x_st	0.123	0.0225575	2.491357	-3.214	0.460857		snoRNA: ENSG00000238511
ENSG00000262698_x_st	0.123	0.0225575	2.491357	-3.214	0.460857		snoRNA: ENSG00000262698
MIMAT0019054_st	0.123	0.0225631	2.491239	-3.2142	0.764714	hsa-miR-4517
ENSG00000201660_st	0.123	0.0225685	2.491123	-3.2144	0.572		snoRNA: ENSG00000201660
ENSG00000252566_st	0.123	0.022577	2.490943	-3.2147	0.683714		snoRNA: ENSG00000252566
ENSG00000238359_x_st	0.123	0.0225889	2.49069	-3.2151	0.671286		snoRNA: ENSG00000238359
HBII-240_st	0.123	0.0226411	2.489582	-3.2169	0.639		CDBox: HBII-240
MI0025902_st	0.123	0.0226419	2.489565	-3.2169	0.596143	hsa-mir-8066
MI0000274_st	0.123	0.022674	2.488886	-3.218	0.889571	hsa-mir-187
ENSG00000251824_st	0.123	0.0227248	2.487811	-3.2198	0.512429		snoRNA: ENSG00000251824
MIMAT0018943_st	0.123	0.0227339	2.48762	-3.2201	2.033429	hsa-miR-4428
ENSG00000201957_st	0.123	0.0227503	2.487274	-3.2206	0.721286		snoRNA: ENSG00000201957
MI0022618_st	0.123	0.0227634	2.486996	-3.2211	0.467714	hsa-mir-6773
MI0022734_st	0.123	0.0227903	2.48643	-3.222	1.035571	hsa-mir-6887
MIMAT0014990_st	0.123	0.0228198	2.48581	-3.223	1.006	hsa-miR-3127-5p
MI0016000_st	0.123	0.022823	2.485743	-3.2231	0.556429	hsa-mir-3610
MI0014154_st	0.123	0.0228304	2.485586	-3.2234	1.042286	hsa-mir-378b
MI0022685_st	0.123	0.0228327	2.485538	-3.2235	0.596857	hsa-mir-6839
MI0005767_st	0.123	0.0228405	2.485374	-3.2238	0.842714	hsa-mir-942
MIMAT0024615_st	0.123	0.0228449	2.485281	-3.2239	0.930857	hsa-miR-6131
MIMAT0027615_st	0.123	0.0228553	2.485063	-3.2243	0.44	hsa-miR-6857-3p
MIMAT0030981_st	0.123	0.0228724	2.484703	-3.2248	1.189286	hsa-miR-8054
MIMAT0016908_st	0.123	0.0228727	2.484697	-3.2249	0.813143	hsa-miR-4277
ENSG00000238951_st	0.123	0.0229092	2.483932	-3.2261	0.428429		snoRNA: ENSG00000238951
ENSG00000238662_st	0.123	0.0229149	2.483813	-3.2263	0.457		snoRNA: ENSG00000238662
ENSG00000199552_x_st	0.123	0.0229343	2.483405	-3.227	0.474857		snoRNA: ENSG00000199552
MI0014169_st	0.123	0.0229357	2.483376	-3.227	1.036714	hsa-mir-3144
ENSG00000201847_x_st	0.123	0.0229457	2.483168	-3.2274	0.696571		snoRNA: ENSG00000201847
MI0019293_x_st	0.123	0.0230028	2.481974	-3.2293	0.954571	hsa-mir-5681b
MI0016419_st	0.123	0.0230132	2.481755	-3.2297	0.595714	hsa-mir-3914-1
MI0025900_st	0.123	0.0230232	2.481548	-3.23	0.854	hsa-mir-8064
MI0003776_st	0.123	0.023059	2.480801	-3.2312	0.784857	hsa-mir-320b-1
MI0000450_s_st	0.123	0.023066	2.480656	-3.2315	0.881571	hsa-mir-133a-1
MI0000451_s_st	0.123	0.023066	2.480656	-3.2315	0.881571	hsa-mir-133a-2
MI0017446_st	0.123	0.0230702	2.480567	-3.2316	0.513143	hsa-mir-4799
ENSG00000212175_st	0.123	0.023088	2.480197	-3.2322	0.793857		snoRNA: ENSG00000212175
MI0017330_st	0.123	0.0230901	2.480153	-3.2323	0.935	hsa-mir-4697
MIMAT0030416_st	0.123	0.0230913	2.480128	-3.2323	0.782286	hsa-miR-1273h-3p
MIMAT0021122_st	0.123	0.0231	2.479948	-3.2326	1.118714	hsa-miR-5191
MIMAT0021036_st	0.123	0.0231114	2.479711	-3.233	0.649286	hsa-miR-5007-3p
MI0014194_st	0.123	0.0231453	2.479007	-3.2341	0.789429	hsa-mir-3164
MIMAT0014978_st	0.123	0.0232009	2.477854	-3.236	1.000143	hsa-miR-3116
ENSG00000212278_st	0.123	0.0232062	2.477743	-3.2362	0.580286		snoRNA: ENSG00000212278
ENSG00000238484_st	0.123	0.0232287	2.477278	-3.237	0.568429		snoRNA: ENSG00000238484
MI0001150_st	0.123	0.0232409	2.477026	-3.2374	0.531286	hsa-mir-196b
MI0022957_st	0.123	0.0232667	2.476493	-3.2382	0.550571	hsa-mir-7106
MI0016087_st	0.123	0.0232807	2.476202	-3.2387	0.779857	hsa-mir-3686
ENSG00000238673_st	0.123	0.0233012	2.47578	-3.2394	0.736		snoRNA: ENSG00000238673
MI0017289_st	0.123	0.023315	2.475495	-3.2399	0.774429	hsa-mir-4661
MI0005762_st	0.123	0.0233299	2.475188	-3.2404	1.229	hsa-mir-940
MIMAT0024614_st	0.123	0.023331	2.475165	-3.2404	0.797429	hsa-miR-6130
MIMAT0018115_st	0.123	0.0233931	-2.473887	-3.2425	-1.505857	hsa-miR-3687
MI0003677_st	0.123	0.0233991	2.473763	-3.2427	0.453	hsa-mir-655
MIMAT0026558_st	0.123	0.023411	2.473519	-3.2431	0.581286	hsa-miR-410-5p
ENSG00000252683_st	0.123	0.0234202	2.47333	-3.2434	0.661857		snoRNA: ENSG00000252683
MI0017301_st	0.123	0.023426	2.473213	-3.2436	0.661571	hsa-mir-4670
MI0016436_st	0.123	0.0234322	2.473084	-3.2438	0.804571	hsa-mir-676
MI0017427_st	0.123	0.0234415	2.472893	-3.2441	0.543143	hsa-mir-4782
ENSG00000200063_st	0.123	0.0234667	2.472377	-3.2449	0.807429		snoRNA: ENSG00000200063
MIMAT0005883_st	0.123	0.0234673	2.472366	-3.245	0.626	hsa-miR-1293
ENSG00000238665_st	0.123	0.0234714	2.47228	-3.2451	0.530143		snoRNA: ENSG00000238665
MI0000782_st	0.123	0.0234779	2.472147	-3.2453	0.585714	hsa-mir-374a
MI0014160_st	0.123	0.0234789	2.472127	-3.2454	0.552571	hsa-mir-3137
MIMAT0004970_st	0.123	0.0235034	2.471626	-3.2462	1.103286	hsa-miR-920
MIMAT0019941_st	0.123	0.0235129	2.471431	-3.2465	1.732286	hsa-miR-4436b-3p
ENSG00000199474_st	0.123	0.0235206	2.471274	-3.2467	0.956		snoRNA: ENSG00000199474
ENSG00000200706_x_st	0.123	0.0235264	2.471154	-3.2469	0.589571		snoRNA: ENSG00000200706
MI0025907_s_st	0.123	0.0235613	2.470443	-3.2481	0.554571	hsa-mir-8071-1
MI0026417_s_st	0.123	0.0235613	2.470443	-3.2481	0.554571	hsa-mir-8071-2
MI0003567_st	0.123	0.0235677	2.470311	-3.2483	0.951857	hsa-mir-561
MIMAT0027666_st	0.123	0.0235824	2.470011	-3.2488	0.712429	hsa-miR-6883-5p
ENSG00000200753_st	0.123	0.0236042	2.469568	-3.2495	0.843286		snoRNA: ENSG00000200753
MIMAT0021043_st	0.123	0.0236529	2.468576	-3.2511	1.407429	hsa-miR-5010-5p
MI0017304_st	0.123	0.0236649	2.468331	-3.2515	1.199286	hsa-mir-4673
MI0005523_st	0.123	0.0236737	2.468152	-3.2518	0.498571	hsa-mir-298
ENSG00000221245_st	0.123	0.0236876	2.467869	-3.2523	1.014286		snoRNA: ENSG00000221245
ENSG00000239153_x_st	0.123	0.0237196	2.467219	-3.2533	0.636286		snoRNA: ENSG00000239153
MI0000087_st	0.123	0.0237235	2.467141	-3.2535	0.434571	hsa-mir-29a
MI0000466_st	0.123	0.0237556	2.46649	-3.2545	0.573857	hsa-mir-9-1
MI0003131_st	0.123	0.0237786	2.466025	-3.2553	1.059714	hsa-mir-492
MI0022719_st	0.123	0.0237881	2.465833	-3.2556	0.874	hsa-mir-6872
ENSG00000252672_st	0.123	0.0238204	2.465178	-3.2567	0.612		snoRNA: ENSG00000252672
MI0013006_st	0.123	0.0238307	2.464971	-3.257	0.736	hsa-mir-2861
ENSG00000238377_st	0.123	0.0238313	2.464959	-3.257	0.646		snoRNA: ENSG00000238377
MIMAT0002863_st	0.123	0.0238458	2.464666	-3.2575	0.437	hsa-miR-518a-3p
MI0022961_st	0.123	0.0238513	2.464556	-3.2577	0.802	hsa-mir-7110
MI0020358_st	0.123	0.0238642	2.464295	-3.2581	1.018429	hsa-mir-6081
MI0000293_st	0.123	0.0238711	2.464156	-3.2583	0.531429	hsa-mir-217
U108_x_st	0.123	0.0238895	2.463785	-3.2589	0.674429		HAcaBox: U108
MIMAT0005920_st	0.123	0.0239118	2.463335	-3.2597	0.979571	hsa-miR-1266-5p
MI0015856_st	0.123	0.0239186	2.463199	-3.2599	0.617143	hsa-mir-4257
MIMAT0000454_st	0.123	0.0239375	2.462819	-3.2605	1.317571	hsa-miR-184
ENSG00000238988_st	0.123	0.0239906	2.461751	-3.2622	0.484143		snoRNA: ENSG00000238988
MIMAT0031095_st	0.123	0.0240097	2.461368	-3.2629	1.227429	hsa-miR-128-2-5p
MIMAT0027103_st	0.123	0.0240122	2.461317	-3.263	1.813857	hsa-miR-5699-5p
MIMAT0027688_st	0.123	0.0240136	2.461289	-3.263	1.288143	hsa-miR-6894-5p
MI0022959_st	0.123	0.0240213	2.461136	-3.2632	1.134857	hsa-mir-7108
MIMAT0000256_st	0.123	0.0240327	-2.460908	-3.2636	-1.506857	hsa-miR-181a-5p
MI0016410_st	0.123	0.0240432	-2.460696	-3.264	-0.819429	hsa-mir-3907
MIMAT0004512_st	0.123	0.0240548	2.460465	-3.2643	0.425714	hsa-miR-100-3p
MI0003152_x_st	0.123	0.0240877	2.459805	-3.2654	0.622	hsa-mir-525
MIMAT0019231_st	0.123	0.0241105	2.459351	-3.2661	1.279143	hsa-miR-3944-5p
MIMAT0019938_st	0.123	0.024138	2.458801	-3.267	0.857429	hsa-miR-4779
ENSG00000238722_x_st	0.123	0.024142	2.458721	-3.2672	0.465286		snoRNA: ENSG00000238722
ENSG00000252241_st	0.123	0.0241706	2.458151	-3.2681	0.584571		snoRNA: ENSG00000252241
ENSG00000202183_st	0.123	0.0241784	2.457996	-3.2684	0.507571		snoRNA: ENSG00000202183
ENSG00000206878_st	0.123	0.0241822	2.45792	-3.2685	0.7		snoRNA: ENSG00000206878
ENSG00000238776_x_st	0.123	0.0242773	2.456028	-3.2715	0.461		snoRNA: ENSG00000238776
ENSG00000252719_st	0.123	0.0242805	2.455965	-3.2717	0.568429		snoRNA: ENSG00000252719
MIMAT0021042_st	0.123	0.0243068	2.455442	-3.2725	0.751143	hsa-miR-5009-3p
MIMAT0005874_st	0.123	0.0243112	2.455357	-3.2726	0.573571	hsa-miR-548e-3p
14qII-7_st	0.123	0.0243249	2.455084	-3.2731	0.726429		CDBox: 14qII-7
MIMAT0002869_st	0.123	0.0243347	2.45489	-3.2734	0.487714	hsa-miR-519a-3p
MI0006425_st	0.123	0.0243399	2.454787	-3.2736	0.624143	hsa-mir-1278
MI0005543_st	0.123	0.0243487	2.454613	-3.2738	0.776714	hsa-mir-708
MI0016689_x_st	0.123	0.0243606	2.454377	-3.2742	0.754857	hsa-mir-548aa-1
MIMAT0018103_st	0.123	0.024369	2.454211	-3.2745	0.699857	hsa-miR-3678-3p
MI0005537_st	0.123	0.0243701	2.45419	-3.2745	0.614857	hsa-mir-888
MI0000268_st	0.123	0.0243821	2.453953	-3.2749	0.861143	hsa-mir-34a
MIMAT0016853_st	0.123	0.02439	2.453797	-3.2752	0.609857	hsa-miR-4300
ENSG00000253065_st	0.123	0.0243909	2.453779	-3.2752	1.071571		snoRNA: ENSG00000253065
ENSG00000238583_st	0.123	0.0244053	2.453493	-3.2757	0.445143		snoRNA: ENSG00000238583
ENSG00000238466_st	0.123	0.0244145	2.453312	-3.276	0.475		snoRNA: ENSG00000238466
MI0017443_st	0.123	0.0244363	2.452882	-3.2767	0.663714	hsa-mir-4796
MIMAT0026749_st	0.123	0.0244552	2.452509	-3.2773	0.422714	hsa-miR-513b-3p
MIMAT0022490_st	0.123	0.0244598	2.452418	-3.2774	0.495429	hsa-miR-5697
ENSG00000239059_x_st	0.123	0.0244714	2.45219	-3.2778	0.653143		snoRNA: ENSG00000239059
MIMAT0015035_st	0.123	0.0244866	2.45189	-3.2783	1.498143	hsa-miR-3161
MIMAT0019225_st	0.123	0.0244972	2.451682	-3.2786	0.917429	hsa-miR-3913-3p
ENSG00000267818_s_st	0.123	0.0245144	2.451343	-3.2792	0.606571		snoRNA: ENSG00000267818
U89_s_st	0.123	0.0245144	2.451343	-3.2792	0.606571		scaRna: U89
MI0019289_st	0.123	0.0245198	2.451237	-3.2793	0.573571	hsa-mir-5692c-2
MI0000487_st	0.123	0.0245314	2.451009	-3.2797	0.948286	hsa-mir-193a
MI0025511_st	0.123	0.024538	2.450879	-3.2799	0.86	hsa-mir-4433b
MIMAT0027508_st	0.123	0.0245416	2.450809	-3.28	0.855857	hsa-miR-6804-5p
ENSG00000238383_st	0.123	0.0245445	2.450751	-3.2801	0.512429		snoRNA: ENSG00000238383
ENSG00000253036_st	0.123	0.0245512	2.450619	-3.2803	0.5		snoRNA: ENSG00000253036
MI0003611_st	0.123	0.0245703	2.450245	-3.2809	0.482429	hsa-mir-599
MIMAT0019954_st	0.123	0.0245723	2.450206	-3.281	1.182429	hsa-miR-4786-5p
MIMAT0004949_st	0.123	0.024586	2.449938	-3.2814	0.950714	hsa-miR-877-5p
ENSG00000252476_st	0.123	0.0245876	2.449905	-3.2815	0.537857		snoRNA: ENSG00000252476
MIMAT0019730_st	0.123	0.0245922	2.449815	-3.2816	0.892857	hsa-miR-4661-3p
MIMAT0019787_st	0.123	0.0246311	2.449053	-3.2829	1.559571	hsa-miR-4694-3p
MIMAT0003232_st	0.123	0.0246424	2.448831	-3.2832	0.495571	hsa-miR-568
MI0000466_x_st	0.123	0.0246813	2.44807	-3.2845	0.531143	hsa-mir-9-1
ENSG00000212598_st	0.123	0.0246861	2.447978	-3.2846	0.496286		snoRNA: ENSG00000212598
ENSG00000238694_x_st	0.123	0.0246901	2.447899	-3.2847	0.562714		snoRNA: ENSG00000238694
MI0016058_st	0.123	0.0246938	2.447827	-3.2849	0.879	hsa-mir-3658
MIMAT0019796_st	0.123	0.0247275	2.447169	-3.2859	1.040857	hsa-miR-4700-5p
MI0017374_x_st	0.123	0.0247342	2.447039	-3.2861	1.037714	hsa-mir-4737
ENSG00000238342_x_st	0.123	0.0247473	2.446782	-3.2866	0.631429		snoRNA: ENSG00000238342
MIMAT0016867_st	0.123	0.0247588	2.446559	-3.2869	0.567714	hsa-miR-4316
MI0025906_s_st	0.123	0.0247711	2.446319	-3.2873	0.523429	hsa-mir-8070
MI0015858_st	0.123	0.0247867	2.446014	-3.2878	0.819571	hsa-mir-4259
MIMAT0018189_st	0.123	0.0247891	2.445968	-3.2879	0.611857	hsa-miR-3915
ENSG00000252011_st	0.123	0.02479	2.44595	-3.2879	0.787		snoRNA: ENSG00000252011
ENSG00000238925_st	0.123	0.0248037	2.445684	-3.2883	0.513286		snoRNA: ENSG00000238925
MI0017326_st	0.123	0.0248171	2.445423	-3.2888	0.626286	hsa-mir-4693
MIMAT0004946_st	0.123	0.024818	2.445406	-3.2888	0.526143	hsa-miR-744-3p
MIMAT0004752_st	0.123	0.0248426	2.444927	-3.2896	0.777	hsa-miR-20b-3p
MIMAT0019862_st	0.123	0.0248511	2.444762	-3.2898	0.640143	hsa-miR-4736
ENSG00000221300_x_st	0.123	0.0248534	2.444718	-3.2899	1.142286		snoRNA: ENSG00000221300
MI0000279_st	0.123	0.0248604	2.444581	-3.2901	0.513857	hsa-mir-196a-2
MI0015840_st	0.123	0.0248666	2.444461	-3.2903	0.563286	hsa-mir-4310
MI0015849_st	0.123	0.0248997	2.443819	-3.2914	0.634571	hsa-mir-4320
MIMAT0027394_st	0.123	0.024905	2.443717	-3.2915	1.785286	hsa-miR-6747-5p
ENSG00000252853_s_st	0.123	0.0249059	2.4437	-3.2916	0.498714		snoRNA: ENSG00000252853
ENSG00000263695_s_st	0.123	0.0249059	2.4437	-3.2916	0.498714		snoRNA: ENSG00000263695
MI0003668_x_st	0.123	0.024934	2.443154	-3.2924	0.486143	hsa-mir-548d-1
MIMAT0027518_st	0.123	0.0249432	2.442977	-3.2927	1.479429	hsa-miR-6809-5p
ENSG00000238334_st	0.123	0.0249471	2.442901	-3.2929	0.688571		snoRNA: ENSG00000238334
ENSG00000252241_x_st	0.123	0.02496	2.442652	-3.2933	0.552571		snoRNA: ENSG00000252241
ENSG00000200051_x_st	0.123	0.024972	2.44242	-3.2936	0.672714		snoRNA: ENSG00000200051
MI0001725_x_st	0.123	0.0250095	2.441696	-3.2948	1.339429	hsa-mir-329-1
MI0018174_st	0.123	0.0250118	2.441651	-3.2949	1.166286	hsa-mir-5195
MIMAT0019978_st	0.123	0.0250755	2.440423	-3.2969	1.770857	hsa-miR-4800-5p
MI0005525_st	0.123	0.0251058	2.43984	-3.2978	1.217143	hsa-mir-300
MI0006358_st	0.123	0.0251089	2.439779	-3.2979	0.573857	hsa-mir-1297
MIMAT0015030_st	0.123	0.0251157	2.43965	-3.2981	1.060714	hsa-miR-3156-5p
MI0000263_st	0.123	0.0251608	2.438783	-3.2995	0.696857	hsa-mir-7-1
MI0003649_st	0.123	0.0251817	2.438382	-3.3002	0.674571	hsa-mir-634
MIMAT0027414_st	0.123	0.0252084	2.43787	-3.301	1.405	hsa-miR-6757-5p
MIMAT0027684_st	0.123	0.0252285	2.437486	-3.3016	1.507571	hsa-miR-6892-5p
MI0023610_st	0.123	0.0252459	2.437152	-3.3022	0.697714	hsa-mir-7150
ENSG00000252728_st	0.123	0.0252789	2.436521	-3.3032	1.348714		snoRNA: ENSG00000252728
MIMAT0022496_st	0.123	0.0252814	2.436474	-3.3033	1.362429	hsa-miR-5703
MIMAT0019916_st	0.123	0.0253002	2.436114	-3.3039	0.420286	hsa-miR-4765
ENSG00000201710_x_st	0.123	0.0253205	2.435726	-3.3045	0.776714		snoRNA: ENSG00000201710
ENSG00000201329_st	0.123	0.0253448	2.435263	-3.3052	0.602571		snoRNA: ENSG00000201329
ENSG00000239049_x_st	0.123	0.0253586	2.435001	-3.3057	0.606571		snoRNA: ENSG00000239049
MI0016889_st	0.123	0.0253742	2.434702	-3.3061	0.462714	hsa-mir-4522
HBII-52-48_st	0.123	0.0253875	2.434449	-3.3065	0.522286		CDBox: HBII-52-48
ENSG00000238754_x_st	0.123	0.0253892	2.434417	-3.3066	0.641714		snoRNA: ENSG00000238754
MI0022221_st	0.123	0.0254087	2.434047	-3.3072	0.648857	hsa-mir-6509
MI0000683_st	0.123	0.025424	2.433754	-3.3077	0.820571	hsa-mir-181b-2
ENSG00000206849_st	0.123	0.025426	2.433718	-3.3077	0.852		snoRNA: ENSG00000206849
ENSG00000238984_st	0.123	0.0254374	2.4335	-3.3081	0.583		snoRNA: ENSG00000238984
14qII-22_x_st	0.123	0.0254418	-2.433417	-3.3082	-1.879143		CDBox: 14qII-22
MIMAT0018117_st	0.123	0.0254454	2.433348	-3.3083	0.462571	hsa-miR-3689a-5p
MIMAT0018180_st	0.123	0.0254454	2.433348	-3.3083	0.462571	hsa-miR-3689b-5p
MIMAT0019009_st	0.123	0.0254454	2.433348	-3.3083	0.462571	hsa-miR-3689e
MIMAT0004772_st	0.123	0.0254462	2.433333	-3.3084	0.664286	hsa-miR-499a-3p
ENSG00000238760_st	0.123	0.0254671	2.432937	-3.309	0.719571		snoRNA: ENSG00000238760
MIMAT0018954_st	0.123	0.0254759	2.432769	-3.3093	1.094571	hsa-miR-548ae
ENSG00000252409_st	0.123	0.0255117	2.432091	-3.3104	0.558714		snoRNA: ENSG00000252409
MI0022214_st	0.123	0.0255171	2.431989	-3.3105	0.558571	hsa-mir-6502
ENSG00000238811_st	0.123	0.025532	2.431706	-3.311	0.603714		snoRNA: ENSG00000238811
MIMAT0004959_st	0.123	0.0255462	2.431438	-3.3114	0.989571	hsa-miR-216b-5p
MI0000779_st	0.123	0.0255641	2.431099	-3.312	0.487286	hsa-mir-371a
MI0019313_st	0.123	0.0255682	2.43102	-3.3121	0.555	hsa-mir-5705
mgU6-47_st	0.123	0.025579	2.430818	-3.3124	0.664286		CDBox: mgU6-47
ENSG00000212532_x_st	0.123	0.0255883	2.43064	-3.3127	0.884429		snoRNA: ENSG00000212532
ENSG00000238938_st	0.123	0.02561	2.430231	-3.3134	0.646857		snoRNA: ENSG00000238938
U108_st	0.123	0.0256118	2.430198	-3.3134	0.687571		HAcaBox: U108
ENSG00000206897_st	0.123	0.0256147	2.430144	-3.3135	0.507714		snoRNA: ENSG00000206897
ENSG00000200355_st	0.123	0.025617	2.4301	-3.3136	0.52		snoRNA: ENSG00000200355
MIMAT0027558_st	0.123	0.0256485	2.429505	-3.3145	1.237714	hsa-miR-6829-5p
ENSG00000199815_st	0.123	0.0256512	2.429454	-3.3146	0.840286		snoRNA: ENSG00000199815
MIMAT0023704_st	0.123	0.0257144	2.428264	-3.3166	0.509429	hsa-miR-6079
mgU2-25-61_st	0.123	0.025726	2.428046	-3.3169	0.587286		scaRna: mgU2-25-61
U14A_st	0.123	0.0257287	2.427995	-3.317	0.439		CDBox: U14A
MI0000283_st	0.123	0.0257385	2.427811	-3.3173	0.482286	hsa-mir-203a
spike_in-control-48_st	0.123	0.0257442	2.427704	-3.3175	1.357		#NAME?
MIMAT0019828_st	0.123	0.0257652	2.427309	-3.3181	0.487571	hsa-miR-3529-5p
ENSG00000212553_x_st	0.123	0.0257993	2.426669	-3.3191	0.493571		snoRNA: ENSG00000212553
MI0003577_st	0.123	0.0258021	2.426617	-3.3192	0.883857	hsa-mir-570
MI0015835_st	0.123	0.0258525	2.425673	-3.3207	0.610429	hsa-mir-4305
MIMAT0000437_st	0.123	0.0258692	2.425361	-3.3212	1.302286	hsa-miR-145-5p
MIMAT0021035_st	0.123	0.0258709	2.425329	-3.3213	0.483143	hsa-miR-5007-5p
MI0000455_x_st	0.123	0.0258811	2.425137	-3.3216	0.686714	hsa-mir-138-2
MI0007262_x_st	0.123	0.0259089	2.424619	-3.3224	0.719571	hsa-mir-103b-2
MIMAT0021117_st	0.123	0.0259154	2.424497	-3.3226	1.236571	hsa-miR-5187-5p
ENSG00000238991_st	0.123	0.0259194	2.424422	-3.3228	0.472286		snoRNA: ENSG00000238991
MI0016055_s_st	0.123	0.0259202	2.424408	-3.3228	1.324	hsa-mir-3655
MI0014135_st	0.123	0.0259495	2.423861	-3.3237	0.710286	hsa-mir-3119-2
ENSG00000202233_st	0.123	0.0259667	2.423541	-3.3242	0.959571		snoRNA: ENSG00000202233
MIMAT0027490_st	0.123	0.0259926	2.423059	-3.325	1.676286	hsa-miR-6795-5p
ENSG00000253067_st	0.123	0.0260068	2.422794	-3.3254	0.982714		snoRNA: ENSG00000253067
MI0000769_st	0.123	0.0260296	2.422369	-3.3261	0.525714	hsa-mir-365b
HBII-95B_st	0.123	0.0260351	2.422267	-3.3262	0.735143		CDBox: HBII-95B
ENSG00000201666_st	0.123	0.0260357	2.422256	-3.3263	0.484143		snoRNA: ENSG00000201666
MI0025891_st	0.123	0.0260413	2.422151	-3.3264	1.065286	hsa-mir-8055
MIMAT0004596_st	0.123	0.0260416	2.422146	-3.3264	0.708714	hsa-miR-138-2-3p
ENSG00000201368_st	0.123	0.0260573	2.421854	-3.3269	0.837571		snoRNA: ENSG00000201368
MIMAT0027636_st	0.123	0.0260611	2.421785	-3.327	1.537571	hsa-miR-6868-5p
ENSG00000212611_s_st	0.123	0.0260774	2.421482	-3.3275	0.650857		snoRNA: ENSG00000212611
ENSG00000268911_s_st	0.123	0.0260774	2.421482	-3.3275	0.650857		snoRNA: ENSG00000268911
ENSG00000252778_st	0.123	0.0260856	2.421328	-3.3278	0.59		snoRNA: ENSG00000252778
MIMAT0022736_st	0.123	0.0260966	2.421125	-3.3281	0.455429	hsa-miR-642b-5p
ENSG00000207147_st	0.123	0.0261076	2.42092	-3.3284	0.871286		snoRNA: ENSG00000207147
MIMAT0025846_st	0.123	0.0261115	2.420848	-3.3285	1.038429	hsa-miR-6717-5p
14qII-11_st	0.123	0.0261379	2.42036	-3.3293	0.725429		CDBox: 14qII-11
ENSG00000238485_x_st	0.123	0.0261576	2.419995	-3.3299	0.663286		snoRNA: ENSG00000238485
MIMAT0004516_st	0.123	0.0261847	2.419493	-3.3307	0.468571	hsa-miR-105-3p
MI0014250_x_st	0.123	0.0261969	2.419268	-3.3311	1.097429	hsa-mir-3201
MI0003625_st	0.123	0.0262332	2.418597	-3.3322	0.555429	hsa-mir-612
ENSG00000238501_st	0.123	0.026261	2.418084	-3.333	0.490857		snoRNA: ENSG00000238501
MIMAT0022475_st	0.123	0.0262687	2.417941	-3.3332	1.153143	hsa-miR-5685
ENSG00000200536_st	0.123	0.0262859	2.417626	-3.3337	0.522857		snoRNA: ENSG00000200536
MIMAT0012734_st	0.123	0.0263019	2.41733	-3.3342	1.666429	hsa-miR-711
MI0000738_st	0.123	0.0263021	2.417327	-3.3342	0.573	hsa-mir-302a
ENSG00000212273_x_st	0.123	0.0263071	2.417235	-3.3344	0.865857		snoRNA: ENSG00000212273
MIMAT0019690_st	0.123	0.0263229	2.416943	-3.3348	0.626429	hsa-miR-4633-3p
ENSG00000238768_st	0.123	0.0263292	2.416827	-3.335	0.500286		snoRNA: ENSG00000238768
ENSG00000252609_st	0.123	0.0263333	2.416753	-3.3351	0.549429		snoRNA: ENSG00000252609
ENSG00000238503_st	0.123	0.026346	2.416519	-3.3355	0.428714		snoRNA: ENSG00000238503
MIMAT0020300_st	0.123	0.0263532	2.416387	-3.3357	1.322286	hsa-miR-4520b-3p
ENSG00000252531_st	0.123	0.0263563	2.41633	-3.3358	0.434714		snoRNA: ENSG00000252531
MI0019131_st	0.123	0.0264172	2.415211	-3.3376	0.605143	hsa-mir-548ar
MIMAT0027537_st	0.123	0.0264221	2.415121	-3.3378	0.407	hsa-miR-6818-3p
MIMAT0003219_st	0.123	0.0264776	2.414105	-3.3394	0.673714	hsa-miR-555
MI0016754_st	0.123	0.0264842	2.413985	-3.3396	0.524571	hsa-mir-4418
MIMAT0017981_st	0.123	0.0265287	2.41317	-3.3409	1.447857	hsa-miR-3605-5p
MI0017437_st	0.123	0.0265502	2.412778	-3.3416	0.747857	hsa-mir-4790
MI0022647_st	0.123	0.0265683	2.412448	-3.3421	0.627143	hsa-mir-6802
MI0014242_x_st	0.123	0.0265711	2.412397	-3.3422	0.510286	hsa-mir-3156-3
MI0022721_st	0.123	0.0265794	2.412246	-3.3424	0.536143	hsa-mir-6874
ENSG00000221148_st	0.123	0.0265795	2.412243	-3.3424	0.552714		snoRNA: ENSG00000221148
MIMAT0030425_st	0.123	0.0265814	2.412209	-3.3425	0.632429	hsa-miR-7850-5p
ENSG00000252580_st	0.123	0.0266035	2.411806	-3.3431	0.735714		snoRNA: ENSG00000252580
MI0000291_st	0.123	0.0266132	2.411629	-3.3434	0.715571	hsa-mir-215
ENSG00000212594_st	0.123	0.0266154	2.41159	-3.3435	0.441429		snoRNA: ENSG00000212594
MIMAT0025472_st	0.123	0.0266474	2.411007	-3.3444	0.882429	hsa-miR-6508-5p
MIMAT0021079_st	0.123	0.0266667	2.410656	-3.345	0.510571	hsa-miR-5087
MI0022741_st	0.123	0.0266672	2.410647	-3.345	0.571714	hsa-mir-6894
ENSG00000239087_st	0.123	0.0266725	2.41055	-3.3451	0.458714		snoRNA: ENSG00000239087
MIMAT0019075_st	0.123	0.0267203	2.409682	-3.3465	0.862714	hsa-miR-4535
MI0019149_st	0.123	0.0267335	2.409444	-3.3469	0.870857	hsa-mir-4536-2
MI0006351_x_st	0.123	0.026749	2.409161	-3.3474	1.066286	hsa-mir-1289-2
MI0006414_st	0.123	0.0267589	2.408982	-3.3477	0.550571	hsa-mir-548h-4
MI0022646_st	0.123	0.0267769	2.408657	-3.3482	0.669714	hsa-mir-6801
MI0025906_st	0.123	0.0268095	2.408066	-3.3492	0.664286	hsa-mir-8070
MIMAT0004686_st	0.123	0.0268137	2.40799	-3.3493	0.569286	hsa-miR-367-5p
ENSG00000239144_st	0.123	0.0268282	2.407728	-3.3497	0.468857		snoRNA: ENSG00000239144
MI0015865_st	0.123	0.0268434	2.407453	-3.3501	1.068286	hsa-mir-4325
MIMAT0004979_st	0.123	0.0268521	2.407296	-3.3504	1.622429	hsa-miR-936
MI0017331_st	0.123	0.0268892	2.406627	-3.3515	0.804714	hsa-mir-4698
MIMAT0022292_st	0.123	0.0268899	2.406613	-3.3515	0.610714	hsa-miR-548au-3p
ENSG00000212490_st	0.123	0.0268945	2.40653	-3.3516	0.727857		snoRNA: ENSG00000212490
MIMAT0019752_st	0.123	0.0269234	2.406011	-3.3525	0.601571	hsa-miR-4671-5p
ENSG00000238334_x_st	0.123	0.0269328	2.40584	-3.3527	0.602286		snoRNA: ENSG00000238334
MI0022585_st	0.123	0.0269614	2.405326	-3.3536	0.496429	hsa-mir-6740
MIMAT0019969_st	0.123	0.0269647	2.405267	-3.3537	0.478857	hsa-miR-4795-3p
MIMAT0002875_st	0.123	0.0269835	2.404928	-3.3542	0.631429	hsa-miR-504-5p
MIMAT0018942_st	0.123	0.0270038	2.404564	-3.3548	0.686714	hsa-miR-4427
MI0016432_st	0.123	0.0270124	2.404409	-3.355	0.574	hsa-mir-3924
MI0014191_st	0.123	0.0270299	2.404095	-3.3555	0.475571	hsa-mir-3161
ENSG00000238537_st	0.123	0.0271	2.402837	-3.3576	0.703429		snoRNA: ENSG00000238537
ENSG00000238978_st	0.123	0.0271424	2.402079	-3.3588	0.590714		snoRNA: ENSG00000238978
MIMAT0022469_st	0.123	0.0271456	2.402022	-3.3589	0.963571	hsa-miR-5681a
ENSG00000212532_st	0.123	0.0271502	2.40194	-3.359	0.899857		snoRNA: ENSG00000212532
MI0005570_st	0.123	0.0271578	2.401804	-3.3592	0.661	hsa-mir-208b
MIMAT0029310_st	0.123	0.0271675	2.40163	-3.3595	1.253714	hsa-miR-7515
MIMAT0030986_st	0.123	0.0271763	2.401473	-3.3598	1.394143	hsa-miR-8059
SNORA11B_st	0.123	0.0272025	2.401005	-3.3605	0.967429		HAcaBox: SNORA11B
MIMAT0004777_st	0.123	0.0272275	2.400559	-3.3612	0.468	hsa-miR-513a-3p
MIMAT0025461_st	0.123	0.0272426	2.40029	-3.3617	0.477429	hsa-miR-6502-3p
ENSG00000221139_st	0.123	0.0272736	2.399739	-3.3626	0.62		snoRNA: ENSG00000221139
ENSG00000252365_st	0.123	0.0272809	2.399609	-3.3628	1.150857		snoRNA: ENSG00000252365
MIMAT0024613_st	0.123	0.0273011	2.399249	-3.3633	0.594857	hsa-miR-6129
MIMAT0027027_st	0.123	0.0273311	2.398716	-3.3642	0.408286	hsa-miR-3192-3p
MI0000778_st	0.123	0.0273381	2.398591	-3.3644	0.859571	hsa-mir-370
ENSG00000239137_x_st	0.123	0.0273732	2.397969	-3.3654	0.745143		snoRNA: ENSG00000239137
MI0019312_st	0.123	0.0273917	2.39764	-3.3659	1.048286	hsa-mir-5704
MIMAT0000274_st	0.123	0.0274102	2.397312	-3.3665	0.729286	hsa-miR-217
MIMAT0019727_st	0.123	0.0274146	2.397235	-3.3666	0.645286	hsa-miR-4659a-3p
MIMAT0017997_st	0.123	0.0274174	2.397184	-3.3667	0.852286	hsa-miR-3617-5p
MIMAT0019039_st	0.123	0.0274393	2.396796	-3.3673	0.489286	hsa-miR-4503
MIMAT0019984_st	0.123	0.0274734	2.396193	-3.3683	0.598714	hsa-miR-4804-5p
MIMAT0001636_st	0.123	0.0274808	2.396064	-3.3685	0.888	hsa-miR-452-3p
MI0003594_st	0.123	0.0274858	2.395974	-3.3686	0.465	hsa-mir-586
ENSG00000238375_st	0.123	0.0275002	2.39572	-3.369	0.619714		snoRNA: ENSG00000238375
MIMAT0027361_st	0.123	0.0275131	2.395493	-3.3694	1.071	hsa-miR-6730-5p
MIMAT0027088_st	0.123	0.0275153	2.395454	-3.3694	1.005143	hsa-miR-5189-3p
MI0000262_x_st	0.123	0.0275159	2.395442	-3.3695	1.230714	hsa-mir-147a
ENSG00000252040_x_st	0.123	0.0275232	2.395315	-3.3697	0.522286		snoRNA: ENSG00000252040
ENSG00000212266_st	0.123	0.0275277	2.395234	-3.3698	0.737714		snoRNA: ENSG00000212266
MIMAT0018928_st	0.123	0.0275391	2.395033	-3.3701	0.414714	hsa-miR-548ab
MIMAT0016913_st	0.123	0.0275564	2.394729	-3.3706	0.488	hsa-miR-4285
MI0019301_st	0.123	0.0276	2.39396	-3.3718	0.911714	hsa-mir-5694
MIMAT0019070_st	0.123	0.0276031	2.393906	-3.3719	0.462143	hsa-miR-4531
MIMAT0019944_st	0.123	0.0276108	2.39377	-3.3722	0.759857	hsa-miR-4782-5p
ENSG00000238436_x_st	0.123	0.0276157	2.393684	-3.3723	0.532429		snoRNA: ENSG00000238436
ENSG00000221398_st	0.123	0.027632	2.393397	-3.3728	1.125286		snoRNA: ENSG00000221398
ENSG00000239142_s_st	0.123	0.0276427	2.393208	-3.3731	0.529714		snoRNA: ENSG00000239142
ENSG00000265721_s_st	0.123	0.0276427	2.393208	-3.3731	0.529714		snoRNA: ENSG00000265721
ENSG00000201791_x_st	0.123	0.0276469	2.393135	-3.3732	0.614714		snoRNA: ENSG00000201791
MI0019283_st	0.123	0.0276632	2.39285	-3.3736	0.603286	hsa-mir-548aw
MIMAT0019883_st	0.123	0.0276698	2.392733	-3.3738	0.402714	hsa-miR-4747-3p
MI0006399_x_st	0.123	0.0276834	2.392494	-3.3742	0.755286	hsa-mir-548n
ENSG00000252170_x_st	0.123	0.0276949	2.392292	-3.3745	0.783857		snoRNA: ENSG00000252170
MIMAT0016912_st	0.123	0.0277201	2.391851	-3.3752	0.448429	hsa-miR-4282
MI0022638_st	0.123	0.0277208	2.391839	-3.3753	0.902857	hsa-mir-6793
MIMAT0019780_st	0.123	0.0277238	2.391785	-3.3753	0.442286	hsa-miR-4690-3p
MI0016822_st	0.123	0.0277259	2.391748	-3.3754	0.753571	hsa-mir-4471
MIMAT0027628_st	0.123	0.0277273	2.391723	-3.3754	0.987714	hsa-miR-6864-5p
MI0003153_st	0.123	0.0277586	2.391176	-3.3763	0.396	hsa-mir-523
MI0016063_st	0.123	0.0277979	2.390488	-3.3774	0.694	hsa-mir-3662
MI0016841_st	0.123	0.027804	2.390381	-3.3776	0.694714	hsa-mir-4480
MI0016069_st	0.123	0.0278108	2.390262	-3.3778	0.469857	hsa-mir-3668
MIMAT0019838_st	0.123	0.0278169	2.390156	-3.378	1.351286	hsa-miR-4723-5p
MI0007262_st	0.123	0.0278202	2.390098	-3.3781	0.619571	hsa-mir-103b-2
MIMAT0000264_st	0.123	0.0278375	2.389796	-3.3785	0.498286	hsa-miR-203a
MIMAT0005909_st	0.123	0.0278453	2.38966	-3.3788	0.451429	hsa-miR-1258
MI0025518_st	0.123	0.0278475	2.389621	-3.3788	0.58	hsa-mir-7848
MI0017402_st	0.123	0.0278514	2.389553	-3.3789	0.694714	hsa-mir-4761
MI0006384_st	0.123	0.0278564	2.389466	-3.3791	0.577714	hsa-mir-1249
MI0017356_st	0.123	0.0278654	2.389309	-3.3793	0.914714	hsa-mir-4721
MIMAT0027639_st	0.123	0.027877	2.389107	-3.3796	0.515286	hsa-miR-6869-3p
ACA30_st	0.123	0.0278809	2.389038	-3.3798	0.489429		HAcaBox: ACA30
MIMAT0015017_st	0.123	0.027882	2.38902	-3.3798	1.462714	hsa-miR-1273c
MIMAT0000260_st	0.123	0.0278884	2.388909	-3.38	0.402429	hsa-miR-182-3p
MIMAT0019832_st	0.123	0.0278974	2.388752	-3.3802	0.550571	hsa-miR-4719
MI0006394_st	0.123	0.0278997	2.388711	-3.3803	1.478714	hsa-mir-1260a
ENSG00000206897_x_st	0.123	0.0279254	2.388264	-3.381	0.480571		snoRNA: ENSG00000206897
MIMAT0018962_st	0.123	0.0279409	2.387993	-3.3814	1.080286	hsa-miR-4444
MI0015873_st	0.123	0.0279446	2.387929	-3.3815	0.769857	hsa-mir-2355
ENSG00000239145_x_st	0.123	0.0279511	2.387816	-3.3817	0.480429		snoRNA: ENSG00000239145
MI0005562_st	0.123	0.027969	2.387505	-3.3822	0.617143	hsa-mir-887
MIMAT0018111_st	0.123	0.0279697	2.387492	-3.3822	0.595286	hsa-miR-3683
MIMAT0027552_st	0.123	0.0279906	2.387129	-3.3828	1.504143	hsa-miR-6826-5p
MIMAT0030989_st	0.123	0.0280143	2.386717	-3.3835	0.479	hsa-miR-8062
spike_in-control-17_st	0.123	0.028024	2.386549	-3.3837	0.966143		#NAME?
MI0022615_s_st	0.123	0.0280252	2.386527	-3.3838	0.556857	hsa-mir-6770-1
MI0026418_s_st	0.123	0.0280252	2.386527	-3.3838	0.556857	hsa-mir-6770-2
MI0026419_s_st	0.123	0.0280252	2.386527	-3.3838	0.556857	hsa-mir-6770-3
MIMAT0004794_st	0.123	0.0280521	2.386062	-3.3845	1.192857	hsa-miR-551b-5p
MIMAT0019876_st	0.123	0.0280529	2.386048	-3.3846	0.520429	hsa-miR-3591-5p
ENSG00000252840_x_st	0.123	0.0280597	2.385929	-3.3847	1.24		snoRNA: ENSG00000252840
ENSG00000252203_st	0.123	0.0280619	2.385891	-3.3848	0.754429		snoRNA: ENSG00000252203
MI0020365_st	0.123	0.0280935	2.385344	-3.3857	0.414143	hsa-mir-6088
MIMAT0026618_st	0.123	0.028094	2.385336	-3.3857	1.546	hsa-miR-585-5p
ENSG00000252218_st	0.123	0.0281268	2.384767	-3.3866	0.877286		snoRNA: ENSG00000252218
MIMAT0019928_st	0.123	0.0281315	2.384686	-3.3867	1.901571	hsa-miR-4773
MI0017308_st	0.123	0.0281519	2.384333	-3.3873	0.603286	hsa-mir-4677
MI0022737_st	0.123	0.0281627	2.384148	-3.3876	1.255286	hsa-mir-6890
MI0019282_st	0.123	0.0281684	2.38405	-3.3878	0.614429	hsa-mir-5682
ENSG00000252572_st	0.123	0.0281897	2.383681	-3.3883	0.527714		snoRNA: ENSG00000252572
MI0014252_st	0.123	0.0281941	2.383605	-3.3885	0.422143	hsa-mir-3202-1
ENSG00000201209_st	0.123	0.0282103	2.383326	-3.3889	0.678571		snoRNA: ENSG00000201209
MI0000542_x_st	0.123	0.028224	2.38309	-3.3893	0.691571	hsa-mir-320a
MIMAT0027676_st	0.123	0.0282303	2.38298	-3.3895	0.920143	hsa-miR-6888-5p
MIMAT0004814_st	0.123	0.0282567	-2.382527	-3.3902	-1.540857	hsa-miR-654-3p
MI0015843_st	0.123	0.0282733	2.382241	-3.3907	0.929	hsa-mir-4313
MIMAT0027568_st	0.123	0.0282911	2.381935	-3.3911	0.661	hsa-miR-6834-5p
MI0003140_s_st	0.123	0.0283104	2.381602	-3.3917	0.739571	hsa-mir-512-1
MI0003141_s_st	0.123	0.0283104	2.381602	-3.3917	0.739571	hsa-mir-512-2
MIMAT0019777_st	0.123	0.0283111	2.38159	-3.3917	1.508	hsa-miR-4688
HBII-85-12_x_st	0.123	0.0283459	2.380992	-3.3927	0.519		CDBox: HBII-85-12
MIMAT0030987_st	0.123	0.0283557	2.380824	-3.3929	1.638143	hsa-miR-8060
ENSG00000252961_st	0.123	0.0283569	2.380804	-3.393	0.759143		snoRNA: ENSG00000252961
ENSG00000251796_s_st	0.123	0.0283637	2.380686	-3.3932	0.433143		snoRNA: ENSG00000251796
ENSG00000251925_s_st	0.123	0.0283637	2.380686	-3.3932	0.433143		snoRNA: ENSG00000251925
ENSG00000207109_st	0.123	0.0283748	2.380497	-3.3935	0.468857		snoRNA: ENSG00000207109
ENSG00000206849_x_st	0.123	0.0283892	2.380249	-3.3939	0.741		snoRNA: ENSG00000206849
MIMAT0019016_st	0.123	0.0284316	2.379522	-3.395	0.817	hsa-miR-4482-5p
MIMAT0014988_st	0.123	0.0284322	2.379513	-3.395	0.857	hsa-miR-3125
MIMAT0018353_st	0.123	0.0284362	2.379444	-3.3951	0.561	hsa-miR-3938
MI0005716_st	0.123	0.0284459	2.379278	-3.3954	0.545	hsa-mir-924
MIMAT0005924_st	0.123	0.0284489	2.379226	-3.3955	0.817429	hsa-miR-1270
MIMAT0022497_st	0.123	0.0284597	2.379041	-3.3958	0.529714	hsa-miR-5692b
ENSG00000202059_x_st	0.123	0.0284926	2.378479	-3.3967	0.572714		snoRNA: ENSG00000202059
MIMAT0016875_st	0.123	0.0285166	2.37807	-3.3973	1.123571	hsa-miR-4323
MI0016819_st	0.123	0.0285543	2.377426	-3.3984	0.820286	hsa-mir-4468
MI0003160_x_st	0.123	0.0285867	2.376873	-3.3993	1.060143	hsa-mir-524
ENSG00000206731_st	0.123	0.0285964	2.376708	-3.3995	0.555429		snoRNA: ENSG00000206731
MIMAT0019873_st	0.123	0.0286019	2.376614	-3.3997	0.391286	hsa-miR-4742-3p
MIMAT0027379_st	0.123	0.0286309	2.376122	-3.4005	1.176571	hsa-miR-6739-5p
MIMAT0021027_st	0.123	0.0286397	2.375972	-3.4007	1.574857	hsa-miR-5004-5p
MIMAT0018361_st	0.123	0.0286422	2.375929	-3.4008	1.118571	hsa-miR-3945
MIMAT0019706_st	0.123	0.0286512	2.375775	-3.401	0.46	hsa-miR-4645-3p
ENSG00000238748_x_st	0.123	0.0286734	2.375399	-3.4016	0.518714		snoRNA: ENSG00000238748
MIMAT0026554_st	0.123	0.0286893	2.375129	-3.4021	0.464429	hsa-miR-433-5p
MI0003653_st	0.123	0.0286956	2.375021	-3.4022	0.710429	hsa-mir-638
MIMAT0022256_st	0.123	0.0287163	2.374671	-3.4028	0.476857	hsa-miR-4524b-3p
MI0015867_st	0.123	0.02872	2.374608	-3.4029	0.710286	hsa-mir-4327
MI0003558_st	0.123	0.0287208	2.374594	-3.4029	0.417714	hsa-mir-553
MIMAT0018069_st	0.123	0.0287383	2.374298	-3.4034	0.587143	hsa-miR-3649
ENSG00000238969_st	0.123	0.028758	2.373964	-3.4039	0.417571		snoRNA: ENSG00000238969
MIMAT0001630_st	0.123	0.0287608	2.373915	-3.404	0.563286	hsa-miR-323b-5p
U14A_x_st	0.123	0.0287889	2.37344	-3.4048	0.436429		CDBox: U14A
MIMAT0004901_st	0.123	0.0288007	2.373241	-3.4051	0.862	hsa-miR-298
MIMAT0015076_st	0.123	0.0288491	2.372422	-3.4064	0.920143	hsa-miR-3192-5p
MI0022210_st	0.123	0.028864	2.372171	-3.4068	0.610429	hsa-mir-548ay
MI0003576_st	0.123	0.0288645	2.372161	-3.4068	0.742429	hsa-mir-569
MI0015846_st	0.123	0.0288744	2.371995	-3.4071	0.656286	hsa-mir-4314
ENSG00000238400_x_st	0.123	0.0288843	2.371828	-3.4073	0.554571		snoRNA: ENSG00000238400
MIMAT0015045_st	0.123	0.0288963	2.371626	-3.4077	1.027429	hsa-miR-3170
MIMAT0002852_st	0.123	0.0289242	2.371154	-3.4084	0.457	hsa-miR-517a-3p
MIMAT0002857_st	0.123	0.0289242	2.371154	-3.4084	0.457	hsa-miR-517b-3p
MIMAT0027534_st	0.123	0.0289668	2.370438	-3.4096	0.787	hsa-miR-6817-5p
MIMAT0018097_st	0.123	0.0290116	2.369685	-3.4108	0.617857	hsa-miR-3674
MI0003580_st	0.123	0.0290383	2.369235	-3.4115	0.498429	hsa-mir-573
ENSG00000238925_x_st	0.123	0.0290743	2.368632	-3.4124	0.631		snoRNA: ENSG00000238925
MI0017392_st	0.123	0.0290856	2.368441	-3.4128	1.126714	hsa-mir-4753
ENSG00000238666_x_st	0.123	0.0290939	2.368303	-3.413	0.513571		snoRNA: ENSG00000238666
MI0010487_st	0.123	0.0291104	2.368027	-3.4134	0.646	hsa-mir-2053
MI0000108_x_st	0.123	0.0291249	2.367783	-3.4138	0.53	hsa-mir-103a-2
ENSG00000252438_st	0.123	0.0291382	2.367562	-3.4142	0.773143		snoRNA: ENSG00000252438
ENSG00000238408_st	0.123	0.0291401	2.367529	-3.4142	0.469714		snoRNA: ENSG00000238408
MIMAT0019817_st	0.123	0.0291534	2.367308	-3.4146	0.368571	hsa-miR-4711-3p
ENSG00000238322_x_st	0.123	0.0291597	2.367201	-3.4147	0.546		snoRNA: ENSG00000238322
MI0000816_st	0.123	0.0291618	2.367167	-3.4148	1.013857	hsa-mir-335
ENSG00000206649_st	0.123	0.0291641	2.367128	-3.4149	0.678714		snoRNA: ENSG00000206649
ENSG00000221040_st	0.123	0.0291719	2.366998	-3.4151	0.625429		snoRNA: ENSG00000221040
MIMAT0015026_st	0.123	0.0291802	2.366858	-3.4153	1.206	hsa-miR-3153
MIMAT0018990_st	0.123	0.0292046	2.36645	-3.4159	0.671714	hsa-miR-548aj-3p
ENSG00000212293_st	0.123	0.0292093	2.366372	-3.4161	0.724286		snoRNA: ENSG00000212293
gi555853_copy9_st	0.123	0.0292246	-2.366117	-3.4165	-1.021143		--5.8s rRNA
MI0003164_x_st	0.123	0.0292757	2.365266	-3.4178	0.574714	hsa-mir-520d
MIMAT0022945_st	0.123	0.0293157	2.364599	-3.4189	1.665	hsa-miR-1236-5p
ENSG00000202449_st	0.123	0.0293197	2.364532	-3.419	0.469143		snoRNA: ENSG00000202449
MIMAT0004510_st	0.123	0.0293324	2.364321	-3.4193	0.719714	hsa-miR-96-3p
MIMAT0002877_st	0.123	0.0293367	2.36425	-3.4195	0.868857	hsa-miR-513a-5p
ENSG00000212422_st	0.123	0.0293386	2.364218	-3.4195	0.491714		snoRNA: ENSG00000212422
ENSG00000200237_st	0.123	0.0293398	2.364197	-3.4195	0.840857		snoRNA: ENSG00000200237
MI0016592_st	0.123	0.0293722	2.36366	-3.4204	0.651857	hsa-mir-3936
MI0016433_st	0.123	0.0293803	2.363524	-3.4206	0.580286	hsa-mir-3925
MIMAT0027438_st	0.123	0.0294202	2.362863	-3.4217	1.082857	hsa-miR-6769a-5p
MI0006444_st	0.123	0.029454	2.362302	-3.4226	0.481286	hsa-mir-1307
MI0022732_st	0.123	0.0295326	2.361001	-3.4246	0.675571	hsa-mir-6885
ACA36_x_st	0.123	0.0295393	2.360891	-3.4248	0.728429		HAcaBox: ACA36
ENSG00000268261_x_st	0.123	0.0295393	2.360891	-3.4248	0.728429		snoRNA: ENSG00000268261
MI0003172_x_st	0.123	0.0295415	2.360855	-3.4249	0.765857	hsa-mir-516b-1
ENSG00000199666_st	0.123	0.029558	2.360582	-3.4253	1.461286		snoRNA: ENSG00000199666
MI0017416_st	0.123	0.0295845	2.360144	-3.426	0.612857	hsa-mir-4773-2
MIMAT0019057_st	0.123	0.0295943	2.359982	-3.4263	1.692429	hsa-miR-4520a-3p
MI0022219_st	0.123	0.0296031	2.359839	-3.4265	0.551	hsa-mir-6507
U22_st	0.123	0.0296169	2.35961	-3.4269	0.829857		CDBox: U22
MIMAT0014997_st	0.123	0.0296172	2.359605	-3.4269	1.317714	hsa-miR-3132
MI0003686_st	0.123	0.0296219	2.359528	-3.427	0.881714	hsa-mir-542
MI0022716_st	0.123	0.0296365	-2.359288	-3.4274	-0.986571	hsa-mir-6869
MI0011285_st	0.123	0.0296626	2.358857	-3.4281	0.585857	hsa-mir-2278
MIMAT0001545_st	0.123	0.0297266	2.357805	-3.4297	0.464429	hsa-miR-450a-5p
MIMAT0005798_st	0.123	0.0297663	2.357154	-3.4308	0.411143	hsa-miR-1185-5p
ENSG00000238588_st	0.123	0.0298233	2.356218	-3.4323	0.730857		snoRNA: ENSG00000238588
ACA12_x_st	0.123	0.0298438	2.355883	-3.4328	0.501571		HAcaBox: ACA12
MIMAT0019705_st	0.123	0.0298511	2.355764	-3.433	0.827	hsa-miR-4645-5p
MIMAT0019942_st	0.123	0.029861	2.355601	-3.4333	0.456	hsa-miR-4781-5p
MI0000262_st	0.123	0.0298709	2.35544	-3.4335	1.226143	hsa-mir-147a
MI0006351_st	0.123	0.0298878	2.355163	-3.434	1.112	hsa-mir-1289-2
MIMAT0019765_st	0.123	0.0298895	2.355135	-3.434	0.421	hsa-miR-4680-3p
ENSG00000202377_st	0.123	0.0298951	2.355045	-3.4342	0.478714		snoRNA: ENSG00000202377
MI0017297_st	0.123	0.029902	2.354932	-3.4343	1.142857	hsa-mir-4667
MI0016007_st	0.123	0.0299035	2.354907	-3.4344	0.496429	hsa-mir-3617
MI0000299_st	0.123	0.0299181	2.354668	-3.4348	0.528143	hsa-mir-222
MIMAT0002878_st	0.123	0.0299207	2.354626	-3.4348	0.516143	hsa-miR-506-3p
MIMAT0022500_st	0.123	0.0299266	2.354529	-3.435	0.489714	hsa-miR-5706
MIMAT0016848_st	0.123	0.0299376	2.354351	-3.4353	1.145714	hsa-miR-4293
MIMAT0026640_st	0.123	0.0299433	2.354258	-3.4354	0.448857	hsa-miR-670-3p
ENSG00000238851_x_st	0.123	0.0299917	2.353469	-3.4367	0.608571		snoRNA: ENSG00000238851
MIMAT0004797_st	0.123	0.0299952	2.353411	-3.4368	0.739429	hsa-miR-582-3p
MI0015864_st	0.123	0.0300123	2.353132	-3.4372	0.681571	hsa-mir-4252
MIMAT0019013_st	0.123	0.0300267	2.352898	-3.4376	0.436	hsa-miR-548ak
MI0014197_st	0.123	0.0300349	2.352765	-3.4378	0.425571	hsa-mir-1260b
ENSG00000238336_st	0.123	0.0300384	2.352708	-3.4379	0.453714		snoRNA: ENSG00000238336
MI0016840_x_st	0.123	0.0300388	2.352701	-3.4379	0.599286	hsa-mir-548ak
MIMAT0022295_st	0.123	0.0300869	2.351919	-3.4391	0.513143	hsa-miR-5588-5p
MI0003941_st	0.123	0.0300924	2.35183	-3.4393	0.612286	hsa-mir-761
MI0003191_s_st	0.123	0.0301055	2.351618	-3.4396	0.599571	hsa-mir-513a-1
MI0003192_s_st	0.123	0.0301055	2.351618	-3.4396	0.599571	hsa-mir-513a-2
MIMAT0015023_st	0.123	0.030122	2.35135	-3.44	0.528857	hsa-miR-3150a-3p
MIMAT0017998_st	0.123	0.0301567	2.350786	-3.4409	0.632857	hsa-miR-3618
MI0005534_st	0.123	0.0301642	2.350665	-3.4411	0.646429	hsa-mir-891b
ENSG00000238858_st	0.123	0.0301813	2.350388	-3.4416	0.699571		snoRNA: ENSG00000238858
MIMAT0019008_st	0.123	0.030183	2.35036	-3.4416	0.398571	hsa-miR-3689d
ENSG00000238736_st	0.123	0.0301984	2.350111	-3.442	0.679857		snoRNA: ENSG00000238736
MI0014141_x_st	0.123	0.0302036	2.350028	-3.4421	0.476143	hsa-mir-548s
ENSG00000251833_st	0.123	0.0302297	2.349604	-3.4428	0.495429		snoRNA: ENSG00000251833
MIMAT0019795_st	0.123	0.03023	2.3496	-3.4428	0.437857	hsa-miR-4699-3p
MI0015996_st	0.123	0.0302423	2.349401	-3.4431	0.573571	hsa-mir-3606
ENSG00000238318_st	0.123	0.0302438	2.349377	-3.4432	0.563571		snoRNA: ENSG00000238318
ENSG00000212363_st	0.123	0.0302675	2.348995	-3.4438	0.536857		snoRNA: ENSG00000212363
MI0017436_st	0.123	0.0302758	2.348861	-3.444	0.544	hsa-mir-4789
MI0003599_st	0.123	0.03029	2.348632	-3.4444	0.471286	hsa-mir-589
MI0006648_x_st	0.123	0.030295	2.34855	-3.4445	0.422857	hsa-mir-513b
MI0017405_st	0.123	0.030319	2.348163	-3.4451	0.703571	hsa-mir-4764
MI0005539_st	0.123	0.0303283	2.348012	-3.4454	0.745143	hsa-mir-541
MI0003624_st	0.123	0.0303704	2.347334	-3.4464	1.239571	hsa-mir-611
ENSG00000238856_st	0.123	0.0303842	2.347113	-3.4468	0.690143		snoRNA: ENSG00000238856
MI0016879_st	0.123	0.0303936	2.34696	-3.447	0.671286	hsa-mir-4513
MI0025910_st	0.123	0.0304099	2.346698	-3.4475	1.056429	hsa-mir-8074
MIMAT0015077_st	0.123	0.03041	2.346697	-3.4475	0.711286	hsa-miR-3193
MIMAT0019961_st	0.123	0.0304154	2.346611	-3.4476	0.416857	hsa-miR-4790-5p
MIMAT0000447_st	0.123	0.0304228	-2.346491	-3.4478	-1.900429	hsa-miR-134-5p
MIMAT0019208_st	0.123	0.0304265	2.346433	-3.4479	0.680714	hsa-miR-3074-5p
MI0000775_st	0.123	0.0304287	2.346396	-3.4479	0.483	hsa-mir-367
MI0025888_st	0.123	0.0304657	2.345803	-3.4489	0.477571	hsa-mir-8052
MIMAT0004490_st	0.123	0.030475	2.345653	-3.4491	0.429571	hsa-miR-19a-5p
MI0016838_st	0.123	0.0304817	2.345545	-3.4493	0.874571	hsa-mir-4479
U92_st	0.123	0.030497	2.3453	-3.4497	1.011857		scaRna: U92
MI0016806_st	0.123	0.0305045	2.34518	-3.4499	0.639286	hsa-mir-4460
MIMAT0025857_st	0.123	0.0305258	2.344838	-3.4504	0.801714	hsa-miR-892c-5p
MI0017311_x_st	0.123	0.030543	2.344563	-3.4509	0.655286	hsa-mir-4679-2
MI0000072_x_st	0.123	0.0305687	2.344151	-3.4515	0.642286	hsa-mir-18a
MI0022629_st	0.123	0.0305857	2.34388	-3.4519	0.600429	hsa-mir-6784
MI0016046_st	0.123	0.0306112	2.343471	-3.4526	0.600571	hsa-mir-3646
MI0016002_st	0.123	0.0306507	2.342841	-3.4536	0.808857	hsa-mir-3612
MI0019287_st	0.123	0.0306518	2.342823	-3.4536	0.935714	hsa-mir-5685
MIMAT0027377_st	0.123	0.0306546	2.342778	-3.4537	1.830286	hsa-miR-6738-5p
ENSG00000238472_st	0.123	0.0306849	2.342295	-3.4545	0.521714		snoRNA: ENSG00000238472
ENSG00000252083_x_st	0.123	0.0306985	2.342077	-3.4548	1.476		snoRNA: ENSG00000252083
MI0003602_st	0.123	0.0307009	2.342039	-3.4549	0.493143	hsa-mir-590
MIMAT0018088_st	0.123	0.0307029	2.342008	-3.4549	0.836857	hsa-miR-3666
ENSG00000201500_st	0.123	0.0307096	2.3419	-3.4551	0.480286		snoRNA: ENSG00000201500
MIMAT0019226_st	0.123	0.0307421	2.341383	-3.4559	0.684	hsa-miR-3150b-5p
MIMAT0003328_st	0.123	0.0307516	2.341232	-3.4562	0.441571	hsa-miR-653-5p
ENSG00000251822_st	0.123	0.0307538	2.341197	-3.4562	0.475		snoRNA: ENSG00000251822
ENSG00000238319_st	0.123	0.0307642	2.341032	-3.4565	0.540571		snoRNA: ENSG00000238319
MIMAT0019754_st	0.123	0.0307694	2.340948	-3.4566	0.916286	hsa-miR-4672
MI0016423_st	0.123	0.0308343	2.339917	-3.4582	0.573571	hsa-mir-3917
ENSG00000252529_st	0.123	0.0308556	2.339579	-3.4588	0.854286		snoRNA: ENSG00000252529
ENSG00000251737_st	0.123	0.0308599	2.339511	-3.4589	0.516		snoRNA: ENSG00000251737
MI0017329_st	0.123	0.0308695	2.339358	-3.4591	0.474571	hsa-mir-4696
MIMAT0025476_st	0.123	0.0308784	2.339217	-3.4594	1.670429	hsa-miR-6510-5p
MI0003673_x_st	0.123	0.0309298	2.338402	-3.4607	0.591143	hsa-mir-449b
MIMAT0027670_st	0.123	0.0309366	2.338295	-3.4608	1.226857	hsa-miR-6885-5p
MIMAT0018204_st	0.123	0.0309396	2.338248	-3.4609	0.466143	hsa-miR-676-3p
MIMAT0004907_st	0.123	0.0309515	2.33806	-3.4612	0.417429	hsa-miR-892a
ENSG00000238986_st	0.123	0.030958	2.337956	-3.4614	0.761		snoRNA: ENSG00000238986
MI0003158_x_st	0.123	0.0309944	2.337381	-3.4623	0.458429	hsa-mir-520c
MI0017348_st	0.123	0.0309991	2.337307	-3.4624	0.543714	hsa-mir-4714
ENSG00000212277_st	0.123	0.0310085	2.337159	-3.4626	0.908143		snoRNA: ENSG00000212277
MI0003193_st	0.123	0.0310381	2.336691	-3.4634	0.633571	hsa-mir-506
MIMAT0002806_st	0.123	0.0310536	2.336446	-3.4638	0.789857	hsa-miR-490-3p
MIMAT0002859_st	0.123	0.0310757	2.336098	-3.4643	0.629714	hsa-miR-516b-5p
MI0017441_st	0.123	0.0310896	2.335879	-3.4647	0.646857	hsa-mir-4794
MI0006403_st	0.123	0.0311064	2.335615	-3.4651	0.568571	hsa-mir-1266
MI0022556_st	0.123	0.0311092	2.33557	-3.4652	0.502	hsa-mir-6721
MI0000803_st	0.123	0.0311157	2.335467	-3.4653	0.695714	hsa-mir-330
MIMAT0018073_st	0.123	0.031129	2.335259	-3.4656	0.893429	hsa-miR-3653
MIMAT0022928_st	0.123	0.0311296	2.335249	-3.4657	0.383857	hsa-miR-376a-2-5p
MI0015861_st	0.123	0.0311564	2.334827	-3.4663	0.788571	hsa-mir-4251
MI0014247_s_st	0.123	0.0311687	2.334634	-3.4666	0.524857	hsa-mir-3199-1
MI0014248_s_st	0.123	0.0311687	2.334634	-3.4666	0.524857	hsa-mir-3199-2
ENSG00000238491_st	0.123	0.0311712	2.334595	-3.4667	0.47		snoRNA: ENSG00000238491
MIMAT0018109_st	0.123	0.031193	2.334253	-3.4672	0.579143	hsa-miR-3681-3p
ENSG00000212181_st	0.123	0.0312023	2.334107	-3.4675	0.852286		snoRNA: ENSG00000212181
MI0003167_x_st	0.123	0.0312134	2.333931	-3.4678	0.588857	hsa-mir-516b-2
MIMAT0018980_st	0.123	0.0312237	2.33377	-3.468	0.784429	hsa-miR-4458
MI0014172_st	0.123	0.0312333	2.333619	-3.4683	1.098429	hsa-mir-3146
14qII-29_st	0.123	0.0312467	2.333409	-3.4686	0.774571		CDBox: 14qII-29
14qII-29_x_st	0.123	0.0312467	2.333409	-3.4686	0.774571		CDBox: 14qII-29
ENSG00000253090_st	0.123	0.03125	2.333358	-3.4687	0.662429		snoRNA: ENSG00000253090
ENSG00000251987_st	0.123	0.0312508	2.333344	-3.4687	1.027571		snoRNA: ENSG00000251987
MIMAT0015043_st	0.123	0.031262	2.333169	-3.469	0.591857	hsa-miR-3168
spike_in-control-38_st	0.123	0.0312792	2.3329	-3.4694	0.430857		#NAME?
MI0015831_st	0.123	0.0312907	2.332719	-3.4697	0.974286	hsa-mir-4300
MIMAT0019929_st	0.123	0.0312936	2.332674	-3.4698	0.429714	hsa-miR-4774-5p
MI0022596_st	0.123	0.031302	2.332542	-3.47	0.601714	hsa-mir-6751
MI0000441_st	0.123	0.0313086	2.33244	-3.4701	0.588714	hsa-mir-30b
MIMAT0015003_st	0.123	0.0313367	2.331999	-3.4708	0.729571	hsa-miR-3136-5p
MI0022720_st	0.123	0.031407	2.330902	-3.4726	0.656571	hsa-mir-6873
ENSG00000266692_st	0.123	0.0314097	2.33086	-3.4726	0.405143		snoRNA: ENSG00000266692
mgU6-53B_st	0.123	0.0314109	2.330841	-3.4727	0.578		CDBox: mgU6-53B
ENSG00000252405_st	0.123	0.0314411	2.33037	-3.4734	0.442571		snoRNA: ENSG00000252405
MIMAT0030020_st	0.123	0.0314674	2.329959	-3.4741	0.521714	hsa-miR-7705
MI0022677_st	0.123	0.0315432	2.32878	-3.4759	0.452571	hsa-mir-6832
MI0014253_st	0.123	0.0315789	2.328226	-3.4768	0.621571	hsa-mir-3202-2
ACA25_st	0.123	0.0315998	2.3279	-3.4773	0.591714		HAcaBox: ACA25
ENSG00000212558_x_st	0.123	0.0316044	2.32783	-3.4774	0.816857		snoRNA: ENSG00000212558
MI0015896_st	0.123	0.0316117	2.327716	-3.4776	0.651714	hsa-mir-4288
ENSG00000202379_st	0.123	0.0316249	2.327512	-3.4779	0.669429		snoRNA: ENSG00000202379
MIMAT0018078_st	0.123	0.0316265	2.327486	-3.478	0.826286	hsa-miR-3658
MI0018175_st	0.123	0.0316457	2.327189	-3.4785	0.649286	hsa-mir-5196
ENSG00000264379_st	0.123	0.0316484	2.327147	-3.4785	0.859143		snoRNA: ENSG00000264379
MIMAT0019917_st	0.123	0.0316943	2.326436	-3.4797	0.528714	hsa-miR-4766-5p
MIMAT0005894_st	0.123	0.0317056	2.326261	-3.4799	0.617857	hsa-miR-1243
MI0025903_st	0.123	0.0317457	2.325641	-3.4809	0.492571	hsa-mir-8067
MIMAT0000723_st	0.123	0.0317768	2.325161	-3.4817	0.440429	hsa-miR-371a-3p
ENSG00000239025_st	0.123	0.0317834	2.325059	-3.4818	0.458286		snoRNA: ENSG00000239025
MI0000068_x_st	0.123	0.031815	2.324572	-3.4826	0.494	hsa-let-7f-2
ENSG00000238999_x_st	0.123	0.0318228	2.32445	-3.4828	0.619571		snoRNA: ENSG00000238999
ENSG00000238865_x_st	0.123	0.0318624	2.323841	-3.4838	0.755429		snoRNA: ENSG00000238865
MI0003613_st	0.123	0.0318873	2.323458	-3.4844	0.557714	hsa-mir-600
MIMAT0019869_st	0.123	0.0319127	2.323066	-3.485	0.712571	hsa-miR-4740-5p
MIMAT0019725_st	0.123	0.0319171	2.322998	-3.4851	0.618	hsa-miR-4658
MIMAT0019962_st	0.123	0.0319186	2.322976	-3.4851	0.923286	hsa-miR-4790-3p
MIMAT0027582_st	0.123	0.0319258	2.322865	-3.4853	1.608286	hsa-miR-6840-5p
MIMAT0015006_st	0.123	0.0319763	2.32209	-3.4865	1.449429	hsa-miR-3138
MIMAT0018072_st	0.123	0.0319772	2.322075	-3.4866	1.310143	hsa-miR-3652
MI0006323_s_st	0.123	0.0319925	2.32184	-3.4869	0.626571	hsa-mir-1233-1
MI0015973_s_st	0.123	0.0319925	2.32184	-3.4869	0.626571	hsa-mir-1233-2
MI0017346_st	0.123	0.0319983	2.321752	-3.4871	0.526143	hsa-mir-4712
ENSG00000252249_st	0.123	0.0320085	2.321596	-3.4873	0.791143		snoRNA: ENSG00000252249
MIMAT0019786_st	0.123	0.0320239	2.321359	-3.4877	0.381429	hsa-miR-4694-5p
ENSG00000252054_st	0.123	0.0320374	2.321152	-3.488	0.732571		snoRNA: ENSG00000252054
MI0022630_st	0.123	0.0320607	2.320796	-3.4886	0.788286	hsa-mir-6785
MI0016799_st	0.123	0.032062	2.320776	-3.4886	0.473286	hsa-mir-4453
MIMAT0005882_st	0.123	0.0320882	2.320374	-3.4893	0.550857	hsa-miR-548k
ENSG00000252352_st	0.123	0.0320998	2.320198	-3.4895	0.527429		snoRNA: ENSG00000252352
MI0005116_st	0.123	0.032108	2.320072	-3.4897	0.588714	hsa-mir-765
ACA34_s_st	0.123	0.0321188	2.319907	-3.49	0.510143		HAcaBox: ACA34
MI0006353_s_st	0.123	0.0321188	2.319907	-3.49	0.510143	hsa-mir-1291
MIMAT0019932_st	0.123	0.0321352	2.319656	-3.4904	1.407286	hsa-miR-4776-5p
MI0014253_x_st	0.123	0.0321439	2.319523	-3.4906	0.625571	hsa-mir-3202-2
ENSG00000200385_st	0.123	0.0321467	2.31948	-3.4907	0.613429		snoRNA: ENSG00000200385
MI0016780_x_st	0.123	0.0321593	2.319288	-3.491	0.971571	hsa-mir-548ae-2
MIMAT0025466_st	0.123	0.0321759	2.319034	-3.4914	0.685	hsa-miR-6505-5p
ENSG00000238696_st	0.123	0.0321773	2.319013	-3.4914	0.457		snoRNA: ENSG00000238696
ENSG00000251817_st	0.123	0.0321774	2.319011	-3.4914	0.580714		snoRNA: ENSG00000251817
MI0016964_st	0.123	0.0321797	2.318977	-3.4915	0.675429	hsa-mir-3960
ENSG00000238342_st	0.123	0.0321842	2.318907	-3.4916	0.649143		snoRNA: ENSG00000238342
MI0000066_st	0.123	0.0322157	2.318427	-3.4923	1.034714	hsa-let-7e
MIMAT0019801_st	0.123	0.0322244	2.318294	-3.4926	0.693571	hsa-miR-4703-5p
MIMAT0004562_st	0.123	0.0322399	2.318058	-3.4929	1.447286	hsa-miR-196a-3p
MIMAT0023706_st	0.123	0.0322482	2.317932	-3.4931	0.701857	hsa-miR-6081
MI0000486_st	0.123	0.0322591	2.317766	-3.4934	0.435857	hsa-mir-190a
ENSG00000238858_x_st	0.123	0.0322611	2.317735	-3.4934	0.666429		snoRNA: ENSG00000238858
MI0003174_x_st	0.123	0.032265	2.317676	-3.4935	0.795571	hsa-mir-517c
MIMAT0018107_st	0.123	0.0322797	2.317452	-3.4939	0.551857	hsa-miR-3680-3p
ENSG00000252687_st	0.123	0.0322848	2.317375	-3.494	0.684857		snoRNA: ENSG00000252687
MI0016851_x_st	0.123	0.0322925	2.317257	-3.4942	0.757857	hsa-mir-548al
MI0006397_x_st	0.123	0.0323098	2.316995	-3.4946	0.545429	hsa-mir-1262
MI0000282_st	0.123	0.0323157	2.316905	-3.4948	0.536	hsa-mir-199b
HBII-85-28_st	0.123	0.0323244	2.316773	-3.495	0.668429		CDBox: HBII-85-28
MI0000458_st	0.123	0.0323258	2.316752	-3.495	0.863571	hsa-mir-142
MI0003169_st	0.123	0.0323519	2.316355	-3.4956	0.511714	hsa-mir-518e
MIMAT0019724_st	0.123	0.0323537	2.316328	-3.4957	0.935286	hsa-miR-4657
MI0016869_st	0.123	0.0323572	2.316274	-3.4958	0.657286	hsa-mir-4506
MI0003130_st	0.123	0.0323761	2.315988	-3.4962	0.511143	hsa-mir-202
MI0006272_st	0.123	0.0323781	2.315958	-3.4963	0.541143	hsa-mir-1179
ENSG00000238691_st	0.123	0.0323995	2.315632	-3.4968	0.965857		snoRNA: ENSG00000238691
ENSG00000252946_st	0.123	0.0324248	2.31525	-3.4974	0.474857		snoRNA: ENSG00000252946
MIMAT0019207_st	0.123	0.0324268	2.315219	-3.4974	0.427	hsa-miR-3152-5p
ENSG00000212565_st	0.123	0.0324311	2.315154	-3.4975	0.490857		snoRNA: ENSG00000212565
MIMAT0009979_st	0.123	0.0324372	2.315061	-3.4977	0.409143	hsa-miR-2054
MIMAT0018972_st	0.123	0.0324398	2.315023	-3.4977	0.467429	hsa-miR-548ah-5p
MI0016052_st	0.123	0.0324653	2.314635	-3.4983	0.747429	hsa-mir-3652
MI0016901_st	0.123	0.0324695	2.314572	-3.4984	1.555286	hsa-mir-4534
MI0017267_st	0.123	0.0324882	2.314289	-3.4989	0.500286	hsa-mir-4640
MIMAT0002882_st	0.123	0.0325093	2.313971	-3.4994	1.386714	hsa-miR-510-5p
MIMAT0002883_st	0.123	0.0325425	2.313469	-3.5002	0.434714	hsa-miR-514a-3p
MI0003578_st	0.123	0.0325548	2.313284	-3.5005	0.556714	hsa-mir-571
MI0014190_x_st	0.123	0.0325677	2.313089	-3.5008	0.632429	hsa-mir-3160-2
MIMAT0002834_st	0.123	0.0325982	2.312628	-3.5015	0.512	hsa-miR-520a-3p
ENSG00000199727_st	0.123	0.0326335	2.312096	-3.5024	0.607857		snoRNA: ENSG00000199727
ENSG00000212551_st	0.123	0.0326483	2.311873	-3.5027	0.905571		snoRNA: ENSG00000212551
MIMAT0019840_st	0.123	0.0326509	2.311834	-3.5028	0.894571	hsa-miR-451b
MI0003627_st	0.123	0.0326584	2.311721	-3.503	0.558857	hsa-mir-614
MI0022572_st	0.123	0.0327134	2.310894	-3.5043	0.787857	hsa-mir-6727
MIMAT0016899_st	0.123	0.0327332	2.310597	-3.5047	0.506429	hsa-miR-4264
MIMAT0014995_st	0.123	0.0327415	2.310472	-3.5049	0.551714	hsa-miR-3130-5p
MI0000072_st	0.123	0.0327424	2.310458	-3.505	0.633286	hsa-mir-18a
ENSG00000221711_st	0.123	0.0327441	2.310433	-3.505	0.607		snoRNA: ENSG00000221711
MI0022739_st	0.123	0.0327699	2.310045	-3.5056	0.901429	hsa-mir-6892
MIMAT0004924_st	0.123	0.0327731	2.309998	-3.5057	0.389	hsa-miR-876-5p
ENSG00000238350_st	0.123	0.0327785	2.309917	-3.5058	0.453143		snoRNA: ENSG00000238350
MIMAT0002825_st	0.123	0.0327966	2.309645	-3.5062	0.419429	hsa-miR-520e
MI0017451_st	0.123	0.032851	2.30883	-3.5075	0.602	hsa-mir-4803
ENSG00000207027_st	0.123	0.0328532	2.308798	-3.5076	0.735714		snoRNA: ENSG00000207027
ENSG00000252190_st	0.123	0.0328753	2.308467	-3.5081	0.531143		snoRNA: ENSG00000252190
MIMAT0003303_st	0.123	0.0328962	2.308153	-3.5086	0.662714	hsa-miR-633
ENSG00000252602_st	0.123	0.0329023	2.308063	-3.5087	0.490857		snoRNA: ENSG00000252602
MIMAT0021086_st	0.123	0.0329566	2.307251	-3.51	0.556714	hsa-miR-5094
ENSG00000251922_st	0.123	0.0329666	2.307103	-3.5103	0.691857		snoRNA: ENSG00000251922
MI0017980_st	0.123	0.0329822	2.306869	-3.5106	1.047857	hsa-mir-5091
MI0017416_x_st	0.123	0.0329854	2.306822	-3.5107	0.938429	hsa-mir-4773-2
MI0003157_x_st	0.123	0.0329895	2.30676	-3.5108	0.749429	hsa-mir-526a-1
ENSG00000252024_s_st	0.123	0.0329927	2.306713	-3.5109	0.637571		snoRNA: ENSG00000252024
ENSG00000252314_s_st	0.123	0.0329927	2.306713	-3.5109	0.637571		snoRNA: ENSG00000252314
ENSG00000252605_s_st	0.123	0.0329927	2.306713	-3.5109	0.637571		snoRNA: ENSG00000252605
ENSG00000201398_st	0.123	0.033007	2.3065	-3.5112	0.663571		snoRNA: ENSG00000201398
MIMAT0017352_st	0.123	0.0330247	2.306236	-3.5116	1.004286	hsa-miR-2277-5p
MIMAT0018200_st	0.123	0.0330265	2.30621	-3.5117	1.156429	hsa-miR-3925-5p
MI0015837_st	0.123	0.0330478	2.305893	-3.5122	0.424	hsa-mir-4309
MIMAT0022712_st	0.123	0.0330706	2.305553	-3.5127	0.396571	hsa-miR-1271-3p
MIMAT0004565_st	0.123	0.0330768	2.30546	-3.5129	0.594286	hsa-miR-218-1-3p
ENSG00000212428_x_st	0.123	0.0331212	2.304801	-3.5139	0.539286		snoRNA: ENSG00000212428
ENSG00000238319_x_st	0.123	0.0331304	2.304664	-3.5141	0.695571		snoRNA: ENSG00000238319
ENSG00000207119_st	0.123	0.0331393	2.304531	-3.5143	0.804143		snoRNA: ENSG00000207119
MI0015841_st	0.123	0.0331615	2.304202	-3.5148	0.429143	hsa-mir-4311
MI0006656_st	0.123	0.0331653	2.304146	-3.5149	0.457	hsa-mir-1197
MIMAT0017995_st	0.123	0.0331745	2.304009	-3.5151	0.460857	hsa-miR-3616-5p
MIMAT0019363_st	0.123	0.0332247	2.303265	-3.5163	0.957286	hsa-miR-3978
MI0006415_st	0.123	0.0332645	2.302675	-3.5172	0.476429	hsa-mir-1275
MI0020356_st	0.123	0.0332647	2.302673	-3.5173	0.496571	hsa-mir-6079
MI0000807_st	0.123	0.0333246	2.301787	-3.5187	0.511286	hsa-mir-323a
MIMAT0023701_st	0.123	0.0333305	2.3017	-3.5188	1.541	hsa-miR-6076
MI0000089_st	0.123	0.0333522	2.30138	-3.5193	0.725429	hsa-mir-31
MIMAT0016901_st	0.123	0.0333565	2.301316	-3.5194	1.494857	hsa-miR-4271
MI0006368_st	0.123	0.0333703	2.301113	-3.5197	0.592714	hsa-mir-1302-7
MI0022624_st	0.123	0.0334599	2.299792	-3.5218	0.560286	hsa-mir-6779
MI0005568_st	0.123	0.0334669	2.299688	-3.522	0.482286	hsa-mir-301b
ENSG00000239049_st	0.123	0.0334916	2.299326	-3.5225	0.678286		snoRNA: ENSG00000239049
ENSG00000238463_st	0.123	0.0334933	2.299301	-3.5226	0.479286		snoRNA: ENSG00000238463
MIMAT0019047_st	0.123	0.0334993	2.299212	-3.5227	0.639429	hsa-miR-4510
MI0008191_x_st	0.123	0.0335001	2.299201	-3.5227	0.484857	hsa-mir-320c-2
ENSG00000238545_x_st	0.123	0.0335033	2.299154	-3.5228	0.653		snoRNA: ENSG00000238545
MI0003133_st	0.123	0.0335444	2.298549	-3.5238	0.442571	hsa-mir-432
MIMAT0019695_st	0.123	0.0335913	2.297862	-3.5248	1.142571	hsa-miR-4638-5p
MIMAT0015084_st	0.123	0.0335986	2.297755	-3.525	0.643714	hsa-miR-3199
MI0014148_x_st	0.123	0.0336101	2.297585	-3.5253	0.575429	hsa-mir-3130-2
ENSG00000238902_x_st	0.123	0.0336162	2.297497	-3.5254	0.582143		snoRNA: ENSG00000238902
ENSG00000238352_x_st	0.123	0.0336175	2.297478	-3.5254	0.454286		snoRNA: ENSG00000238352
ENSG00000238684_x_st	0.123	0.0336175	2.297478	-3.5254	0.454286		snoRNA: ENSG00000238684
ENSG00000238703_x_st	0.123	0.0336175	2.297478	-3.5254	0.454286		snoRNA: ENSG00000238703
MIMAT0019791_st	0.123	0.0336308	2.297283	-3.5258	0.718857	hsa-miR-4697-5p
ENSG00000252945_st	0.123	0.0336345	2.297228	-3.5258	0.696143		snoRNA: ENSG00000252945
MIMAT0022476_st	0.123	0.0336538	2.296945	-3.5263	0.573	hsa-miR-5692c
ENSG00000253059_st	0.123	0.0336633	2.296807	-3.5265	0.745		snoRNA: ENSG00000253059
MI0003620_st	0.123	0.0336748	2.296639	-3.5268	0.555143	hsa-mir-607
MIMAT0019893_st	0.123	0.0336833	2.296514	-3.527	0.824714	hsa-miR-371b-3p
MIMAT0000102_st	0.123	0.0336994	2.296278	-3.5273	0.597143	hsa-miR-105-5p
ENSG00000238696_x_st	0.123	0.0337129	2.296082	-3.5276	0.449714		snoRNA: ENSG00000238696
MI0010635_st	0.123	0.0337198	2.29598	-3.5278	0.619286	hsa-mir-2116
MI0014205_st	0.123	0.0337382	2.295711	-3.5282	0.544143	hsa-mir-1193
MIMAT0025850_st	0.123	0.0337415	2.295664	-3.5283	0.493	hsa-miR-6719-3p
ENSG00000251846_s_st	0.123	0.0337538	2.295484	-3.5286	0.469571		snoRNA: ENSG00000251846
ENSG00000269629_s_st	0.123	0.0337538	2.295484	-3.5286	0.469571		snoRNA: ENSG00000269629
MI0001726_x_st	0.123	0.0337562	2.295448	-3.5286	1.070286	hsa-mir-329-2
MIMAT0004801_st	0.123	0.0337613	2.295374	-3.5288	0.409	hsa-miR-590-3p
MI0006416_st	0.123	0.0337637	2.295339	-3.5288	0.863143	hsa-mir-1276
ENSG00000207100_x_st	0.123	0.0338102	2.294661	-3.5299	0.478857		snoRNA: ENSG00000207100
MIMAT0007885_st	0.123	0.0338399	2.294228	-3.5306	0.415714	hsa-miR-1911-5p
ENSG00000199666_x_st	0.123	0.0338417	2.294202	-3.5306	0.750571		snoRNA: ENSG00000199666
MI0016893_st	0.123	0.0338874	2.293537	-3.5317	0.588143	hsa-mir-4526
ENSG00000207084_st	0.123	0.0339064	2.29326	-3.5321	0.698		snoRNA: ENSG00000207084
MI0016903_st	0.123	0.0339135	2.293157	-3.5323	0.456143	hsa-mir-4535
ENSG00000238972_st	0.123	0.0339761	2.292248	-3.5337	0.464		snoRNA: ENSG00000238972
ENSG00000238972_x_st	0.123	0.0339761	2.292248	-3.5337	0.464		snoRNA: ENSG00000238972
MIMAT0019026_st	0.123	0.0339865	2.292097	-3.5339	0.677	hsa-miR-4491
MIMAT0024617_st	0.123	0.0339968	2.291948	-3.5342	0.811143	hsa-miR-6133
ENSG00000252218_x_st	0.123	0.0339984	2.291925	-3.5342	0.823714		snoRNA: ENSG00000252218
MIMAT0020956_st	0.123	0.0340255	2.291532	-3.5348	0.921	hsa-miR-4433-5p
MIMAT0016869_st	0.123	0.0340308	2.291456	-3.5349	0.604714	hsa-miR-4318
MIMAT0019227_st	0.123	0.0340386	2.291343	-3.5351	0.894857	hsa-miR-3922-5p
ENSG00000200620_st	0.123	0.0340574	2.29107	-3.5355	0.716		snoRNA: ENSG00000200620
MIMAT0026620_st	0.123	0.0341115	2.290287	-3.5368	0.824143	hsa-miR-598-5p
MIMAT0018110_st	0.123	0.0341219	2.290137	-3.537	0.907143	hsa-miR-3682-3p
MI0003179_x_st	0.123	0.0341241	2.290105	-3.5371	0.673	hsa-mir-527
MI0016412_st	0.123	0.0341326	2.289982	-3.5373	0.468714	hsa-mir-3908
MI0000486_x_st	0.123	0.0341438	2.28982	-3.5375	0.448286	hsa-mir-190a
MI0003772_st	0.123	0.0341707	2.289431	-3.5381	1.087714	hsa-mir-151b
MI0017869_st	0.123	0.0342087	2.288883	-3.539	0.487857	hsa-mir-5003
MI0022616_st	0.123	0.0342109	2.288851	-3.539	0.964143	hsa-mir-6771
MIMAT0015053_st	0.123	0.0342186	2.28874	-3.5392	0.925571	hsa-miR-3176
MIMAT0026477_st	0.123	0.0342368	2.288479	-3.5396	0.572857	hsa-miR-128-1-5p
MI0017319_st	0.123	0.0342476	2.288323	-3.5399	0.585	hsa-mir-4687
ENSG00000252921_x_st	0.123	0.0342503	2.288284	-3.5399	1.252286		snoRNA: ENSG00000252921
ENSG00000253094_st	0.123	0.0342515	2.288267	-3.54	0.452143		snoRNA: ENSG00000253094
spike_in-control-21_st	0.123	0.0342583	2.288169	-3.5401	0.889429		#NAME?
ENSG00000251735_st	0.123	0.0342891	2.287725	-3.5408	0.9		snoRNA: ENSG00000251735
ENSG00000238878_st	0.123	0.0343154	2.287348	-3.5414	0.597714		snoRNA: ENSG00000238878
ENSG00000201809_st	0.123	0.0343441	2.286935	-3.5421	0.742		snoRNA: ENSG00000201809
ENSG00000202479_st	0.123	0.0343495	2.286857	-3.5422	0.43		snoRNA: ENSG00000202479
MIMAT0018355_st	0.123	0.0343545	2.286786	-3.5423	1.164	hsa-miR-3939
ENSG00000212411_st	0.123	0.0343928	2.286236	-3.5432	0.533143		snoRNA: ENSG00000212411
ENSG00000207100_st	0.123	0.034419	2.28586	-3.5437	0.450714		snoRNA: ENSG00000207100
MIMAT0026621_st	0.123	0.0344404	2.285552	-3.5442	0.759714	hsa-miR-605-3p
ENSG00000212377_st	0.123	0.0344971	2.284741	-3.5455	0.458286		snoRNA: ENSG00000212377
MI0019148_st	0.123	0.0345135	2.284506	-3.5459	0.995429	hsa-mir-5589
MIMAT0027601_st	0.123	0.0345251	2.284341	-3.5461	0.649571	hsa-miR-6850-3p
MIMAT0019058_st	0.123	0.0345307	-2.28426	-3.5463	-1.250286	hsa-miR-4521
MI0016750_st	0.123	0.0345473	2.284023	-3.5466	1.440714	hsa-mir-378e
ENSG00000238464_x_st	0.123	0.0345571	2.283883	-3.5469	0.888429		snoRNA: ENSG00000238464
MIMAT0027357_st	0.123	0.0345659	2.283758	-3.547	1.124	hsa-miR-6728-5p
MIMAT0019766_st	0.123	0.0345867	2.28346	-3.5475	0.855429	hsa-miR-4681
MIMAT0027627_st	0.123	0.0346088	2.283145	-3.548	0.819571	hsa-miR-6863
MIMAT0026485_st	0.123	0.0346299	2.282845	-3.5485	0.719857	hsa-miR-383-3p
ENSG00000252840_st	0.123	0.0346773	2.28217	-3.5495	0.973714		snoRNA: ENSG00000252840
ENSG00000212168_st	0.123	0.0346914	2.281968	-3.5499	0.624571		snoRNA: ENSG00000212168
MI0019115_st	0.123	0.0347053	2.28177	-3.5502	0.86	hsa-mir-5571
ENSG00000252049_st	0.123	0.0347149	2.281634	-3.5504	0.694857		snoRNA: ENSG00000252049
ENSG00000199894_x_st	0.123	0.0347205	2.281554	-3.5505	0.608		snoRNA: ENSG00000199894
MI0006348_st	0.123	0.0347438	2.281223	-3.551	0.606429	hsa-mir-1286
MIMAT0028232_st	0.123	0.0347696	2.280856	-3.5516	1.235714	hsa-miR-7161-5p
ENSG00000201316_st	0.123	0.034778	2.280737	-3.5518	0.656714		snoRNA: ENSG00000201316
MIMAT0027391_st	0.123	0.0348082	2.280308	-3.5525	0.870714	hsa-miR-6745
ENSG00000238582_st	0.123	0.0348366	2.279906	-3.5531	0.450571		snoRNA: ENSG00000238582
ENSG00000238733_x_st	0.123	0.034887	2.279191	-3.5542	0.480286		snoRNA: ENSG00000238733
MI0017269_st	0.123	0.0348933	2.279102	-3.5544	0.826286	hsa-mir-4642
MIMAT0027520_st	0.123	0.0349145	2.278802	-3.5548	1.584	hsa-miR-6810-5p
ENSG00000252617_x_st	0.123	0.0349236	2.278673	-3.555	0.545571		snoRNA: ENSG00000252617
MI0006340_st	0.123	0.0349441	2.278383	-3.5555	0.513286	hsa-mir-1207
MI0003585_st	0.123	0.0349529	2.278259	-3.5557	1.072714	hsa-mir-578
MI0014148_st	0.123	0.0349765	2.277925	-3.5562	0.645857	hsa-mir-3130-2
ENSG00000251793_st	0.123	0.0350318	2.277145	-3.5574	0.690286		snoRNA: ENSG00000251793
MI0017262_st	0.123	0.0350842	2.276407	-3.5586	0.829429	hsa-mir-4635
MI0021260_st	0.123	0.0350852	2.276393	-3.5586	1.262143	hsa-mir-6126
ENSG00000238769_st	0.123	0.035092	2.276296	-3.5588	0.426		snoRNA: ENSG00000238769
MI0020350_st	0.123	0.0351066	2.276091	-3.5591	0.694857	hsa-mir-6073
HBII-52-48_x_st	0.123	0.03511	2.276044	-3.5592	0.52		CDBox: HBII-52-48
ENSG00000200318_x_st	0.123	0.0351956	2.27484	-3.5611	0.795714		snoRNA: ENSG00000200318
MI0000456_st	0.123	0.0352069	2.274681	-3.5613	0.472286	hsa-mir-140
MI0000103_x_st	0.123	0.0352097	2.274641	-3.5614	0.464286	hsa-mir-101-1
14qII-27_x_st	0.123	0.0352574	2.273972	-3.5624	0.453286		CDBox: 14qII-27
MI0017343_st	0.123	0.0352746	2.273731	-3.5628	0.483714	hsa-mir-203b
MI0016798_st	0.123	0.0352997	2.273379	-3.5633	0.473571	hsa-mir-4452
ENSG00000252701_st	0.123	0.0353081	2.273262	-3.5635	1.061		snoRNA: ENSG00000252701
MIMAT0019812_st	0.123	0.0353136	2.273185	-3.5637	0.593857	hsa-miR-4709-3p
MIMAT0015064_st	0.123	0.0353276	2.272989	-3.564	0.564	hsa-miR-3184-5p
MIMAT0003311_st	0.123	0.0353294	2.272964	-3.564	0.941143	hsa-miR-641
MIMAT0028221_st	0.123	0.0353564	2.272585	-3.5646	0.710571	hsa-miR-7155-3p
ENSG00000201398_x_st	0.123	0.0353844	2.272194	-3.5652	0.72		snoRNA: ENSG00000201398
MIMAT0022283_st	0.123	0.0354359	2.271475	-3.5663	1.49	hsa-miR-5584-5p
ENSG00000238939_st	0.123	0.0354456	2.27134	-3.5665	0.767571		snoRNA: ENSG00000238939
MIMAT0002847_st	0.123	0.0354564	2.271189	-3.5668	0.550143	hsa-miR-518c-5p
MI0014135_x_st	0.123	0.035478	2.270888	-3.5673	0.700143	hsa-mir-3119-2
MI0015880_st	0.123	0.0354808	2.270848	-3.5673	0.446429	hsa-mir-4272
MI0003629_st	0.123	0.0355101	2.27044	-3.568	0.586	hsa-mir-616
ENSG00000252921_st	0.123	0.0355112	2.270425	-3.568	0.987143		snoRNA: ENSG00000252921
ENSG00000221345_st	0.123	0.0355182	2.270327	-3.5681	0.847571		snoRNA: ENSG00000221345
MI0000727_st	0.123	0.0355204	2.270297	-3.5682	0.877429	hsa-mir-128-2
MI0014230_x_st	0.123	0.0355214	2.270283	-3.5682	0.680714	hsa-mir-3156-2
MI0017418_st	0.123	0.0355407	2.270015	-3.5686	0.927714	hsa-mir-4775
MI0000109_st	0.123	0.0355973	2.269228	-3.5699	0.644286	hsa-mir-103a-1
MI0014238_st	0.123	0.0356224	2.268878	-3.5704	0.773429	hsa-mir-3193
MIMAT0027396_st	0.123	0.0356278	2.268803	-3.5705	1.061286	hsa-miR-6748-5p
ENSG00000238900_st	0.123	0.0356345	2.26871	-3.5707	0.516143		snoRNA: ENSG00000238900
HBII-85-13_st	0.123	0.0356366	2.268681	-3.5707	0.682		CDBox: HBII-85-13
MIMAT0018005_st	0.123	0.035639	2.268648	-3.5708	1.096429	hsa-miR-3622b-5p
U88_st	0.123	0.0356791	2.268091	-3.5716	0.599571		scaRna: U88
MIMAT0027648_st	0.123	0.0357023	2.267769	-3.5721	1.047571	hsa-miR-6874-5p
MI0017268_st	0.123	0.0357102	2.26766	-3.5723	0.605571	hsa-mir-4641
ENSG00000201384_st	0.123	0.0357137	2.267612	-3.5724	0.447571		snoRNA: ENSG00000201384
HBI-115_st	0.123	0.0357297	2.267391	-3.5727	0.714857		HAcaBox: HBI-115
MIMAT0027476_st	0.123	0.0357571	2.26701	-3.5733	1.143714	hsa-miR-6788-5p
MI0000822_st	0.123	0.0357735	2.266784	-3.5737	0.678286	hsa-mir-133b
MI0000476_st	0.123	0.0357805	2.266686	-3.5738	0.873429	hsa-mir-138-1
ENSG00000252829_x_st	0.123	0.035783	2.266652	-3.5739	0.694286		snoRNA: ENSG00000252829
MI0000292_st	0.123	0.035804	2.266362	-3.5743	0.672571	hsa-mir-216a
ENSG00000238748_st	0.123	0.0358074	2.266315	-3.5744	0.461286		snoRNA: ENSG00000238748
MI0015897_st	0.123	0.0358258	2.266061	-3.5748	0.972429	hsa-mir-4292
MI0017417_st	0.123	0.0358402	2.265862	-3.5751	1.048571	hsa-mir-4774
MI0005714_st	0.123	0.035867	2.265492	-3.5757	0.720429	hsa-mir-922
ENSG00000212279_st	0.123	0.035901	2.265023	-3.5764	0.630143		snoRNA: ENSG00000212279
MIMAT0021030_st	0.123	0.0359142	2.26484	-3.5767	0.527571	hsa-miR-548ao-3p
ENSG00000201980_st	0.123	0.0359239	2.264707	-3.5769	0.539571		snoRNA: ENSG00000201980
ENSG00000238316_x_st	0.123	0.0359584	2.264232	-3.5777	0.548857		snoRNA: ENSG00000238316
MI0016602_st	0.123	0.0360094	2.263529	-3.5788	0.656571	hsa-mir-3945
MIMAT0026613_st	0.123	0.0360219	2.263358	-3.579	0.513429	hsa-miR-510-3p
MIMAT0022279_st	0.123	0.0360372	2.263148	-3.5794	0.548286	hsa-miR-5582-5p
MIMAT0028217_st	0.123	0.0360377	2.263141	-3.5794	0.778429	hsa-miR-7153-3p
MIMAT0003290_st	0.123	0.0360503	2.262968	-3.5797	0.431571	hsa-miR-621
MIMAT0016886_st	0.123	0.03607	2.262697	-3.5801	0.708143	hsa-miR-4252
ENSG00000252565_st	0.123	0.0360717	2.262674	-3.5801	0.447143		snoRNA: ENSG00000252565
MI0000471_st	0.123	0.0360739	2.262643	-3.5802	0.513143	hsa-mir-126
ENSG00000252550_st	0.123	0.0361177	2.262042	-3.5811	0.555143		snoRNA: ENSG00000252550
MIMAT0021127_st	0.123	0.0361345	2.261812	-3.5815	0.573714	hsa-miR-5195-3p
MIMAT0019925_st	0.123	0.0361404	2.261731	-3.5816	0.557429	hsa-miR-4771
MIMAT0027566_st	0.123	0.0361878	2.261082	-3.5826	1.275714	hsa-miR-6833-5p
MIMAT0019936_st	0.123	0.0362104	2.260773	-3.5831	0.819	hsa-miR-4778-5p
ENSG00000238683_x_st	0.123	0.0362247	2.260577	-3.5834	0.489		snoRNA: ENSG00000238683
MI0016855_st	0.123	0.0362336	2.260456	-3.5836	0.458143	hsa-mir-4493
MI0017420_st	0.123	0.0362351	2.260435	-3.5836	0.519714	hsa-mir-4776-2
MI0014138_st	0.123	0.0362468	2.260275	-3.5839	0.844286	hsa-mir-3122
ENSG00000200075_st	0.123	0.0362583	2.260117	-3.5841	0.726714		snoRNA: ENSG00000200075
MIMAT0018973_st	0.123	0.0362738	2.259906	-3.5845	0.803571	hsa-miR-4451
ENSG00000252774_st	0.123	0.0362886	2.259703	-3.5848	0.470714		snoRNA: ENSG00000252774
MIMAT0000738_st	0.123	0.0362887	2.259703	-3.5848	0.598429	hsa-miR-383-5p
MIMAT0019896_st	0.123	0.0363278	2.259169	-3.5856	0.887	hsa-miR-4755-3p
ENSG00000200891_st	0.123	0.0363294	2.259148	-3.5856	0.711571		snoRNA: ENSG00000200891
MIMAT0004808_st	0.123	0.0363391	2.259015	-3.5858	0.443286	hsa-miR-625-3p
MIMAT0018206_st	0.123	0.0363996	2.25819	-3.5871	0.630857	hsa-miR-3929
MIMAT0019848_st	0.123	0.0364145	2.257988	-3.5874	1.201286	hsa-miR-4727-3p
MIMAT0004903_st	0.123	0.036465	2.257301	-3.5885	0.817429	hsa-miR-300
MIMAT0019236_st	0.123	0.0364723	2.257201	-3.5887	0.942429	hsa-miR-4529-5p
ENSG00000200288_st	0.123	0.0364742	2.257176	-3.5887	0.437857		snoRNA: ENSG00000200288
MI0000251_st	0.123	0.0364845	2.257036	-3.5889	0.765571	hsa-mir-208a
MI0000300_st	0.123	0.0364858	2.257019	-3.589	0.504714	hsa-mir-223
MIMAT0016866_st	0.123	0.0364876	2.256994	-3.589	0.426714	hsa-miR-4315
MIMAT0019805_st	0.123	0.0364949	2.256895	-3.5892	0.439	hsa-miR-4705
MI0006653_st	0.123	0.0365147	2.256626	-3.5896	0.540857	hsa-mir-1322
MIMAT0018989_st	0.123	0.036523	2.256513	-3.5898	0.434429	hsa-miR-548ai
MIMAT0022707_st	0.123	0.036523	2.256513	-3.5898	0.434429	hsa-miR-570-5p
ENSG00000251699_st	0.123	0.0365318	2.256393	-3.5899	0.630286		snoRNA: ENSG00000251699
MIMAT0019906_st	0.123	0.0365437	2.256232	-3.5902	0.439571	hsa-miR-4760-5p
MIMAT0019205_st	0.123	0.0365568	2.256055	-3.5905	1.112143	hsa-miR-3145-5p
MI0016784_st	0.123	0.0365666	2.255922	-3.5907	0.634857	hsa-mir-4441
MIMAT0002848_st	0.123	0.0365751	2.255806	-3.5909	0.412429	hsa-miR-518c-3p
ENSG00000252144_st	0.123	0.0365846	2.255678	-3.5911	0.675286		snoRNA: ENSG00000252144
MI0025751_st	0.123	0.0365869	2.255646	-3.5911	0.594143	hsa-mir-7975
MI0003138_st	0.123	0.0366293	2.255072	-3.592	0.651286	hsa-mir-497
MI0014180_st	0.123	0.0366447	2.254863	-3.5923	0.893571	hsa-mir-3153
ENSG00000238905_x_st	0.123	0.0366459	2.254848	-3.5924	0.588857		snoRNA: ENSG00000238905
MI0015881_st	0.123	0.0366533	2.254747	-3.5925	0.571714	hsa-mir-4273
MI0006334_st	0.123	0.0366783	2.254409	-3.593	0.585714	hsa-mir-1202
MIMAT0018070_st	0.123	0.0366891	2.254264	-3.5933	0.476143	hsa-miR-3650
MI0003557_st	0.123	0.0366933	2.254206	-3.5934	0.561429	hsa-mir-552
MIMAT0004703_st	0.123	0.0367603	2.253302	-3.5948	0.346714	hsa-miR-335-3p
MIMAT0025460_st	0.123	0.0367699	2.253172	-3.595	0.532286	hsa-miR-6502-5p
MI0006369_st	0.123	0.0368104	2.252626	-3.5958	0.488429	hsa-mir-1302-8
ENSG00000238514_st	0.123	0.0368155	2.252558	-3.5959	1.204		snoRNA: ENSG00000238514
ENSG00000251795_st	0.123	0.0368323	2.252331	-3.5963	0.396429		snoRNA: ENSG00000251795
MIMAT0018988_st	0.123	0.0368764	2.251737	-3.5972	0.512	hsa-miR-4464
MI0000804_st	0.123	0.0368934	2.251508	-3.5976	1.001857	hsa-mir-328
MI0016076_st	0.123	0.0368943	2.251497	-3.5976	0.511143	hsa-mir-3675
ENSG00000201410_st	0.123	0.0369192	2.251161	-3.5981	0.553571		snoRNA: ENSG00000201410
MIMAT0018934_st	0.123	0.0369273	2.251053	-3.5983	0.779	hsa-miR-4421
MIMAT0028224_st	0.123	0.0369471	2.250787	-3.5987	0.68	hsa-miR-7157-5p
ENSG00000222966_st	0.123	0.0369536	2.2507	-3.5988	0.688		snoRNA: ENSG00000222966
ENSG00000212624_x_st	0.123	0.0369809	2.250334	-3.5994	0.511571		snoRNA: ENSG00000212624
MIMAT0022268_st	0.123	0.0369857	2.25027	-3.5995	0.451714	hsa-miR-548as-3p
MI0000067_x_st	0.123	0.0369889	2.250226	-3.5996	0.437429	hsa-let-7f-1
MI0016891_st	0.123	0.0369918	2.250187	-3.5996	0.468286	hsa-mir-4524a
ENSG00000239056_x_st	0.123	0.0370075	2.249977	-3.6	0.479286		snoRNA: ENSG00000239056
ENSG00000207407_st	0.123	0.0370295	2.249682	-3.6004	0.666143		snoRNA: ENSG00000207407
MIMAT0027556_st	0.123	0.0370414	2.249523	-3.6007	1.473857	hsa-miR-6828-5p
ENSG00000238821_x_st	0.123	0.0370546	2.249346	-3.6009	0.729714		snoRNA: ENSG00000238821
MI0003146_st	0.123	0.0370587	2.249291	-3.601	0.914714	hsa-mir-520f
MIMAT0015073_st	0.123	0.0370609	2.249262	-3.6011	0.425571	hsa-miR-3190-5p
MI0014146_st	0.123	0.0370624	2.24924	-3.6011	0.470571	hsa-mir-3129
ENSG00000207410_x_st	0.123	0.0370753	2.249068	-3.6014	0.574429		snoRNA: ENSG00000207410
ENSG00000238792_st	0.123	0.0370888	2.248888	-3.6017	0.621286		snoRNA: ENSG00000238792
MI0025917_st	0.123	0.0371159	2.248524	-3.6022	0.413857	hsa-mir-8081
MI0023622_st	0.123	0.0371338	2.248286	-3.6026	1.082	hsa-mir-486-2
MI0000115_st	0.123	0.0371387	2.24822	-3.6027	0.607429	hsa-mir-16-2
MI0022627_st	0.123	0.0371487	2.248086	-3.6029	0.572	hsa-mir-6782
ENSG00000238934_st	0.123	0.0371752	2.247733	-3.6035	0.595714		snoRNA: ENSG00000238934
MIMAT0018927_st	0.123	0.0372023	2.247371	-3.604	0.872429	hsa-miR-378e
SNORD121A_st	0.123	0.0372103	2.247265	-3.6042	0.892286		CDBox: SNORD121A
MI0014188_st	0.123	0.0372319	2.246976	-3.6046	0.611714	hsa-mir-3159
MI0022715_st	0.123	0.0372483	2.246758	-3.605	1.112429	hsa-mir-6868
MI0019142_st	0.123	0.0372595	2.246608	-3.6052	0.864429	hsa-mir-5585
MI0014251_st	0.123	0.0372695	2.246475	-3.6054	0.723714	hsa-mir-514b
MI0000298_st	0.123	0.0372732	2.246426	-3.6055	0.644714	hsa-mir-221
MI0014182_st	0.123	0.0373055	2.245995	-3.6062	1.675571	hsa-mir-3154
MI0025896_st	0.123	0.0373057	2.245993	-3.6062	0.691714	hsa-mir-8060
MIMAT0019051_st	0.123	0.0373565	2.245316	-3.6072	1.315571	hsa-miR-4514
MI0003142_st	0.123	0.037363	2.245231	-3.6074	0.450571	hsa-mir-498
MI0006397_st	0.123	0.0373729	2.245099	-3.6076	0.533143	hsa-mir-1262
spike_in-control-45_st	0.123	0.0373783	2.245027	-3.6077	0.649286		#NAME?
MI0003190_st	0.123	0.0374028	2.244703	-3.6082	0.500714	hsa-mir-505
ENSG00000202283_st	0.123	0.0374259	2.244396	-3.6087	0.457714		snoRNA: ENSG00000202283
MI0015995_st	0.123	0.0374274	2.244375	-3.6087	0.573857	hsa-mir-3605
ENSG00000238598_st	0.123	0.0374334	2.244296	-3.6088	0.557286		snoRNA: ENSG00000238598
ENSG00000238306_x_st	0.123	0.0374576	2.243974	-3.6093	0.464286		snoRNA: ENSG00000238306
MIMAT0021119_st	0.123	0.0374775	2.243711	-3.6097	0.772857	hsa-miR-5188
ENSG00000253013_st	0.123	0.0374985	2.243433	-3.6102	0.552		snoRNA: ENSG00000253013
ENSG00000252256_st	0.123	0.0375033	2.243369	-3.6103	0.503571		snoRNA: ENSG00000252256
MI0000061_st	0.123	0.0375246	2.243086	-3.6107	0.711143	hsa-let-7a-2
MI0017403_st	0.123	0.0375428	2.242846	-3.6111	0.517857	hsa-mir-4762
ENSG00000238624_x_st	0.123	0.0375713	2.242469	-3.6117	0.390286		snoRNA: ENSG00000238624
ENSG00000251847_st	0.123	0.0375811	2.24234	-3.6119	0.704429		snoRNA: ENSG00000251847
ENSG00000251801_st	0.123	0.0376005	2.242083	-3.6123	0.599571		snoRNA: ENSG00000251801
MI0017364_st	0.123	0.0376119	2.241932	-3.6125	0.611571	hsa-mir-4727
MIMAT0019959_st	0.123	0.0376257	2.24175	-3.6128	0.442857	hsa-miR-4789-5p
MIMAT0011157_st	0.123	0.0376414	2.241543	-3.6131	0.781571	hsa-miR-2114-3p
MI0016134_st	0.123	0.0376588	2.241313	-3.6135	0.511	hsa-mir-3713
MI0016758_st	0.123	0.0376603	2.241294	-3.6135	0.563429	hsa-mir-4421
ENSG00000212411_x_st	0.123	0.0376916	2.24088	-3.6141	0.518429		snoRNA: ENSG00000212411
MI0022583_st	0.123	0.0376941	2.240848	-3.6142	0.565143	hsa-mir-6738
MI0000443_x_st	0.123	0.0377264	2.240422	-3.6149	0.434143	hsa-mir-124-1
MIMAT0023708_st	0.123	0.0377755	2.239775	-3.6159	0.672429	hsa-miR-6083
MIMAT0031015_st	0.123	0.0377771	2.239755	-3.6159	1.090857	hsa-miR-8088
MI0000737_st	0.123	0.0377815	2.239697	-3.616	0.754429	hsa-mir-200a
MI0022628_st	0.123	0.0378063	2.239371	-3.6165	0.852714	hsa-mir-6783
MI0025909_st	0.123	0.0378251	2.239124	-3.6169	0.486286	hsa-mir-8073
ENSG00000200969_st	0.123	0.0378275	2.239092	-3.6169	0.523429		snoRNA: ENSG00000200969
MI0005760_st	0.123	0.0378443	2.238872	-3.6173	0.651857	hsa-mir-938
MIMAT0019827_st	0.123	0.0378603	2.238661	-3.6176	1.562571	hsa-miR-4716-3p
MI0014233_st	0.123	0.0378664	2.23858	-3.6177	0.504	hsa-mir-3189
MIMAT0025456_st	0.123	0.0378855	2.238331	-3.6181	0.420143	hsa-miR-548az-5p
MIMAT0019975_st	0.123	0.0378876	2.238303	-3.6182	1.086714	hsa-miR-4798-3p
MIMAT0004695_st	0.123	0.0379162	-2.237928	-3.6187	-1.953714	hsa-miR-337-5p
ACA58_st	0.123	0.0379305	2.23774	-3.619	0.485571		HAcaBox: ACA58
[truncated: 4,632 more rows]
